# Supplementary material for: Global phylogenomic analysis of Staphylococcus pseudintermedius reveals genomic and prophage diversity in multidrug-resistant lineages
Source: Microb Genom. 2025 Mar 5;11(3):001369. doi: 10.1099/mgen.0.001369 (PMC11883136; doi:10.1099/mgen.0.001369)
Supplement: Uncited Table S1. [file mgen-11-01369-s002.xlsx]

## Sheet: Genome Metadata
Tree Position	Code	MRSP?	MDR	MLST	Disease?	#Organism Group	Strain	Location	Continent	Isolation Source	Year	Host	Isolation type	BioSample	Assembly	Reads	Code	ack	cpn60	fdh	pta	purA	sar	tuf	ST	# contigs	Largest contig	Total length	N50	L50	# N's per 100 kbp	#FILE	BETA-LACTAM	AMINOGLYCOSIDE	TETRACYCLINE	STREPTOTHRICIN	MACROLIDE	QUINOLONE	TRIMETHOPRIM	PHENICOL	LINCOSAMIDE	FUSIDIC ACID	RIFAMYCIN	MUPIROCIN	#FILE	qacC	qacG	qacJ	qacX
1	SCpseud_UoS010	MRSP	MDR	ST0071	disease	Staphylococcus pseudintermedius	SAP_4259	United Kingdom	Europe	Dog Surgical Site Infection (SSI)	2015	Dog	clinical	SAMN43395667	JBHCOX000000000	SRR30512281	SCpseud UoS010	3	9	1	2	1	2	1	71	83	331103	2756490	131146	8	0	SCpseud_UoS010	BetaL	AmGly	Tetra	StrThr	MacroL	QuinL	TrimP	noPC	noLin	noFus	noRF	noMup	SCpseud_UoS010	qacC	0	0	0
2	SCpseud_UoS021	MRSP	MDR	ST0071	disease	Staphylococcus pseudintermedius	SAP_4270	United Kingdom	Europe	Dog Surgical Site Infection (SSI)	2015	Dog	clinical	SAMN43395678	JBHCPI000000000	SRR30512348	SCpseud UoS021	3	9	1	2	1	2	1	71	78	251551	2757840	131140	9	0	SCpseud_UoS021	BetaL	AmGly	Tetra	StrThr	MacroL	QuinL	TrimP	noPC	noLin	noFus	noRF	noMup	SCpseud_UoS021	qacC	0	0	0
3	SCpseud_UoS028	MRSP	MDR	ST0071	disease	Staphylococcus pseudintermedius	SAP_4276	United Kingdom	Europe	Dog Surgical Site Infection (SSI)	2015	Dog	clinical	SAMN43395684	JBHCPO000000000	SRR30512341	SCpseud UoS028	3	9	1	2	1	2	1	71	80	306047	2799697	122674	8	0	SCpseud_UoS028	BetaL	AmGly	Tetra	StrThr	MacroL	QuinL	TrimP	noPC	noLin	noFus	noRF	noMup	SCpseud_UoS028	qacC	0	0	0
4	SCpseud_UoS032	MRSP	MDR	ST0071	disease	Staphylococcus pseudintermedius	SAP_4280	United Kingdom	Europe	Dog Surgical Site Infection (SSI)	2016	Dog	clinical	SAMN43395688	JBHCPS000000000	SRR30512337	SCpseud UoS032	3	9	1	2	1	2	1	71	87	179554	2787051	131106	10	0	SCpseud_UoS032	BetaL	AmGly	noTC	StrThr	MacroL	QuinL	TrimP	noPC	noLin	noFus	noRF	noMup	SCpseud_UoS032	qacC	0	0	0
5	SCpseud_UoS007	MRSP	MDR	ST0071	disease	Staphylococcus pseudintermedius	SAP_4256	United Kingdom	Europe	Dog Surgical Site Infection (SSI)	2015	Dog	clinical	SAMN43395664	JBHCOU000000000	SRR30512314	SCpseud UoS007	3	9	1	2	1	2	1	71	78	332834	2751742	138665	7	0	SCpseud_UoS007	BetaL	AmGly	Tetra	StrThr	MacroL	QuinL	TrimP	noPC	noLin	noFus	noRF	noMup	SCpseud_UoS007	qacC	0	0	0
6	SCpseud_UoS056	MRSP	MDR	ST0071	disease	Staphylococcus pseudintermedius	SAP_4300	United Kingdom	Europe	Dog Surgical Site Infection (SSI)	2016	Dog	clinical	SAMN43395708	JBHCQM000000000	SRR30512315	SCpseud UoS056	3	9	1	2	1	2	1	71	95	185615	2792476	85874	11	0	SCpseud_UoS056	BetaL	AmGly	Tetra	StrThr	MacroL	QuinL	TrimP	noPC	noLin	noFus	noRF	noMup	SCpseud_UoS056	0	0	0	0
7	SCpseud_UoS042	MRSP	MDR	ST0071	disease	Staphylococcus pseudintermedius	SAP_4288	United Kingdom	Europe	Dog Surgical Site Infection (SSI)	2016	Dog	clinical	SAMN43395696	JBHCQA000000000	SRR30512328	SCpseud UoS042	3	9	1	2	1	2	1	71	88	337501	2758501	133517	7	0	SCpseud_UoS042	BetaL	AmGly	Tetra	StrThr	MacroL	QuinL	TrimP	noPC	noLin	noFus	noRF	noMup	SCpseud_UoS042	qacC	0	0	0
8	SCpseud_UoS011	MRSP	MDR	ST0071	disease	Staphylococcus pseudintermedius	SAP_4260	United Kingdom	Europe	Dog Surgical Site Infection (SSI)	2015	Dog	clinical	SAMN43395668	JBHCOY000000000	SRR30512270	SCpseud UoS011	3	9	1	2	1	2	1	71	85	331071	2758587	109197	8	0	SCpseud_UoS011	BetaL	AmGly	Tetra	StrThr	MacroL	QuinL	TrimP	noPC	noLin	noFus	noRF	noMup	SCpseud_UoS011	qacC	0	0	0
9	SCpseud_UoS016	MRSP	MDR	ST0071	disease	Staphylococcus pseudintermedius	SAP_4265	United Kingdom	Europe	Dog Surgical Site Infection (SSI)	2015	Dog	clinical	SAMN43395673	JBHCPD000000000	SRR30512353	SCpseud UoS016	3	9	1	2	1	2	1	71	77	332834	2752315	133481	8	0	SCpseud_UoS016	BetaL	AmGly	Tetra	StrThr	MacroL	QuinL	TrimP	noPC	noLin	noFus	noRF	noMup	SCpseud_UoS016	qacC	0	0	0
10	SCpseud_UoS037	MRSP	MDR	ST0071	disease	Staphylococcus pseudintermedius	SAP_4283	United Kingdom	Europe	Dog Surgical Site Infection (SSI)	2016	Dog	clinical	SAMN43395691	JBHCPV000000000	SRR30512333	SCpseud UoS037	3	9	1	2	1	2	1	71	85	306047	2800060	133635	7	0	SCpseud_UoS037	BetaL	AmGly	Tetra	StrThr	MacroL	QuinL	TrimP	noPC	noLin	noFus	noRF	noMup	SCpseud_UoS037	0	0	0	0
11	SCpseud_UoS043	MRSP	MDR	ST0071	disease	Staphylococcus pseudintermedius	SAP_4289	United Kingdom	Europe	Dog Surgical Site Infection (SSI)	2016	Dog	clinical	SAMN43395697	JBHCQB000000000	SRR30512327	SCpseud UoS043	3	9	1	2	1	2	1	71	82	271480	2795356	85006	10	0	SCpseud_UoS043	BetaL	AmGly	noTC	StrThr	MacroL	QuinL	TrimP	noPC	noLin	noFus	noRF	noMup	SCpseud_UoS043	qacC	0	0	0
12	SCpseud_UoS103	MRSP	MDR	ST0071	disease	Staphylococcus pseudintermedius	SAP_4339	United Kingdom	Europe	Dog Surgical Site Infection (SSI)	2016	Dog	clinical	SAMN43395747	JBHCRZ000000000	SRR30512272	SCpseud UoS103	3	9	1	2	1	2	1	71	58	337149	2762905	139808	7	0	SCpseud_UoS103	BetaL	AmGly	Tetra	StrThr	MacroL	QuinL	TrimP	noPC	noLin	noFus	noRF	noMup	SCpseud_UoS103	qacC	0	0	0
13	Staphpseud0248	MRSP	MDR	ST0071	disease	Staphylococcus pseudintermedius	SP86a	New Zealand	Oceania	Dog	2016	Dog	environmental/other	SAMN09258679	GCA_004166735.1	N/A	Staphpseud0248	3	9	1	2	1	2	1	71	79	306393	2804144	151570	6	0	Staphpseud0248	BetaL	AmGly	noTC	StrThr	MacroL	QuinL	TrimP	Pheni	noLin	noFus	noRF	noMup	Staphpseud0248	qacC	0	0	0
14	Staphpseud0241	MRSP	MDR	ST0071	disease	Staphylococcus pseudintermedius	SP33a	New Zealand	Oceania	Dog	2015	Dog	environmental/other	SAMN09258672	GCA_004166665.1	N/A	Staphpseud0241	3	9	1	2	1	2	1	71	144	306078	2831507	151570	6	0	Staphpseud0241	BetaL	AmGly	noTC	StrThr	MacroL	QuinL	TrimP	Pheni	noLin	noFus	noRF	noMup	Staphpseud0241	qacC	0	0	0
15	Staphpseud0253	MRSP	MDR	ST0071	disease	Staphylococcus pseudintermedius	SP105a	New Zealand	Oceania	Dog	2016	Dog	environmental/other	SAMN09258684	GCA_004166685.1	N/A	Staphpseud0253	3	9	1	2	1	2	1	71	80	257716	2764100	140168	8	0	Staphpseud0253	BetaL	AmGly	noTC	StrThr	MacroL	QuinL	TrimP	Pheni	noLin	noFus	noRF	noMup	Staphpseud0253	qacC	0	0	0
16	Staphpseud0235	MRSP	MDR	ST0071	disease	Staphylococcus pseudintermedius	SP27a	New Zealand	Oceania	Dog	2015	Dog	environmental/other	SAMN09258666	GCA_004166835.1	N/A	Staphpseud0235	3	9	1	2	1	2	1	71	69	306313	2800894	143042	7	0	Staphpseud0235	BetaL	AmGly	noTC	StrThr	MacroL	QuinL	TrimP	Pheni	noLin	noFus	noRF	noMup	Staphpseud0235	qacC	0	0	0
17	Staphpseud0236	MRSP	MDR	ST0071	disease	Staphylococcus pseudintermedius	SP28a	New Zealand	Oceania	Dog	2014	Dog	environmental/other	SAMN09258667	GCA_004166865.1	N/A	Staphpseud0236	3	9	1	2	1	2	1	71	72	306183	2760308	131220	7	0	Staphpseud0236	BetaL	AmGly	noTC	StrThr	MacroL	QuinL	TrimP	Pheni	noLin	noFus	noRF	noMup	Staphpseud0236	qacC	0	0	0
18	SCpseud_UoS002	MRSP	MDR	ST0071	disease	Staphylococcus pseudintermedius	SAP_4252	United Kingdom	Europe	Dog Surgical Site Infection (SSI)	2015	Dog	clinical	SAMN43395660	JBHCOQ000000000	SRR30512368	SCpseud UoS002	3	9	1	2	1	2	1	71	70	281860	2759210	133635	7	0	SCpseud_UoS002	BetaL	AmGly	noTC	StrThr	MacroL	QuinL	TrimP	Pheni	noLin	noFus	noRF	noMup	SCpseud_UoS002	qacC	0	0	0
19	SCpseud_UoS102	MRSP	MDR	ST0071	disease	Staphylococcus pseudintermedius	SAP_4338	United Kingdom	Europe	Dog Surgical Site Infection (SSI)	2016	Dog	clinical	SAMN43395746	JBHCRY000000000	SRR30512273	SCpseud UoS102	3	9	1	2	1	2	1	71	54	337149	2774500	141513	7	0	SCpseud_UoS102	BetaL	AmGly	noTC	noST	noML	QuinL	noTP	noPC	noLin	noFus	noRF	noMup	SCpseud_UoS102	0	0	0	0
20	Staphpseud1904	MRSP	MDR	ST0071	disease	Staphylococcus pseudintermedius	MAD632	Australia	Oceania	wound	2016	Dog	environmental/other	SAMN10389941	GCA_016805025.1	N/A	Staphpseud1904	3	9	1	2	1	2	1	71	33	394790	2709870	168433	5	0	Staphpseud1904	BetaL	AmGly	noTC	StrThr	MacroL	QuinL	TrimP	Pheni	noLin	noFus	noRF	noMup	Staphpseud1904	qacC	0	0	0
21	Staphpseud0067	MRSP	MDR	ST0071	disease	Staphylococcus pseudintermedius	2100623016011	Netherlands	Europe	Dog swab	2010	Dog	clinical	SAMN07415030	GCA_002767705.1	N/A	Staphpseud0067	3	9	1	2	1	2	1	71	87	281546	2688159	110924	8	1.82	Staphpseud0067	BetaL	AmGly	noTC	noST	noML	QuinL	noTP	noPC	noLin	noFus	noRF	noMup	Staphpseud0067	0	0	0	0
22	Staphpseud0046	MRSP	MDR	ST0071	disease	Staphylococcus pseudintermedius	2080730018011	Netherlands	Europe	Dog swab	2008	Dog	clinical	SAMN07415009	GCA_002766965.1	N/A	Staphpseud0046	3	9	1	2	1	2	1	71	84	281038	2711964	111097	8	1.81	Staphpseud0046	BetaL	AmGly	noTC	StrThr	MacroL	QuinL	TrimP	noPC	noLin	noFus	noRF	noMup	Staphpseud0046	0	0	0	0
23	Staphpseud0059	MRSP	MDR	ST0071	disease	Staphylococcus pseudintermedius	2090325008013	Netherlands	Europe	Dog swab	2009	Dog	clinical	SAMN07415022	GCA_002767485.1	N/A	Staphpseud0059	3	9	1	2	1	2	1	71	98	238632	2752895	139070	8	2.51	Staphpseud0059	BetaL	AmGly	Tetra	StrThr	noML	QuinL	TrimP	Pheni	noLin	noFus	noRF	noMup	Staphpseud0059	0	0	0	0
24	Staphpseud0047	MRSP	MDR	ST0071	disease	Staphylococcus pseudintermedius	2080819050011	Netherlands	Europe	Dog swab	2008	Dog	clinical	SAMN07415010	GCA_002767115.1	N/A	Staphpseud0047	3	9	1	2	1	2	1	71	89	332654	2707381	138706	6	0	Staphpseud0047	BetaL	AmGly	noTC	StrThr	MacroL	QuinL	TrimP	noPC	noLin	noFus	noRF	noMup	Staphpseud0047	0	0	0	0
25	Staphpseud0056	MRSP	MDR	ST0071	disease	Staphylococcus pseudintermedius	2090204014011	Netherlands	Europe	Dog swab	2009	Dog	clinical	SAMN07415019	GCA_002767375.1	N/A	Staphpseud0056	3	9	1	2	1	2	1	71	87	281687	2752935	101890	8	1.78	Staphpseud0056	BetaL	AmGly	noTC	StrThr	MacroL	QuinL	TrimP	noPC	noLin	noFus	noRF	noMup	Staphpseud0056	0	0	0	0
26	Staphpseud0043	MRSP	MDR	ST0071	disease	Staphylococcus pseudintermedius	2080717047021	Netherlands	Europe	Dog swab	2008	Dog	clinical	SAMN07415006	GCA_002766935.1	N/A	Staphpseud0043	3	9	1	2	1	2	1	71	91	281144	2752300	110217	8	1.78	Staphpseud0043	BetaL	AmGly	noTC	StrThr	MacroL	QuinL	TrimP	Pheni	noLin	noFus	noRF	noMup	Staphpseud0043	0	0	0	0
27	Staphpseud0053	MRSP	MDR	ST0071	disease	Staphylococcus pseudintermedius	2090112027012	Netherlands	Europe	Dog swab	2009	Dog	clinical	SAMN07415016	GCA_002767355.1	N/A	Staphpseud0053	3	9	1	2	1	2	1	71	82	280332	2747209	123753	7	24.93	Staphpseud0053	BetaL	AmGly	noTC	StrThr	MacroL	QuinL	TrimP	Pheni	noLin	noFus	noRF	noMup	Staphpseud0053	0	0	0	0
28	Staphpseud2111	MRSP	MDR	ST0071	nondisease	Staphylococcus pseudintermedius	C6E89487	nocountry	nocontinent	dog	noyear	Dog	environmental/other	SAMEA5817805	N/A	ERR3456477	Staphpseud2111	3	9	1	2	1	2	1	71	83	395488	2717292	138146	6	0	Staphpseud2111	BetaL	AmGly	noTC	StrThr	MacroL	QuinL	TrimP	noPC	noLin	noFus	noRF	noMup	Staphpseud2111	0	0	0	0
29	SCpseud_UoS001	MRSP	MDR	ST0071	disease	Staphylococcus pseudintermedius	SAP_4251	United Kingdom	Europe	Dog Surgical Site Infection (SSI)	2015	Dog	clinical	SAMN43395659	JBHCOP000000000	SRR30512369	SCpseud UoS001	3	9	1	2	1	2	1	71	88	251486	2826937	83244	10	0	SCpseud_UoS001	BetaL	AmGly	noTC	StrThr	MacroL	QuinL	TrimP	Pheni	noLin	noFus	noRF	noMup	SCpseud_UoS001	0	0	0	0
30	SCpseud_UoS006	MRSP	MDR	ST0071	disease	Staphylococcus pseudintermedius	SAP_4255	United Kingdom	Europe	Dog Surgical Site Infection (SSI)	2015	Dog	clinical	SAMN43395663	JBHCOT000000000	SRR30512325	SCpseud UoS006	3	9	1	2	1	2	1	71	87	245138	2826707	85905	10	0	SCpseud_UoS006	BetaL	AmGly	noTC	StrThr	MacroL	QuinL	TrimP	Pheni	noLin	noFus	noRF	noMup	SCpseud_UoS006	0	0	0	0
31	SCpseud_UoS012	MRSP	MDR	ST0071	disease	Staphylococcus pseudintermedius	SAP_4261	United Kingdom	Europe	Dog Surgical Site Infection (SSI)	2015	Dog	clinical	SAMN43395669	JBHCOZ000000000	SRR30512367	SCpseud UoS012	3	9	1	2	1	2	1	71	106	197860	2826565	82986	11	0	SCpseud_UoS012	BetaL	AmGly	noTC	StrThr	MacroL	QuinL	TrimP	Pheni	noLin	noFus	noRF	noMup	SCpseud_UoS012	0	0	0	0
32	SCpseud_UoS030	MRSP	MDR	ST0071	disease	Staphylococcus pseudintermedius	SAP_4278	United Kingdom	Europe	Dog Surgical Site Infection (SSI)	2015	Dog	clinical	SAMN43395686	JBHCPQ000000000	SRR30512339	SCpseud UoS030	3	9	1	2	1	2	1	71	95	251891	2827597	90194	10	0	SCpseud_UoS030	BetaL	AmGly	noTC	StrThr	MacroL	QuinL	TrimP	Pheni	noLin	noFus	noRF	noMup	SCpseud_UoS030	0	0	0	0
33	SCpseud_UoS004	MRSP	MDR	ST0071	disease	Staphylococcus pseudintermedius	SAP_4254	United Kingdom	Europe	Dog Surgical Site Infection (SSI)	2015	Dog	clinical	SAMN43395662	JBHCOS000000000	SRR30512336	SCpseud UoS004	3	9	1	2	1	2	1	71	95	245141	2827942	85515	11	0	SCpseud_UoS004	BetaL	AmGly	noTC	StrThr	MacroL	QuinL	TrimP	Pheni	noLin	noFus	noRF	noMup	SCpseud_UoS004	0	0	0	0
34	SCpseud_UoS003	MRSP	MDR	ST0071	disease	Staphylococcus pseudintermedius	SAP_4253	United Kingdom	Europe	Dog Surgical Site Infection (SSI)	2015	Dog	clinical	SAMN43395661	JBHCOR000000000	SRR30512347	SCpseud UoS003	3	9	1	2	1	2	1	71	87	337432	2827177	106364	8	0	SCpseud_UoS003	BetaL	AmGly	noTC	StrThr	MacroL	QuinL	TrimP	Pheni	noLin	noFus	noRF	noMup	SCpseud_UoS003	0	0	0	0
35	SCpseud_UoS040	MRSP	MDR	ST0071	disease	Staphylococcus pseudintermedius	SAP_4286	United Kingdom	Europe	Dog Surgical Site Infection (SSI)	2015	Dog	clinical	SAMN43395694	JBHCPY000000000	SRR30512330	SCpseud UoS040	3	9	1	2	1	2	1	71	95	271564	2822450	85911	10	0	SCpseud_UoS040	BetaL	AmGly	noTC	StrThr	MacroL	QuinL	TrimP	Pheni	noLin	noFus	noRF	noMup	SCpseud_UoS040	0	0	0	0
36	SCpseud_UoS045	MRSP	MDR	ST0071	disease	Staphylococcus pseudintermedius	SAP_4291	United Kingdom	Europe	Dog Surgical Site Infection (SSI)	2016	Dog	clinical	SAMN43395699	JBHCQD000000000	SRR30512324	SCpseud UoS045	3	9	1	2	1	2	1	71	73	337431	2753088	133635	7	0	SCpseud_UoS045	BetaL	AmGly	noTC	StrThr	MacroL	QuinL	TrimP	Pheni	noLin	noFus	noRF	noMup	SCpseud_UoS045	0	0	0	0
37	SCpseud_UoS022	MRSP	MDR	ST0071	disease	Staphylococcus pseudintermedius	SAP_4271	United Kingdom	Europe	Dog Surgical Site Infection (SSI)	2015	Dog	clinical	SAMN43395679	JBHCPJ000000000	SRR30512346	SCpseud UoS022	3	9	1	2	1	2	1	71	77	232642	2788846	94307	9	0	SCpseud_UoS022	BetaL	AmGly	noTC	StrThr	MacroL	QuinL	TrimP	Pheni	noLin	noFus	noRF	noMup	SCpseud_UoS022	0	0	0	0
38	SCpseud_UoS057	MRSP	MDR	ST0071	disease	Staphylococcus pseudintermedius	SAP_4301	United Kingdom	Europe	Dog Surgical Site Infection (SSI)	2016	Dog	clinical	SAMN43395709	JBHCQN000000000	SRR30512313	SCpseud UoS057	3	9	1	2	1	2	1	71	83	335987	2788810	90856	10	0	SCpseud_UoS057	BetaL	AmGly	noTC	StrThr	MacroL	QuinL	TrimP	noPC	noLin	noFus	noRF	noMup	SCpseud_UoS057	0	0	0	0
39	SCpseud_UoS097	MRSP	MDR	ST0071	disease	Staphylococcus pseudintermedius	SAP_4333	United Kingdom	Europe	Dog Surgical Site Infection (SSI)	2016	Dog	clinical	SAMN43395741	JBHCRT000000000	SRR30512278	SCpseud UoS097	3	9	1	2	1	2	1	71	69	337149	2793161	133740	8	0	SCpseud_UoS097	BetaL	AmGly	noTC	StrThr	MacroL	QuinL	TrimP	noPC	noLin	noFus	noRF	noMup	SCpseud_UoS097	0	0	0	0
40	SCpseud_UoS114	MRSP	MDR	ST0071	disease	Staphylococcus pseudintermedius	SAP_4350	United Kingdom	Europe	Dog Surgical Site Infection (SSI)	2017	Dog	clinical	SAMN43395758	JBHCSK000000000	SRR30512260	SCpseud UoS114	3	9	1	2	1	2	1	71	50	337149	2793119	140122	7	0	SCpseud_UoS114	BetaL	AmGly	noTC	StrThr	MacroL	QuinL	TrimP	noPC	noLin	noFus	noRF	noMup	SCpseud_UoS114	0	0	0	0
41	SCpseud_UoS035	MRSP	MDR	ST0071	disease	Staphylococcus pseudintermedius	SAP_4282	United Kingdom	Europe	Dog Surgical Site Infection (SSI)	2016	Dog	clinical	SAMN43395690	JBHCPU000000000	SRR30512334	SCpseud UoS035	3	9	1	2	1	2	1	71	75	257250	2786486	115232	8	0	SCpseud_UoS035	BetaL	AmGly	noTC	StrThr	MacroL	QuinL	TrimP	noPC	noLin	noFus	noRF	noMup	SCpseud_UoS035	0	0	0	0
42	SCpseud_UoS064	MRSP	MDR	ST0071	disease	Staphylococcus pseudintermedius	SAP_4307	United Kingdom	Europe	Dog Surgical Site Infection (SSI)	2017	Dog	clinical	SAMN43395715	JBHCQT000000000	SRR30512307	SCpseud UoS064	3	9	1	2	1	2	1	71	85	337431	2788804	91423	9	0	SCpseud_UoS064	BetaL	AmGly	noTC	StrThr	MacroL	QuinL	TrimP	noPC	noLin	noFus	noRF	noMup	SCpseud_UoS064	0	0	0	0
43	Staphpseud0052	MRSP	MDR	ST0071	disease	Staphylococcus pseudintermedius	2081126023011	Netherlands	Europe	Dog swab	2008	Dog	clinical	SAMN07415015	GCA_002767125.1	N/A	Staphpseud0052	3	9	1	2	1	2	1	71	98	235001	2749338	131043	8	2.73	Staphpseud0052	BetaL	AmGly	Tetra	noST	noML	QuinL	TrimP	Pheni	noLin	noFus	noRF	noMup	Staphpseud0052	0	0	0	0
44	Staphpseud0014	MRSP	MDR	ST0071	disease	Staphylococcus pseudintermedius	E104	Germany	Europe	Dog pancreas	2008	Dog	clinical	SAMN03366842	GCA_001940385.1	N/A	Staphpseud0014	3	9	1	2	1	2	1	71	49	337149	2757000	151570	6	22.6	Staphpseud0014	BetaL	AmGly	Tetra	StrThr	MacroL	QuinL	TrimP	Pheni	noLin	noFus	noRF	noMup	Staphpseud0014	0	0	0	0
45	SCpseud_UoS121	MRSP	MDR	ST0071	disease	Staphylococcus pseudintermedius	SAP_4357	United Kingdom	Europe	Dog Surgical Site Infection (SSI)	2017	Dog	clinical	SAMN43395765	JBHCSR000000000	SRR30512360	SCpseud UoS121	3	9	1	2	1	2	1	71	51	337149	2758514	133739	7	0	SCpseud_UoS121	BetaL	AmGly	Tetra	StrThr	MacroL	QuinL	TrimP	noPC	noLin	noFus	noRF	noMup	SCpseud_UoS121	0	0	0	0
46	SCpseud_UoS055	MRSP	MDR	ST0071	disease	Staphylococcus pseudintermedius	SAP_4299	United Kingdom	Europe	Dog Surgical Site Infection (SSI)	2016	Dog	clinical	SAMN43395707	JBHCQL000000000	SRR30512316	SCpseud UoS055	3	9	1	2	1	2	1	71	82	298390	2742229	109555	9	0	SCpseud_UoS055	BetaL	AmGly	noTC	StrThr	MacroL	QuinL	TrimP	noPC	noLin	noFus	noRF	noMup	SCpseud_UoS055	0	0	0	0
47	Staphpseud1128	MRSP	MDR	ST0071	nondisease	Staphylococcus pseudintermedius	GL119A	Germany	Europe	ear swab	noyear	Dog	environmental/other	SAMN12347730	GCA_014397325.1	N/A	Staphpseud1128	3	9	1	2	1	2	1	71	14	1093950	2791947	493966	2	0	Staphpseud1128	BetaL	AmGly	noTC	StrThr	MacroL	QuinL	TrimP	noPC	noLin	noFus	noRF	noMup	Staphpseud1128	0	0	0	0
48	Staphpseud1907	MRSP	MDR	ST0071	disease	Staphylococcus pseudintermedius	MAD507	USA	North-America	Incision swab after implant exposure post tarsal arthrodesis	2015	Dog	environmental/other	SAMN10389938	GCA_016805085.1	N/A	Staphpseud1907	3	9	1	2	1	2	1	71	50	298472	2823577	133420	7	0	Staphpseud1907	BetaL	AmGly	Tetra	StrThr	MacroL	QuinL	TrimP	Pheni	noLin	noFus	noRF	noMup	Staphpseud1907	0	0	0	0
49	Staphpseud0062	MRSP	MDR	ST0071	disease	Staphylococcus pseudintermedius	2090526044011	Netherlands	Europe	Dog swab	2009	Dog	clinical	SAMN07415025	GCA_002767575.1	N/A	Staphpseud0062	3	9	1	2	1	2	1	71	89	285762	2712687	96592	9	0	Staphpseud0062	BetaL	AmGly	Tetra	StrThr	MacroL	QuinL	TrimP	noPC	noLin	noFus	noRF	noMup	Staphpseud0062	0	0	0	0
50	Staphpseud0049	MRSP	MDR	ST0071	disease	Staphylococcus pseudintermedius	2080828038021	Netherlands	Europe	Dog swab	2008	Dog	clinical	SAMN07415012	GCA_002767135.1	N/A	Staphpseud0049	3	9	1	2	1	2	1	71	81	280330	2703786	111317	9	0	Staphpseud0049	BetaL	AmGly	Tetra	StrThr	MacroL	QuinL	TrimP	noPC	noLin	noFus	noRF	noMup	Staphpseud0049	0	0	0	0
51	Staphpseud0081	MRSP	MDR	ST0071	disease	Staphylococcus pseudintermedius	2130107014011	Netherlands	Europe	Dog swab	2013	Dog	clinical	SAMN07415044	GCA_002768205.1	N/A	Staphpseud0081	3	9	1	2	1	2	1	71	81	280827	2780479	123791	8	0	Staphpseud0081	BetaL	AmGly	Tetra	StrThr	MacroL	QuinL	TrimP	noPC	noLin	noFus	noRF	noMup	Staphpseud0081	0	0	0	0
52	Staphpseud0044	MRSP	MDR	ST0071	disease	Staphylococcus pseudintermedius	2080718044011	Netherlands	Europe	Dog swab	2008	Dog	clinical	SAMN07415007	GCA_002766945.1	N/A	Staphpseud0044	3	9	1	2	1	2	1	71	95	280909	2726425	131956	8	0	Staphpseud0044	BetaL	AmGly	Tetra	StrThr	MacroL	QuinL	TrimP	Pheni	noLin	noFus	noRF	noMup	Staphpseud0044	0	0	0	0
53	Staphpseud0061	MRSP	MDR	ST0071	disease	Staphylococcus pseudintermedius	2090427021011	Netherlands	Europe	Dog swab	2009	Dog	clinical	SAMN07415024	GCA_002767495.1	N/A	Staphpseud0061	3	9	1	2	1	2	1	71	99	234991	2717477	139363	8	0	Staphpseud0061	BetaL	AmGly	Tetra	StrThr	MacroL	QuinL	TrimP	Pheni	noLin	noFus	noRF	noMup	Staphpseud0061	0	0	0	0
54	Staphpseud0074	MRSP	MDR	ST0071	disease	Staphylococcus pseudintermedius	2110831019011	Netherlands	Europe	Dog swab	2011	Dog	clinical	SAMN07415037	GCA_002767915.1	N/A	Staphpseud0074	3	9	1	2	1	2	1	71	110	237513	2786565	123773	8	1.76	Staphpseud0074	BetaL	AmGly	noTC	StrThr	MacroL	QuinL	TrimP	Pheni	noLin	noFus	noRF	noMup	Staphpseud0074	0	0	0	0
55	Staphpseud2098	MRSP	MDR	ST0071	nondisease	Staphylococcus pseudintermedius	97710	Italy	Europe	dog	noyear	Dog	environmental/other	SAMEA104468556	N/A	ERR2244590	Staphpseud2098	3	9	1	2	1	2	1	71	100	354014	2810687	118229	8	0	Staphpseud2098	BetaL	AmGly	Tetra	StrThr	MacroL	QuinL	TrimP	noPC	noLin	noFus	noRF	noMup	Staphpseud2098	0	0	0	0
56	Staphpseud2097	MRSP	MDR	ST0071	nondisease	Staphylococcus pseudintermedius	9779	Italy	Europe	dog	noyear	Dog	environmental/other	SAMEA104468555	N/A	ERR2244589	Staphpseud2097	3	9	1	2	1	2	1	71	111	298160	2778775	118229	8	0	Staphpseud2097	BetaL	AmGly	Tetra	StrThr	MacroL	QuinL	TrimP	noPC	noLin	noFus	noRF	noMup	Staphpseud2097	0	0	0	0
57	Staphpseud2099	MRSP	MDR	ST0071	nondisease	Staphylococcus pseudintermedius	97711	Italy	Europe	dog	noyear	Dog	environmental/other	SAMEA104468557	N/A	ERR2244591	Staphpseud2099	3	9	1	2	1	2	1	71	104	269115	2806215	115364	9	0	Staphpseud2099	BetaL	AmGly	noTC	StrThr	MacroL	QuinL	TrimP	noPC	noLin	noFus	noRF	noMup	Staphpseud2099	0	0	0	0
58	Staphpseud2091	MRSP	MDR	ST0071	nondisease	Staphylococcus pseudintermedius	9773	Italy	Europe	dog	noyear	Dog	environmental/other	SAMEA104468549	N/A	ERR2244583	Staphpseud2091	3	9	1	2	1	2	1	71	101	298658	2777202	118229	8	0	Staphpseud2091	BetaL	AmGly	Tetra	StrThr	MacroL	QuinL	TrimP	noPC	noLin	noFus	noRF	noMup	Staphpseud2091	0	0	0	0
59	Staphpseud2093	MRSP	MDR	ST0071	nondisease	Staphylococcus pseudintermedius	9775	Italy	Europe	dog	noyear	Dog	environmental/other	SAMEA104468551	N/A	ERR2244585	Staphpseud2093	3	9	1	2	1	2	1	71	115	298301	2779761	118229	8	0	Staphpseud2093	BetaL	AmGly	Tetra	StrThr	MacroL	QuinL	TrimP	noPC	noLin	noFus	noRF	noMup	Staphpseud2093	0	0	0	0
60	Staphpseud2095	MRSP	MDR	ST0071	nondisease	Staphylococcus pseudintermedius	9777	Italy	Europe	dog	noyear	Dog	environmental/other	SAMEA104468553	N/A	ERR2244587	Staphpseud2095	3	9	1	2	1	2	1	71	110	266725	2778301	118229	8	0	Staphpseud2095	BetaL	AmGly	Tetra	StrThr	MacroL	QuinL	TrimP	noPC	noLin	noFus	noRF	noMup	Staphpseud2095	0	0	0	0
61	Staphpseud2092	MRSP	MDR	ST0071	nondisease	Staphylococcus pseudintermedius	9774	Italy	Europe	dog	noyear	Dog	environmental/other	SAMEA104468550	N/A	ERR2244584	Staphpseud2092	3	9	1	2	1	2	1	71	109	354167	2778809	104998	8	0	Staphpseud2092	BetaL	AmGly	Tetra	StrThr	MacroL	QuinL	TrimP	noPC	noLin	noFus	noRF	noMup	Staphpseud2092	0	0	0	0
62	Staphpseud2094	MRSP	MDR	ST0071	nondisease	Staphylococcus pseudintermedius	9776	Italy	Europe	dog	noyear	Dog	environmental/other	SAMEA104468552	N/A	ERR2244586	Staphpseud2094	3	9	1	2	1	2	1	71	108	242140	2777127	90854	10	0	Staphpseud2094	BetaL	AmGly	Tetra	StrThr	MacroL	QuinL	TrimP	noPC	noLin	noFus	noRF	noMup	Staphpseud2094	0	0	0	0
63	Staphpseud2090	MRSP	MDR	ST0071	nondisease	Staphylococcus pseudintermedius	9772	Italy	Europe	dog	noyear	Dog	environmental/other	SAMEA104468548	N/A	ERR2244582	Staphpseud2090	3	9	1	2	1	2	1	71	129	227916	2772523	82876	11	0	Staphpseud2090	BetaL	AmGly	Tetra	StrThr	MacroL	QuinL	TrimP	noPC	noLin	noFus	noRF	noMup	Staphpseud2090	0	0	0	0
64	Staphpseud0662	MRSP	MDR	ST0071	disease	Staphylococcus pseudintermedius	TAMU 39-094	USA	North-America	Dog skin	2012	Dog	clinical	SAMN11461207	N/A	SRR8926489	Staphpseud0662	3	9	1	2	1	2	1	71	87	337149	2805971	139415	7	0	Staphpseud0662	BetaL	AmGly	noTC	StrThr	MacroL	QuinL	TrimP	noPC	noLin	noFus	noRF	noMup	Staphpseud0662	0	0	0	0
65	Staphpseud0227	MRSP	MDR	ST0071	disease	Staphylococcus pseudintermedius	MAD429	Switzerland	Europe	Human sinusitis	2009	Human	clinical	SAMN09206898	GCA_006406235.1	N/A	Staphpseud0227	3	9	1	2	1	2	1	71	45	376209	2742916	155566	6	0	Staphpseud0227	BetaL	AmGly	Tetra	StrThr	MacroL	QuinL	TrimP	noPC	noLin	noFus	noRF	noMup	Staphpseud0227	0	0	0	0
66	Staphpseud0226	MRSP	MDR	ST0071	disease	Staphylococcus pseudintermedius	MAD430	Switzerland	Europe	Dog fistula	2005	Dog	environmental/other	SAMN09206897	GCA_006382125.1	N/A	Staphpseud0226	3	9	1	2	1	2	1	71	41	376209	2750435	156199	7	0	Staphpseud0226	BetaL	AmGly	Tetra	StrThr	MacroL	QuinL	TrimP	Pheni	noLin	noFus	noRF	noMup	Staphpseud0226	0	0	0	0
67	Staphpseud1810	MRSP	MDR	ST0071	disease	Staphylococcus pseudintermedius	DG072	Italy	Europe	Skin Swab	2012	Dog	clinical	SAMN17102122	GCA_016455165.1	N/A	Staphpseud1810	3	9	1	2	1	2	1	71	1	2837133	2837133	2837133	1	0	Staphpseud1810	BetaL	AmGly	noTC	StrThr	MacroL	QuinL	TrimP	noPC	noLin	noFus	noRF	noMup	Staphpseud1810	0	0	0	0
68	Staphpseud1850	MRSP	MDR	ST0071	disease	Staphylococcus pseudintermedius	DG071	Italy	Europe	Skin Swab	2012	Dog	clinical	SAMN17102121	GCA_016482425.1	N/A	Staphpseud1850	3	9	1	2	1	2	1	71	3	2800617	2807986	2800617	1	0	Staphpseud1850	BetaL	AmGly	noTC	StrThr	MacroL	QuinL	TrimP	Pheni	noLin	noFus	noRF	noMup	Staphpseud1850	0	0	0	0
69	SCpseud_UoS014	MRSP	MDR	ST0071	disease	Staphylococcus pseudintermedius	SAP_4263	United Kingdom	Europe	Dog Surgical Site Infection (SSI)	2015	Dog	clinical	SAMN43395671	JBHCPB000000000	SRR30512355	SCpseud UoS014	3	9	1	2	1	2	1	71	108	169946	2750383	77865	14	0	SCpseud_UoS014	BetaL	AmGly	Tetra	StrThr	MacroL	QuinL	TrimP	Pheni	noLin	noFus	noRF	noMup	SCpseud_UoS014	0	0	0	0
70	Staphpseud2102	MRSP	MDR	ST0071	disease	Staphylococcus pseudintermedius	C5893973	nocountry	nocontinent	pyoderma dog	noyear	Dog	environmental/other	SAMEA5817796	N/A	ERR3456468	Staphpseud2102	3	9	1	2	1	2	1	71	71	226363	2761030	140086	8	0	Staphpseud2102	BetaL	AmGly	Tetra	StrThr	MacroL	QuinL	TrimP	noPC	noLin	noFus	noRF	noMup	Staphpseud2102	0	0	0	0
71	Staphpseud1984	MRSP	MDR	ST0071	disease	Staphylococcus pseudintermedius	6109	United Kingdom	Europe	Skin swab	2014	Dog	clinical	SAMN14548661	GCA_017795485.1	N/A	Staphpseud1984	3	9	1	2	1	2	1	71	2	2804092	2808531	2804092	1	0	Staphpseud1984	BetaL	AmGly	Tetra	StrThr	MacroL	QuinL	TrimP	noPC	noLin	noFus	noRF	noMup	Staphpseud1984	0	0	0	0
72	Staphpseud1854	MRSP	MDR	ST0071	disease	Staphylococcus pseudintermedius	DG066	Italy	Europe	Skin Swab	2017	Dog	clinical	SAMN17102119	GCA_016482585.1	N/A	Staphpseud1854	3	9	1	2	1	2	1	71	3	2804246	2808032	2804246	1	0	Staphpseud1854	BetaL	AmGly	Tetra	StrThr	MacroL	QuinL	TrimP	noPC	noLin	noFus	noRF	noMup	Staphpseud1854	0	0	0	0
73	Staphpseud2110	MRSP	MDR	ST0071	nondisease	Staphylococcus pseudintermedius	1CAFC105	nocountry	nocontinent	dog	noyear	Dog	environmental/other	SAMEA5817804	N/A	ERR3456476	Staphpseud2110	3	9	1	2	1	2	1	71	101	395488	2799284	118706	7	0	Staphpseud2110	BetaL	AmGly	noTC	StrThr	MacroL	QuinL	TrimP	noPC	noLin	noFus	noRF	noMup	Staphpseud2110	0	0	0	0
74	Staphpseud2112	MRSP	MDR	ST0071	nondisease	Staphylococcus pseudintermedius	3E566191	nocountry	nocontinent	dog	noyear	Dog	environmental/other	SAMEA5817806	N/A	ERR3456478	Staphpseud2112	3	9	1	2	1	2	1	71	80	397064	2796310	129593	7	0	Staphpseud2112	BetaL	AmGly	noTC	StrThr	MacroL	QuinL	TrimP	noPC	noLin	noFus	noRF	noMup	Staphpseud2112	0	0	0	0
75	Staphpseud2114	MRSP	MDR	ST0071	nondisease	Staphylococcus pseudintermedius	661AA5D3	nocountry	nocontinent	dog	noyear	Dog	environmental/other	SAMEA5817808	N/A	ERR3456480	Staphpseud2114	3	9	1	2	1	2	1	71	81	417742	2757157	139778	6	0	Staphpseud2114	BetaL	AmGly	noTC	StrThr	MacroL	QuinL	TrimP	noPC	noLin	noFus	noRF	noMup	Staphpseud2114	0	0	0	0
76	Staphpseud2113	MRSP	MDR	ST0071	nondisease	Staphylococcus pseudintermedius	52EBE72E	nocountry	nocontinent	dog	noyear	Dog	environmental/other	SAMEA5817807	N/A	ERR3456479	Staphpseud2113	3	9	1	2	1	2	1	71	88	395489	2716358	134002	7	0	Staphpseud2113	BetaL	AmGly	noTC	StrThr	MacroL	QuinL	TrimP	noPC	noLin	noFus	noRF	noMup	Staphpseud2113	0	0	0	0
77	Staphpseud2115	MRSP	MDR	ST0071	nondisease	Staphylococcus pseudintermedius	78B16504	nocountry	nocontinent	dog	noyear	Dog	environmental/other	SAMEA5817809	N/A	ERR3456481	Staphpseud2115	3	9	1	2	1	2	1	71	86	370369	2751490	144846	6	0	Staphpseud2115	BetaL	AmGly	noTC	StrThr	MacroL	QuinL	TrimP	noPC	noLin	noFus	noRF	noMup	Staphpseud2115	0	0	0	0
78	Staphpseud2108	MRSP	MDR	ST0071	nondisease	Staphylococcus pseudintermedius	4E9497C2	nocountry	nocontinent	dog	noyear	Dog	environmental/other	SAMEA5817802	N/A	ERR3456474	Staphpseud2108	3	9	1	2	1	2	1	71	81	376626	2716115	118706	7	0	Staphpseud2108	BetaL	AmGly	noTC	StrThr	MacroL	QuinL	TrimP	noPC	noLin	noFus	noRF	noMup	Staphpseud2108	0	0	0	0
79	Staphpseud2106	MRSP	MDR	ST0071	nondisease	Staphylococcus pseudintermedius	E4643311	nocountry	nocontinent	dog	noyear	Dog	environmental/other	SAMEA5817800	N/A	ERR3456472	Staphpseud2106	3	9	1	2	1	2	1	71	93	397234	2758851	118732	7	0	Staphpseud2106	BetaL	AmGly	noTC	StrThr	MacroL	QuinL	TrimP	noPC	noLin	noFus	noRF	noMup	Staphpseud2106	0	0	0	0
80	Staphpseud2101	MRSP	MDR	ST0071	disease	Staphylococcus pseudintermedius	97C73D03	nocountry	nocontinent	pyoderma dog	noyear	Dog	environmental/other	SAMEA5817795	N/A	ERR3456467	Staphpseud2101	3	9	1	2	1	2	1	71	89	313277	2716889	104742	8	0	Staphpseud2101	BetaL	AmGly	noTC	StrThr	MacroL	QuinL	TrimP	noPC	noLin	noFus	noRF	noMup	Staphpseud2101	0	0	0	0
81	Staphpseud1827	MRSP	MDR	ST0071	disease	Staphylococcus pseudintermedius	DG089	Italy	Europe	Skin Swab	2012	Dog	clinical	SAMN17102128	GCA_016481925.1	N/A	Staphpseud1827	3	9	1	2	1	2	1	71	2	2793862	2797937	2793862	1	0	Staphpseud1827	BetaL	AmGly	noTC	StrThr	MacroL	QuinL	TrimP	Pheni	noLin	noFus	noRF	noMup	Staphpseud1827	0	0	0	0
82	Staphpseud1833	MRSP	MDR	ST0071	disease	Staphylococcus pseudintermedius	DG063	Italy	Europe	Skin Swab	2016	Dog	clinical	SAMN17102117	GCA_016482045.1	N/A	Staphpseud1833	3	9	1	2	1	2	1	71	10	2099753	2981523	2099753	1	0	Staphpseud1833	BetaL	AmGly	Tetra	StrThr	MacroL	QuinL	TrimP	Pheni	noLin	noFus	noRF	noMup	Staphpseud1833	0	0	0	0
83	Staphpseud1830	MRSP	MDR	ST0071	disease	Staphylococcus pseudintermedius	DG077	Italy	Europe	Skin Swab	2016	Dog	clinical	SAMN17102124	GCA_016481985.1	N/A	Staphpseud1830	3	9	1	2	1	2	1	71	4	2789419	2791496	2789419	1	0	Staphpseud1830	BetaL	AmGly	noTC	StrThr	MacroL	QuinL	TrimP	noPC	noLin	noFus	noRF	noMup	Staphpseud1830	0	0	0	0
84	Staphpseud1834	MRSP	MDR	ST0071	disease	Staphylococcus pseudintermedius	DG062	Italy	Europe	Skin Swab	2016	Dog	clinical	SAMN17102116	GCA_016482085.1	N/A	Staphpseud1834	3	9	1	2	1	2	1	71	10	2096046	2991046	2096046	1	0	Staphpseud1834	BetaL	AmGly	Tetra	StrThr	MacroL	QuinL	TrimP	Pheni	noLin	noFus	noRF	noMup	Staphpseud1834	0	0	0	0
85	Staphpseud1800	MRSP	MDR	ST0071	disease	Staphylococcus pseudintermedius	DSM25713	Italy	Europe	skin ulcer purulent discharge	noyear	nohostinfo	clinical	SAMN16357241	GCA_016127335.1	N/A	Staphpseud1800	3	9	1	2	1	2	1	71	1	2839345	2839345	2839345	1	0	Staphpseud1800	BetaL	AmGly	noTC	StrThr	MacroL	QuinL	TrimP	noPC	noLin	noFus	noRF	noMup	Staphpseud1800	0	0	0	0
86	Staphpseud1802	MRSP	MDR	ST0071	disease	Staphylococcus pseudintermedius	DSM25714	Italy	Europe	skin ulcer purulent discharge	2011	nohostinfo	clinical	SAMN16357242	GCA_016403325.1	N/A	Staphpseud1802	3	9	1	2	1	2	1	71	1	2830311	2830311	2830311	1	3.53	Staphpseud1802	BetaL	AmGly	noTC	StrThr	MacroL	QuinL	TrimP	noPC	noLin	noFus	noRF	noMup	Staphpseud1802	0	0	0	0
87	Staphpseud1812	MRSP	MDR	ST0071	disease	Staphylococcus pseudintermedius	DG064	Italy	Europe	Skin Swab	2017	Dog	clinical	SAMN17102118	GCA_016455205.1	N/A	Staphpseud1812	3	9	1	2	1	2	1	71	1	2895060	2895060	2895060	1	0	Staphpseud1812	BetaL	AmGly	noTC	StrThr	MacroL	QuinL	TrimP	noPC	noLin	noFus	noRF	noMup	Staphpseud1812	0	0	0	0
88	Staphpseud1853	MRSP	MDR	ST0071	disease	Staphylococcus pseudintermedius	DG067	Italy	Europe	Skin Swab	2017	Dog	clinical	SAMN17102120	GCA_016482535.1	N/A	Staphpseud1853	3	9	1	2	1	2	1	71	3	2890387	2896399	2890387	1	0	Staphpseud1853	BetaL	AmGly	noTC	StrThr	MacroL	QuinL	TrimP	noPC	noLin	noFus	noRF	noMup	Staphpseud1853	0	0	0	0
89	SCpseud_UoS096	MRSP	MDR	ST0071	disease	Staphylococcus pseudintermedius	SAP_4332	United Kingdom	Europe	Dog Surgical Site Infection (SSI)	noyear	Dog	clinical	SAMN43395740	JBHCRS000000000	SRR30512279	SCpseud UoS096	3	9	1	2	1	2	1	71	128	170401	2778899	66710	13	0	SCpseud_UoS096	BetaL	AmGly	Tetra	StrThr	MacroL	QuinL	TrimP	noPC	noLin	noFus	noRF	noMup	SCpseud_UoS096	0	0	0	0
90	SCpseud_UoS095	MRSP	MDR	ST0071	disease	Staphylococcus pseudintermedius	SAP_4331	United Kingdom	Europe	Dog Surgical Site Infection (SSI)	noyear	Dog	clinical	SAMN43395739	JBHCRR000000000	SRR30512280	SCpseud UoS095	3	9	1	2	1	2	1	71	110	213135	2780469	85234	12	0	SCpseud_UoS095	BetaL	AmGly	Tetra	StrThr	MacroL	QuinL	TrimP	noPC	noLin	noFus	noRF	noMup	SCpseud_UoS095	0	0	0	0
91	Staphpseud1126	MRSP	MDR	ST0071	nondisease	Staphylococcus pseudintermedius	MRSP69876	United Kingdom	Europe	skin	noyear	Dog	environmental/other	SAMN12347732	GCA_014397235.1	N/A	Staphpseud1126	3	9	1	2	1	2	1	71	142	91104	2678756	39167	25	0	Staphpseud1126	BetaL	AmGly	noTC	noST	MacroL	QuinL	TrimP	noPC	noLin	noFus	noRF	noMup	Staphpseud1126	0	0	0	0
92	Staphpseud1129	MRSP	MDR	ST0071	nondisease	Staphylococcus pseudintermedius	69687	United Kingdom	Europe	skin	noyear	Dog	environmental/other	SAMN12347728	GCA_014397345.1	N/A	Staphpseud1129	3	9	1	2	1	2	1	71	114	116451	2679902	47700	20	0	Staphpseud1129	BetaL	AmGly	noTC	StrThr	MacroL	QuinL	TrimP	noPC	noLin	noFus	noRF	noMup	Staphpseud1129	0	0	0	0
93	Staphpseud0754	MRSP	MDR	STnone	disease	Staphylococcus pseudintermedius	SPSE-18-VL-OH-ON-0048	Canada	North-America	Dog Wound	2018	Dog	environmental/other	SAMN12660060	N/A	SRR10037249	Staphpseud0754	3	9	~1	2	1	2	1	none	62	337148	2746657	133667	7	0	Staphpseud0754	BetaL	AmGly	Tetra	StrThr	MacroL	QuinL	TrimP	noPC	noLin	Fusid	noRF	noMup	Staphpseud0754	0	0	0	0
94	Staphpseud0119	MRSP	MDR	ST0071	nondisease	Staphylococcus pseudintermedius	MRSP 473	USA	North-America	Dog swab	2013	Dog	environmental/other	SAMN08028736	GCA_002922545.1	N/A	Staphpseud0119	3	9	1	2	1	2	1	71	43	287786	2744531	131121	8	0	Staphpseud0119	BetaL	AmGly	noTC	StrThr	MacroL	QuinL	TrimP	noPC	noLin	noFus	noRF	noMup	Staphpseud0119	0	0	0	0
95	Staphpseud0120	MRSP	MDR	ST0071	nondisease	Staphylococcus pseudintermedius	MRSP 476	USA	North-America	Dog aspirate	2013	Dog	environmental/other	SAMN08028737	GCA_002922705.1	N/A	Staphpseud0120	3	9	1	2	1	2	1	71	42	370085	2745474	133290	8	0	Staphpseud0120	BetaL	AmGly	noTC	StrThr	MacroL	QuinL	TrimP	noPC	noLin	noFus	noRF	noMup	Staphpseud0120	0	0	0	0
96	Staphpseud0213	MRSP	MDR	ST0071	disease	Staphylococcus pseudintermedius	MAD404	USA	North-America	Dog wound	2008	Dog	environmental/other	SAMN09206884	GCA_006382235.1	N/A	Staphpseud0213	3	9	1	2	1	2	1	71	40	287806	2740806	131121	8	0	Staphpseud0213	BetaL	AmGly	noTC	StrThr	MacroL	QuinL	TrimP	noPC	noLin	noFus	noRF	noMup	Staphpseud0213	0	0	0	0
97	Staphpseud0121	MRSP	MDR	ST0071	nondisease	Staphylococcus pseudintermedius	MRSP 586	USA	North-America	Dog urine	2017	Dog	environmental/other	SAMN08028738	GCA_002922645.1	N/A	Staphpseud0121	3	9	1	2	1	2	1	71	42	281062	2662315	151204	6	0	Staphpseud0121	BetaL	AmGly	noTC	StrThr	MacroL	QuinL	TrimP	noPC	noLin	noFus	noRF	noMup	Staphpseud0121	0	0	0	0
98	Staphpseud0222	MRSP	MDR	ST0071	nondisease	Staphylococcus pseudintermedius	VTH682	USA	North-America	Dog maxilla	2015	Dog	environmental/other	SAMN09206893	GCA_006382145.1	N/A	Staphpseud0222	3	9	1	2	1	2	1	71	41	281583	2709262	133420	7	0	Staphpseud0222	BetaL	AmGly	Tetra	StrThr	MacroL	QuinL	TrimP	noPC	noLin	noFus	noRF	noMup	Staphpseud0222	0	0	0	0
99	Staphpseud0122	MRSP	MDR	ST0071	nondisease	Staphylococcus pseudintermedius	MRSP 651	USA	North-America	Instrument	2015	Environment	environmental/other	SAMN08028739	GCA_002922635.1	N/A	Staphpseud0122	3	9	1	2	1	2	1	71	37	371970	2695563	133419	6	0	Staphpseud0122	BetaL	AmGly	noTC	noST	MacroL	QuinL	TrimP	noPC	noLin	noFus	noRF	noMup	Staphpseud0122	0	0	0	0
100	Staphpseud0214	MRSP	MDR	ST0071	nondisease	Staphylococcus pseudintermedius	MAD406	Canada	North-America	Dog skin	2010	Dog	environmental/other	SAMN09206885	GCA_006382195.1	N/A	Staphpseud0214	3	9	1	2	1	2	1	71	33	394646	2743599	142454	6	0	Staphpseud0214	BetaL	AmGly	noTC	StrThr	MacroL	QuinL	TrimP	noPC	noLin	noFus	noRF	noMup	Staphpseud0214	0	0	0	0
101	Staphpseud0215	MRSP	MDR	ST0071	disease	Staphylococcus pseudintermedius	MAD416	Canada	North-America	Dog wound	2012	Dog	environmental/other	SAMN09206886	GCA_006382455.1	N/A	Staphpseud0215	3	9	1	2	1	2	1	71	34	391831	2657251	141586	6	0	Staphpseud0215	BetaL	AmGly	noTC	StrThr	MacroL	QuinL	TrimP	noPC	noLin	noFus	noRF	noMup	Staphpseud0215	0	qacG	0	0
102	Staphpseud1876	MRSP	MDR	ST0071	nondisease	Staphylococcus pseudintermedius	ME4698	USA	North-America	Environmental	2017	Environment	environmental/other	SAMN10389972	GCA_016804435.1	N/A	Staphpseud1876	3	9	1	2	1	2	1	71	40	376209	2746907	149198	6	0	Staphpseud1876	BetaL	AmGly	noTC	StrThr	MacroL	QuinL	TrimP	noPC	noLin	noFus	noRF	noMup	Staphpseud1876	0	qacG	0	0
103	Staphpseud0220	MRSP	MDR	ST0071	disease	Staphylococcus pseudintermedius	VTH625	USA	North-America	Dog tibia	2014	Dog	environmental/other	SAMN09206891	GCA_006382295.1	N/A	Staphpseud0220	3	9	1	2	1	2	1	71	48	370096	2705123	108418	7	0	Staphpseud0220	BetaL	AmGly	noTC	StrThr	MacroL	QuinL	TrimP	noPC	noLin	noFus	noRF	noMup	Staphpseud0220	0	0	0	0
104	Staphpseud0118	MRSP	MDR	ST0071	nondisease	Staphylococcus pseudintermedius	MRSP 335	USA	North-America	Dog skin	2012	Dog	environmental/other	SAMN08028732	GCA_002922565.1	N/A	Staphpseud0118	3	9	1	2	1	2	1	71	52	287803	2711488	133420	7	0	Staphpseud0118	BetaL	AmGly	noTC	StrThr	MacroL	QuinL	TrimP	noPC	noLin	noFus	noRF	noMup	Staphpseud0118	0	qacG	0	0
105	Staphpseud0570	MRSP	MDR	ST0071	disease	Staphylococcus pseudintermedius	TAMU 27-080	USA	North-America	Dog Bone/Implant/Surgical Site	2010	Dog	clinical	SAMN11461105	N/A	SRR8926504	Staphpseud0570	3	9	1	2	1	2	1	71	68	321498	2757748	165410	6	0	Staphpseud0570	BetaL	AmGly	Tetra	noST	MacroL	QuinL	TrimP	noPC	noLin	noFus	noRF	noMup	Staphpseud0570	0	0	0	0
106	Staphpseud0646	MRSP	MDR	ST0071	disease	Staphylococcus pseudintermedius	TAMU 38-020	USA	North-America	Dog Bone/Implant/Surgical Site	2011	Dog	clinical	SAMN11461187	N/A	SRR8926393	Staphpseud0646	3	9	1	2	1	2	1	71	77	327083	2758581	143320	7	0	Staphpseud0646	BetaL	AmGly	Tetra	noST	MacroL	QuinL	TrimP	noPC	noLin	noFus	noRF	noMup	Staphpseud0646	0	0	0	0
107	Staphpseud0552	MRSP	MDR	ST0071	disease	Staphylococcus pseudintermedius	TAMU 16-047	USA	North-America	Dog Bone/Implant/Surgical Site	2009	Dog	clinical	SAMN11461085	N/A	SRR8926512	Staphpseud0552	3	9	1	2	1	2	1	71	72	324141	2759277	133740	7	0	Staphpseud0552	BetaL	AmGly	Tetra	noST	MacroL	QuinL	TrimP	noPC	noLin	noFus	noRF	noMup	Staphpseud0552	0	0	0	0
108	Staphpseud0051	MRSP	MDR	ST0071	disease	Staphylococcus pseudintermedius	2080909031013	Netherlands	Europe	Dog swab	2008	Dog	clinical	SAMN07415014	GCA_002767145.1	N/A	Staphpseud0051	3	9	1	2	1	2	1	71	90	332654	2655322	144494	6	33.03	Staphpseud0051	BetaL	AmGly	noTC	noST	noML	QuinL	noTP	Pheni	noLin	noFus	noRF	noMup	Staphpseud0051	0	0	0	0
109	Staphpseud0223	MRSP	MDR	ST0071	disease	Staphylococcus pseudintermedius	VTH775	USA	North-America	Dog pododermatitis	2015	Dog	environmental/other	SAMN09206894	GCA_006382415.1	N/A	Staphpseud0223	3	9	1	2	1	2	1	71	44	287803	2721156	131121	7	0	Staphpseud0223	BetaL	AmGly	noTC	StrThr	MacroL	QuinL	TrimP	noPC	noLin	noFus	noRF	noMup	Staphpseud0223	0	0	0	0
110	Staphpseud1885	MRSP	MDR	ST0071	disease	Staphylococcus pseudintermedius	MAD665	USA	North-America	Incisional infection	2017	Dog	environmental/other	SAMN10389963	GCA_016804635.1	N/A	Staphpseud1885	3	9	1	2	1	2	1	71	36	376207	2676082	150946	5	0	Staphpseud1885	BetaL	AmGly	noTC	StrThr	MacroL	QuinL	TrimP	noPC	noLin	noFus	noRF	noMup	Staphpseud1885	0	0	0	0
111	Staphpseud1912	MRSP	MDR	ST0071	disease	Staphylococcus pseudintermedius	MAD486	USA	North-America	HANDS	2015	Human	clinical	SAMN10389933	GCA_016805185.1	N/A	Staphpseud1912	3	9	1	2	1	2	1	71	48	357406	2751168	133290	7	0	Staphpseud1912	BetaL	AmGly	noTC	StrThr	MacroL	QuinL	TrimP	noPC	noLin	noFus	noRF	noMup	Staphpseud1912	0	0	qacJ	0
112	Staphpseud1914	MRSP	MDR	ST0071	disease	Staphylococcus pseudintermedius	MAD479	USA	North-America	HANDS	2014	Human	clinical	SAMN10389932	GCA_016805215.1	N/A	Staphpseud1914	3	9	1	2	1	2	1	71	45	370083	2746105	133290	7	0	Staphpseud1914	BetaL	AmGly	noTC	StrThr	MacroL	QuinL	TrimP	noPC	noLin	noFus	noRF	noMup	Staphpseud1914	0	0	qacJ	0
113	Staphpseud0219	MRSP	MDR	ST0071	nondisease	Staphylococcus pseudintermedius	MAD478	USA	North-America	Human hands	2014	Human	clinical	SAMN09206890	GCA_006382135.1	N/A	Staphpseud0219	3	9	1	2	1	2	1	71	40	370083	2703609	123527	7	0	Staphpseud0219	BetaL	AmGly	noTC	StrThr	MacroL	QuinL	TrimP	noPC	noLin	noFus	noRF	noMup	Staphpseud0219	0	0	0	0
114	Staphpseud0551	MRSP	MDR	ST0071	disease	Staphylococcus pseudintermedius	TAMU 16-041	USA	North-America	Dog urine	2009	Dog	clinical	SAMN11461084	N/A	SRR8926513	Staphpseud0551	3	9	1	2	1	2	1	71	78	310032	2732083	131180	8	0	Staphpseud0551	BetaL	AmGly	noTC	StrThr	MacroL	QuinL	TrimP	noPC	noLin	noFus	noRF	noMup	Staphpseud0551	0	0	0	0
115	Staphpseud0200	MRSP	MDR	ST0071	nondisease	Staphylococcus pseudintermedius	MAD480	USA	North-America	Human hands	2014	Human	clinical	SAMN09206871	GCA_006382545.1	N/A	Staphpseud0200	3	9	1	2	1	2	1	71	44	370083	2744634	133290	7	0	Staphpseud0200	BetaL	AmGly	noTC	StrThr	MacroL	QuinL	TrimP	noPC	noLin	noFus	noRF	noMup	Staphpseud0200	0	0	qacJ	0
116	Staphpseud1911	MRSP	MDR	ST0071	disease	Staphylococcus pseudintermedius	MAD487	USA	North-America	HANDS	2015	Human	clinical	SAMN10389934	GCA_016805155.1	N/A	Staphpseud1911	3	9	1	2	1	2	1	71	43	370084	2748611	158731	6	0	Staphpseud1911	BetaL	AmGly	noTC	StrThr	MacroL	QuinL	TrimP	noPC	noLin	noFus	noRF	noMup	Staphpseud1911	0	0	qacJ	0
117	Staphpseud0908	MRSP	MDR	ST0071	nondisease	Staphylococcus pseudintermedius	SPSE-19-VL-LA-KS-0025	USA	North-America	Dog SKIN SWAB	2019	Dog	environmental/other	SAMN13981373	N/A	SRR11039184	Staphpseud0908	3	9	1	2	1	2	1	71	97	141513	2643051	59520	14	0	Staphpseud0908	BetaL	AmGly	noTC	StrThr	MacroL	QuinL	TrimP	noPC	noLin	noFus	noRF	noMup	Staphpseud0908	0	qacG	0	0
118	Staphpseud2219	MRSP	MDR	ST0071	nondisease	Staphylococcus pseudintermedius	SIG-Dog-KS66506PPY20115	USA	North-America	no source information	2019	Dog	environmental/other	SAMN17835062	N/A	SRR13684211	Staphpseud2219	3	9	1	2	1	2	1	71	182	91542	2620549	35334	27	0	Staphpseud2219	BetaL	AmGly	noTC	StrThr	MacroL	QuinL	TrimP	noPC	noLin	noFus	noRF	noMup	Staphpseud2219	0	qacG	0	0
119	Staphpseud0429	MRSP	MDR	ST0071	nondisease	Staphylococcus pseudintermedius	SPSE-18-VL-NY-GA-0010	USA	North-America	Dog Skin	2018	Dog	environmental/other	SAMN10457085	N/A	SRR8247815	Staphpseud0429	3	9	1	2	1	2	1	71	107	141480	2708415	59526	17	0	Staphpseud0429	BetaL	noAG	noTC	noST	noML	QuinL	TrimP	noPC	noLin	noFus	noRF	noMup	Staphpseud0429	0	qacG	0	0
120	Staphpseud0077	MRSP	MDR	ST0071	disease	Staphylococcus pseudintermedius	2120427031011	Netherlands	Europe	Dog swab	2012	Dog	clinical	SAMN07415040	GCA_002768035.1	N/A	Staphpseud0077	3	9	1	2	1	2	1	71	99	281144	2768368	123825	8	1.77	Staphpseud0077	BetaL	AmGly	noTC	StrThr	MacroL	QuinL	TrimP	noPC	noLin	noFus	noRF	noMup	Staphpseud0077	0	0	0	0
121	Staphpseud0058	MRSP	MDR	ST0071	disease	Staphylococcus pseudintermedius	2090312016045	Netherlands	Europe	Dog swab	2009	Dog	clinical	SAMN07415021	GCA_002767475.1	N/A	Staphpseud0058	3	9	1	2	1	2	1	71	84	308577	2759658	131782	7	0.18	Staphpseud0058	BetaL	AmGly	Tetra	StrThr	MacroL	QuinL	TrimP	Pheni	noLin	noFus	noRF	noMup	Staphpseud0058	0	0	0	0
122	Staphpseud0060	MRSP	MDR	ST0071	disease	Staphylococcus pseudintermedius	2090403026011	Netherlands	Europe	Dog swab	2009	Dog	clinical	SAMN07415023	GCA_002767445.1	N/A	Staphpseud0060	3	9	1	2	1	2	1	71	108	285961	2756891	123620	8	0	Staphpseud0060	BetaL	AmGly	Tetra	StrThr	noML	QuinL	TrimP	noPC	noLin	noFus	noRF	noMup	Staphpseud0060	0	0	0	0
123	Staphpseud0536	MRSP	MDR	ST0071	disease	Staphylococcus pseudintermedius	TAMU 11-092	USA	North-America	Dog Bone/Implant/Surgical Site	2008	Dog	clinical	SAMN11461069	N/A	SRR8926422	Staphpseud0536	3	9	1	2	1	2	1	71	63	313161	2752625	149502	6	0	Staphpseud0536	BetaL	AmGly	noTC	StrThr	MacroL	QuinL	TrimP	noPC	noLin	noFus	noRF	noMup	Staphpseud0536	0	0	0	0
124	Staphpseud0057	MRSP	MDR	ST0071	disease	Staphylococcus pseudintermedius	2090225035011	Netherlands	Europe	Dog swab	2009	Dog	clinical	SAMN07415020	GCA_002767295.1	N/A	Staphpseud0057	3	9	1	2	1	2	1	71	95	280332	2782019	123856	8	1.8	Staphpseud0057	BetaL	AmGly	Tetra	StrThr	MacroL	QuinL	TrimP	noPC	noLin	noFus	noRF	noMup	Staphpseud0057	0	0	0	0
125	Staphpseud1828	MRSP	MDR	ST0071	disease	Staphylococcus pseudintermedius	DG078	Italy	Europe	Skin Swab	2012	Dog	clinical	SAMN17102125	GCA_016481935.1	N/A	Staphpseud1828	3	9	1	2	1	2	1	71	3	2792180	2799396	2792180	1	0	Staphpseud1828	BetaL	AmGly	noTC	StrThr	MacroL	QuinL	TrimP	Pheni	noLin	noFus	noRF	noMup	Staphpseud1828	0	0	0	0
126	Staphpseud0072	MRSP	MDR	ST0071	disease	Staphylococcus pseudintermedius	2110128023021	Netherlands	Europe	Dog swab	2011	Dog	clinical	SAMN07415035	GCA_002767885.1	N/A	Staphpseud0072	3	9	1	2	1	2	1	71	109	301546	2761329	132179	7	0	Staphpseud0072	BetaL	AmGly	noTC	StrThr	MacroL	QuinL	TrimP	Pheni	noLin	noFus	noRF	noMup	Staphpseud0072	0	0	0	0
127	Staphpseud0973	MRSP	MDR	ST0071	nondisease	Staphylococcus pseudintermedius	SPSE-19-VL-SD-MI-0022	USA	North-America	Dog Skin	2019	Dog	environmental/other	SAMN14125664	N/A	SRR11101278	Staphpseud0973	3	9	1	2	1	2	1	71	134	141481	2717041	44654	19	0	Staphpseud0973	BetaL	AmGly	noTC	StrThr	MacroL	QuinL	TrimP	noPC	noLin	noFus	noRF	noMup	Staphpseud0973	0	0	0	0
128	Staphpseud0091	MRSP	MDR	ST0071	disease	Staphylococcus pseudintermedius	2131211036011	Netherlands	Europe	Dog swab	2013	Dog	clinical	SAMN07415054	GCA_002768475.1	N/A	Staphpseud0091	3	9	1	2	1	2	1	71	100	281144	2720206	95081	8	0	Staphpseud0091	BetaL	AmGly	Tetra	StrThr	MacroL	QuinL	TrimP	noPC	noLin	noFus	noRF	noMup	Staphpseud0091	0	0	0	0
129	Staphpseud0261	MRSP	MDR	ST0071	disease	Staphylococcus pseudintermedius	SP131a	New Zealand	Oceania	Dog	2017	Dog	environmental/other	SAMN09258692	GCA_004166645.1	N/A	Staphpseud0261	3	9	1	2	1	2	1	71	72	306501	2786052	142992	7	0	Staphpseud0261	BetaL	AmGly	noTC	StrThr	noML	QuinL	TrimP	noPC	noLin	noFus	noRF	noMup	Staphpseud0261	0	0	0	0
130	Staphpseud1813	MRSP	MDR	ST0071	disease	Staphylococcus pseudintermedius	DSP021	Spain	Europe	Skin Swab	2013	Dog	clinical	SAMN17102133	GCA_016455225.1	N/A	Staphpseud1813	3	9	1	2	1	2	1	71	1	2795724	2795724	2795724	1	0	Staphpseud1813	BetaL	AmGly	noTC	StrThr	MacroL	QuinL	TrimP	noPC	noLin	noFus	noRF	noMup	Staphpseud1813	0	0	0	0
131	Staphpseud1809	MRSP	MDR	ST0071	disease	Staphylococcus pseudintermedius	DSP020	Spain	Europe	Skin Swab	2013	Dog	clinical	SAMN17102132	GCA_016455145.1	N/A	Staphpseud1809	3	9	1	2	1	2	1	71	1	2793830	2793830	2793830	1	0	Staphpseud1809	BetaL	AmGly	noTC	StrThr	MacroL	QuinL	TrimP	noPC	noLin	noFus	noRF	noMup	Staphpseud1809	0	0	0	0
132	Staphpseud1838	MRSP	MDR	ST0071	disease	Staphylococcus pseudintermedius	DSP025	Spain	Europe	Skin Swab	2014	Dog	clinical	SAMN17102136	GCA_016482155.1	N/A	Staphpseud1838	3	9	1	2	1	2	1	71	6	2801923	2805515	2801923	1	0	Staphpseud1838	BetaL	AmGly	noTC	StrThr	MacroL	QuinL	TrimP	Pheni	noLin	noFus	noRF	noMup	Staphpseud1838	0	0	0	0
133	Staphpseud0331	MRSP	MDR	ST0071	nondisease	Staphylococcus pseudintermedius	G3C4	Spain	Europe	Dog	2018	Dog	environmental/other	SAMN10142584	GCA_003627735.1	N/A	Staphpseud0331	3	9	1	2	1	2	1	71	1	2717621	2717621	2717621	1	0	Staphpseud0331	BetaL	AmGly	noTC	StrThr	MacroL	QuinL	TrimP	noPC	noLin	noFus	noRF	noMup	Staphpseud0331	0	0	0	0
134	Staphpseud2107	MRSP	MDR	ST0071	nondisease	Staphylococcus pseudintermedius	6B5937A6	nocountry	nocontinent	dog	noyear	Dog	environmental/other	SAMEA5817801	N/A	ERR3456473	Staphpseud2107	3	9	1	2	1	2	1	71	78	505990	2753996	166319	5	0	Staphpseud2107	BetaL	AmGly	noTC	StrThr	MacroL	QuinL	TrimP	noPC	noLin	noFus	noRF	noMup	Staphpseud2107	0	0	0	0
135	SCpseud_UoS101	MRSP	MDR	ST0071	disease	Staphylococcus pseudintermedius	SAP_4337	United Kingdom	Europe	Dog Surgical Site Infection (SSI)	2016	Dog	clinical	SAMN43395745	JBHCRX000000000	SRR30512274	SCpseud UoS101	3	9	1	2	1	2	1	71	52	337147	2749031	154919	6	0	SCpseud_UoS101	BetaL	AmGly	noTC	StrThr	MacroL	QuinL	TrimP	noPC	noLin	noFus	noRF	noMup	SCpseud_UoS101	0	0	0	0
136	SCpseud_UoS107	MRSP	MDR	ST0071	disease	Staphylococcus pseudintermedius	SAP_4343	United Kingdom	Europe	Dog Surgical Site Infection (SSI)	2016	Dog	clinical	SAMN43395751	JBHCSD000000000	SRR30512267	SCpseud UoS107	3	9	1	2	1	2	1	71	57	337147	2750840	151706	7	0	SCpseud_UoS107	BetaL	AmGly	noTC	StrThr	MacroL	QuinL	TrimP	noPC	noLin	noFus	noRF	noMup	SCpseud_UoS107	0	0	0	0
137	Staphpseud2131	MRSP	MDR	ST0071	nondisease	Staphylococcus pseudintermedius	MRSA_14N_M-sc-1807778	nocountry	nocontinent	no source information	noyear	nohostinfo	environmental/other	SAMEA2297774	N/A	ERR471293	Staphpseud2131	3	9	1	2	1	2	1	71	81	313227	2712386	133705	7	0	Staphpseud2131	BetaL	AmGly	noTC	StrThr	MacroL	QuinL	TrimP	noPC	noLin	noFus	noRF	noMup	Staphpseud2131	0	0	0	0
138	SCpseud_UoS061	MRSP	MDR	ST0071	disease	Staphylococcus pseudintermedius	SAP_4304	United Kingdom	Europe	Dog Surgical Site Infection (SSI)	2016	Dog	clinical	SAMN43395712	JBHCQQ000000000	SRR30512310	SCpseud UoS061	3	9	1	2	1	2	1	71	70	354147	2705441	115625	7	0	SCpseud_UoS061	BetaL	AmGly	noTC	StrThr	MacroL	QuinL	TrimP	noPC	noLin	noFus	noRF	noMup	SCpseud_UoS061	0	0	0	0
139	SCpseud_UoS067	MRSP	MDR	ST0071	disease	Staphylococcus pseudintermedius	SAP_4310	United Kingdom	Europe	Dog Surgical Site Infection (SSI)	2017	Dog	clinical	SAMN43395718	JBHCQW000000000	SRR30512304	SCpseud UoS067	3	9	1	2	1	2	1	71	68	298480	2667741	110291	7	0	SCpseud_UoS067	BetaL	AmGly	noTC	StrThr	MacroL	QuinL	TrimP	noPC	noLin	noFus	noRF	noMup	SCpseud_UoS067	0	0	0	0
140	SCpseud_UoS106	MRSP	MDR	ST0071	disease	Staphylococcus pseudintermedius	SAP_4342	United Kingdom	Europe	Dog Surgical Site Infection (SSI)	2016	Dog	clinical	SAMN43395750	JBHCSC000000000	SRR30512268	SCpseud UoS106	3	9	1	2	1	2	1	71	54	375974	2710693	171772	5	0	SCpseud_UoS106	BetaL	AmGly	noTC	StrThr	MacroL	QuinL	TrimP	noPC	noLin	noFus	noRF	noMup	SCpseud_UoS106	0	0	0	0
141	SCpseud_UoS052	MRSP	MDR	ST0071	disease	Staphylococcus pseudintermedius	SAP_4296	United Kingdom	Europe	Dog Surgical Site Infection (SSI)	2016	Dog	clinical	SAMN43395704	JBHCQI000000000	SRR30512319	SCpseud UoS052	3	9	1	2	1	2	1	71	68	354147	2705350	136679	6	0	SCpseud_UoS052	BetaL	AmGly	noTC	StrThr	MacroL	QuinL	TrimP	noPC	noLin	noFus	noRF	noMup	SCpseud_UoS052	0	0	0	0
142	SCpseud_UoS038	MRSP	MDR	ST0071	disease	Staphylococcus pseudintermedius	SAP_4284	United Kingdom	Europe	Dog Surgical Site Infection (SSI)	2016	Dog	clinical	SAMN43395692	JBHCPW000000000	SRR30512332	SCpseud UoS038	3	9	1	2	1	2	1	71	87	285201	2713724	104320	9	0	SCpseud_UoS038	BetaL	AmGly	noTC	StrThr	MacroL	QuinL	TrimP	noPC	noLin	noFus	noRF	noMup	SCpseud_UoS038	0	0	0	0
143	Staphpseud0073	MRSP	MDR	ST0071	disease	Staphylococcus pseudintermedius	2110415058011	Netherlands	Europe	Dog swab	2011	Dog	clinical	SAMN07415036	GCA_002767925.1	N/A	Staphpseud0073	3	9	1	2	1	2	1	71	93	307354	2730315	137537	8	0	Staphpseud0073	BetaL	AmGly	Tetra	noST	noML	QuinL	noTP	Pheni	noLin	noFus	noRF	noMup	Staphpseud0073	0	0	0	0
144	Staphpseud0243	MRSP	MDR	ST0071	disease	Staphylococcus pseudintermedius	SP35a	New Zealand	Oceania	Dog	2015	Dog	environmental/other	SAMN09258674	GCA_004166755.1	N/A	Staphpseud0243	3	9	1	2	1	2	1	71	86	281787	2807977	85388	8	0	Staphpseud0243	BetaL	AmGly	noTC	StrThr	MacroL	QuinL	TrimP	Pheni	noLin	noFus	noRF	noMup	Staphpseud0243	qacC	0	0	0
145	Staphpseud0254	MRSP	MDR	ST0071	disease	Staphylococcus pseudintermedius	SP106a	New Zealand	Oceania	Dog	2016	Dog	environmental/other	SAMN09258685	GCA_004166445.1	N/A	Staphpseud0254	3	9	1	2	1	2	1	71	73	281892	2763802	143042	7	0	Staphpseud0254	BetaL	AmGly	noTC	StrThr	MacroL	QuinL	TrimP	Pheni	noLin	noFus	noRF	noMup	Staphpseud0254	qacC	0	0	0
146	Staphpseud0247	MRSP	MDR	ST0071	disease	Staphylococcus pseudintermedius	SP85a	New Zealand	Oceania	Dog	2016	Dog	environmental/other	SAMN09258678	GCA_004166555.1	N/A	Staphpseud0247	3	9	1	2	1	2	1	71	78	281787	2771319	90301	8	0	Staphpseud0247	BetaL	AmGly	noTC	StrThr	MacroL	QuinL	TrimP	Pheni	noLin	noFus	noRF	noMup	Staphpseud0247	qacC	0	0	0
147	Staphpseud0237	MRSP	MDR	ST0071	disease	Staphylococcus pseudintermedius	SP29a	New Zealand	Oceania	Dog	2015	Dog	environmental/other	SAMN09258668	GCA_004166855.1	N/A	Staphpseud0237	3	9	1	2	1	2	1	71	93	281892	2769818	131220	8	0	Staphpseud0237	BetaL	AmGly	noTC	StrThr	MacroL	QuinL	TrimP	Pheni	noLin	noFus	noRF	noMup	Staphpseud0237	qacC	0	0	0
148	Staphpseud0258	MRSP	MDR	ST0071	disease	Staphylococcus pseudintermedius	SP128a	New Zealand	Oceania	Dog	2017	Dog	environmental/other	SAMN09258689	GCA_004166375.1	N/A	Staphpseud0258	3	9	1	2	1	2	1	71	79	238846	2762890	140168	8	0	Staphpseud0258	BetaL	AmGly	noTC	StrThr	noML	QuinL	TrimP	Pheni	noLin	noFus	noRF	noMup	Staphpseud0258	qacC	0	0	0
149	Staphpseud1210	MRSP	MDR	ST0071	nondisease	Staphylococcus pseudintermedius	74b	Australia	Oceania	Rectal Swab	2016	Dog	clinical	SAMN15182551	GCA_015584575.1	N/A	Staphpseud1210	3	9	1	2	1	2	1	71	137	151332	2747215	46159	18	0	Staphpseud1210	BetaL	AmGly	noTC	StrThr	MacroL	QuinL	TrimP	noPC	noLin	noFus	noRF	noMup	Staphpseud1210	qacC	0	0	0
150	Staphpseud1249	MRSP	MDR	ST0071	nondisease	Staphylococcus pseudintermedius	298a	Australia	Oceania	nasal swab	2016	Dog	clinical	SAMN15182552	GCA_015585375.1	N/A	Staphpseud1249	3	9	1	2	1	2	1	71	218	83710	2787260	36085	27	0	Staphpseud1249	BetaL	AmGly	noTC	StrThr	MacroL	QuinL	TrimP	Pheni	noLin	noFus	noRF	Mupir	Staphpseud1249	qacC	0	0	0
151	Staphpseud1269	MRSP	MDR	ST0071	nondisease	Staphylococcus pseudintermedius	304a	Australia	Oceania	nasal swab	2016	Dog	clinical	SAMN15182554	GCA_015586505.1	N/A	Staphpseud1269	3	9	1	2	1	2	1	71	223	123086	2795715	29753	29	0	Staphpseud1269	BetaL	AmGly	noTC	StrThr	MacroL	QuinL	TrimP	Pheni	noLin	noFus	noRF	Mupir	Staphpseud1269	qacC	0	0	0
152	Staphpseud0517	MRSP	MDR	ST0071	disease	Staphylococcus pseudintermedius	SPSE-18-VL-OH-ON-0032	Canada	North-America	Dog surginal implant /TPLO	2018	Dog	environmental/other	SAMN11371684	N/A	SRR8868849	Staphpseud0517	3	9	1	2	1	2	1	71	195	78346	2684109	34023	29	0	Staphpseud0517	BetaL	AmGly	noTC	StrThr	MacroL	QuinL	TrimP	noPC	noLin	noFus	noRF	noMup	Staphpseud0517	0	0	0	0
153	Staphpseud1924	MRSP	MDR	ST0071	disease	Staphylococcus pseudintermedius	JH6152	Japan	Asia	no source information	noyear	Human	clinical	SAMD00228045	GCA_017077155.1	N/A	Staphpseud1924	3	9	1	2	1	2	1	71	70	239752	2790021	129892	9	0	Staphpseud1924	BetaL	AmGly	noTC	StrThr	MacroL	QuinL	TrimP	noPC	noLin	noFus	noRF	noMup	Staphpseud1924	0	0	0	0
154	Staphpseud1642	MRSP	MDR	ST0071	nondisease	Staphylococcus pseudintermedius	SPSE-19-VL-OH-OSU-0002	USA	North-America	Skin (Canis lupus familiaris)	2019	Dog	environmental/other	SAMN15784918	GCA_015631965.1	N/A	Staphpseud1642	3	9	1	2	1	2	1	71	179	111255	2703942	35558	27	0	Staphpseud1642	BetaL	AmGly	noTC	StrThr	MacroL	QuinL	TrimP	noPC	noLin	noFus	noRF	noMup	Staphpseud1642	0	qacG	0	0
155	Staphpseud1832	MRSP	MDR	ST0071	disease	Staphylococcus pseudintermedius	DHSP045	Spain	Europe	Skin Swab	2019	Dog	clinical	SAMN17102171	GCA_016482025.1	N/A	Staphpseud1832	3	9	1	2	1	2	1	71	5	2849736	2915461	2849736	1	0	Staphpseud1832	BetaL	AmGly	noTC	StrThr	MacroL	QuinL	TrimP	noPC	noLin	noFus	noRF	noMup	Staphpseud1832	0	0	0	0
156	Staphpseud1843	MRSP	MDR	ST0071	disease	Staphylococcus pseudintermedius	DHSP041	Spain	Europe	Skin Swab	2019	Dog	clinical	SAMN17102167	GCA_016482265.1	N/A	Staphpseud1843	3	9	1	2	1	2	1	71	3	2849717	2909751	2849717	1	0	Staphpseud1843	BetaL	AmGly	noTC	StrThr	MacroL	QuinL	TrimP	noPC	noLin	noFus	noRF	noMup	Staphpseud1843	0	0	0	0
157	Staphpseud1835	MRSP	MDR	ST0071	disease	Staphylococcus pseudintermedius	DSP036	Spain	Europe	Skin Swab	2019	Dog	clinical	SAMN17102144	GCA_016482105.1	N/A	Staphpseud1835	3	9	1	2	1	2	1	71	7	2849760	2927015	2849760	1	0	Staphpseud1835	BetaL	AmGly	noTC	StrThr	MacroL	QuinL	TrimP	noPC	noLin	noFus	noRF	noMup	Staphpseud1835	0	0	0	0
158	Staphpseud1840	MRSP	MDR	ST0071	disease	Staphylococcus pseudintermedius	DHSP044	Spain	Europe	Skin Swab	2019	Dog	clinical	SAMN17102170	GCA_016482225.1	N/A	Staphpseud1840	3	9	1	2	1	2	1	71	4	2849602	2907542	2849602	1	0	Staphpseud1840	BetaL	AmGly	noTC	StrThr	MacroL	QuinL	TrimP	noPC	noLin	noFus	noRF	noMup	Staphpseud1840	0	0	0	0
159	Staphpseud1846	MRSP	MDR	ST0071	disease	Staphylococcus pseudintermedius	DHSP042	Spain	Europe	Skin Swab	2019	Dog	clinical	SAMN17102168	GCA_016482345.1	N/A	Staphpseud1846	3	9	1	2	1	2	1	71	6	2822064	2930017	2822064	1	0	Staphpseud1846	BetaL	AmGly	noTC	StrThr	MacroL	QuinL	TrimP	noPC	noLin	noFus	noRF	noMup	Staphpseud1846	0	0	0	0
160	Staphpseud1844	MRSP	MDR	ST0071	disease	Staphylococcus pseudintermedius	DHSP043	Spain	Europe	Skin Swab	2019	Dog	clinical	SAMN17102169	GCA_016482305.1	N/A	Staphpseud1844	3	9	1	2	1	2	1	71	12	1649358	2931289	1649358	1	0	Staphpseud1844	BetaL	AmGly	noTC	StrThr	MacroL	QuinL	TrimP	noPC	noLin	noFus	noRF	noMup	Staphpseud1844	0	0	0	0
161	Staphpseud1556	MRSP	MDR	ST0071	nondisease	Staphylococcus pseudintermedius	SPSE-19-VL-OH-WA-0021	USA	North-America	Urine (Canis lupus familiaris)	2019	Dog	environmental/other	SAMN15784914	GCA_015628005.1	N/A	Staphpseud1556	3	9	1	2	1	2	1	71	233	63941	2773995	25830	37	0	Staphpseud1556	BetaL	AmGly	Tetra	StrThr	MacroL	QuinL	TrimP	noPC	noLin	noFus	noRF	noMup	Staphpseud1556	0	0	qacJ	0
162	Staphpseud1127	MRSP	MDR	ST0071	nondisease	Staphylococcus pseudintermedius	GL154A	Germany	Europe	ear swab	noyear	Dog	environmental/other	SAMN12347731	GCA_014397305.1	N/A	Staphpseud1127	3	9	1	2	1	2	1	71	212	68220	2671608	26001	35	0	Staphpseud1127	BetaL	AmGly	Tetra	StrThr	MacroL	QuinL	TrimP	noPC	noLin	noFus	noRF	noMup	Staphpseud1127	0	0	0	0
163	SCpseud_UoS050	MRSP	MDR	ST0071	disease	Staphylococcus pseudintermedius	SAP_4294	United Kingdom	Europe	Dog Surgical Site Infection (SSI)	2016	Dog	clinical	SAMN43395702	JBHCQG000000000	SRR30512321	SCpseud UoS050	3	9	1	2	1	2	1	71	119	208069	2715728	82211	12	0	SCpseud_UoS050	BetaL	AmGly	noTC	StrThr	MacroL	QuinL	TrimP	noPC	noLin	noFus	Rifam	noMup	SCpseud_UoS050	qacC	0	0	0
164	SCpseud_UoS124	MRSP	noMR	ST0071	disease	Staphylococcus pseudintermedius	SAP_4360	United Kingdom	Europe	Dog Surgical Site Infection (SSI)	2017	Dog	clinical	SAMN43395768	JBHCSU000000000	SRR30512357	SCpseud UoS124	3	9	1	2	1	2	1	71	160	86317	2716314	34921	25	0.04	SCpseud_UoS124	BetaL	noAG	noTC	noST	noML	QuinL	noTP	noPC	noLin	noFus	noRF	noMup	SCpseud_UoS124	0	0	0	0
165	Staphpseud1205	MRSP	MDR	ST0071	disease	Staphylococcus pseudintermedius	15-B29911	USA	North-America	K9 amputation site	2015	Dog	clinical	SAMN12703601	GCA_015584415.1	N/A	Staphpseud1205	3	9	1	2	1	2	1	71	63	281522	2813265	82849	10	0	Staphpseud1205	BetaL	AmGly	noTC	StrThr	MacroL	QuinL	TrimP	noPC	noLin	noFus	noRF	noMup	Staphpseud1205	0	0	0	0
166	Staphpseud1185	MRSP	MDR	ST0071	disease	Staphylococcus pseudintermedius	15-B28096	USA	North-America	K9 sx swab	2015	Dog	clinical	SAMN12703597	GCA_015583915.1	N/A	Staphpseud1185	3	9	1	2	1	2	1	71	61	343526	2784255	105203	9	0	Staphpseud1185	BetaL	AmGly	noTC	StrThr	MacroL	QuinL	TrimP	noPC	noLin	noFus	noRF	noMup	Staphpseud1185	0	0	0	0
167	Staphpseud1182	MRSP	MDR	ST0071	disease	Staphylococcus pseudintermedius	15-B26562	USA	North-America	K9 wound	2015	Dog	clinical	SAMN12703598	GCA_015583855.1	N/A	Staphpseud1182	3	9	1	2	1	2	1	71	62	203807	2808120	105080	10	0	Staphpseud1182	BetaL	AmGly	noTC	StrThr	MacroL	QuinL	TrimP	noPC	noLin	noFus	noRF	noMup	Staphpseud1182	0	0	0	0
168	Staphpseud1224	MRSP	MDR	ST0071	disease	Staphylococcus pseudintermedius	14-B13747	USA	North-America	K9 sx swab	2014	Dog	clinical	SAMN12703589	GCA_015584875.1	N/A	Staphpseud1224	3	9	1	2	1	2	1	71	58	203859	2833704	95472	10	0	Staphpseud1224	BetaL	AmGly	noTC	StrThr	MacroL	QuinL	TrimP	noPC	noLin	noFus	noRF	noMup	Staphpseud1224	0	0	0	0
169	Staphpseud1219	MRSP	MDR	ST0071	disease	Staphylococcus pseudintermedius	13-46333	USA	North-America	K9 TPLO	2013	Dog	clinical	SAMN12703621	GCA_015584775.1	N/A	Staphpseud1219	3	9	1	2	1	2	1	71	56	315995	2843939	133222	8	0	Staphpseud1219	BetaL	AmGly	noTC	StrThr	MacroL	QuinL	TrimP	noPC	noLin	noFus	noRF	noMup	Staphpseud1219	0	0	0	0
170	Staphpseud1734	MRSP	MDR	ST0071	nondisease	Staphylococcus pseudintermedius	SPSE-19-VL-ON-MB-0026	Canada	North-America	Ear swab (Canis lupus familiaris)	2019	Dog	environmental/other	SAMN16129873	GCA_015635295.1	N/A	Staphpseud1734	3	9	1	2	1	2	1	71	83	152945	2786830	79383	12	0	Staphpseud1734	BetaL	AmGly	noTC	StrThr	MacroL	QuinL	TrimP	noPC	noLin	noFus	noRF	noMup	Staphpseud1734	0	0	0	0
171	Staphpseud1173	MRSP	MDR	ST0071	nondisease	Staphylococcus pseudintermedius	45665	France	Europe	no source information	2017	Dog	environmental/other	SAMN10276042	GCA_015583675.1	N/A	Staphpseud1173	3	9	1	2	1	2	1	71	67	203209	2831144	132876	9	0	Staphpseud1173	BetaL	AmGly	noTC	StrThr	MacroL	QuinL	TrimP	noPC	noLin	noFus	noRF	noMup	Staphpseud1173	0	0	0	0
172	Staphpseud1184	MRSP	MDR	ST0071	disease	Staphylococcus pseudintermedius	18-B24733	USA	North-America	K9 abdominal swab	2018	Dog	clinical	SAMN12703586	GCA_015583895.1	N/A	Staphpseud1184	3	9	1	2	1	2	1	71	61	393158	2869004	122570	8	0	Staphpseud1184	BetaL	AmGly	noTC	StrThr	MacroL	QuinL	TrimP	noPC	noLin	noFus	noRF	noMup	Staphpseud1184	0	0	0	0
173	Staphpseud1174	MRSP	MDR	ST0071	nondisease	Staphylococcus pseudintermedius	44407	France	Europe	no source information	2016	Dog	environmental/other	SAMN10276040	GCA_015583695.1	N/A	Staphpseud1174	3	9	1	2	1	2	1	71	61	376014	2925151	133222	8	0	Staphpseud1174	BetaL	AmGly	Tetra	StrThr	MacroL	QuinL	TrimP	Pheni	noLin	noFus	noRF	noMup	Staphpseud1174	0	0	0	0
174	Staphpseud1171	MRSP	MDR	ST0071	nondisease	Staphylococcus pseudintermedius	32959	France	Europe	no source information	2012	Dog	environmental/other	SAMN10276035	GCA_015583635.1	N/A	Staphpseud1171	3	9	1	2	1	2	1	71	62	260191	2809353	130919	8	0	Staphpseud1171	BetaL	AmGly	noTC	StrThr	MacroL	QuinL	TrimP	noPC	noLin	noFus	noRF	noMup	Staphpseud1171	0	0	0	0
175	Staphpseud1180	MRSP	MDR	ST0071	nondisease	Staphylococcus pseudintermedius	44812	France	Europe	no source information	2016	Dog	environmental/other	SAMN10276041	GCA_015583815.1	N/A	Staphpseud1180	3	9	1	2	1	2	1	71	49	375949	2786121	139567	6	0	Staphpseud1180	BetaL	AmGly	noTC	StrThr	MacroL	QuinL	TrimP	noPC	noLin	noFus	noRF	noMup	Staphpseud1180	0	0	0	0
176	Staphpseud1176	MRSP	MDR	ST0071	nondisease	Staphylococcus pseudintermedius	32980	France	Europe	no source information	2012	Dog	environmental/other	SAMN10276036	GCA_015583735.1	N/A	Staphpseud1176	3	9	1	2	1	2	1	71	57	375887	2849754	133222	7	0	Staphpseud1176	BetaL	AmGly	Tetra	StrThr	MacroL	QuinL	TrimP	noPC	noLin	noFus	noRF	noMup	Staphpseud1176	0	0	0	0
177	Staphpseud1240	MRSP	MDR	ST0071	nondisease	Staphylococcus pseudintermedius	74a	Australia	Oceania	nasal swab	2016	Dog	clinical	SAMN15182550	GCA_015585195.1	N/A	Staphpseud1240	3	9	1	2	1	2	1	71	70	338954	2818650	130923	8	0	Staphpseud1240	BetaL	AmGly	noTC	StrThr	MacroL	QuinL	TrimP	noPC	noLin	noFus	noRF	noMup	Staphpseud1240	qacC	0	0	0
178	Staphpseud1398	MRSP	MDR	ST0071	nondisease	Staphylococcus pseudintermedius	14-00872	United Kingdom	Europe	ear	2009	Dog	environmental/other	SAMN12861502	GCA_015589205.1	N/A	Staphpseud1398	3	9	1	2	1	2	1	71	94	242795	2847903	77354	12	0	Staphpseud1398	BetaL	AmGly	noTC	StrThr	MacroL	QuinL	TrimP	noPC	noLin	noFus	noRF	noMup	Staphpseud1398	0	0	0	0
179	Staphpseud1177	MRSP	MDR	ST0071	nondisease	Staphylococcus pseudintermedius	42203	France	Europe	no source information	2015	Dog	environmental/other	SAMN10276039	GCA_015583755.1	N/A	Staphpseud1177	3	9	1	2	1	2	1	71	51	375297	2904786	139641	7	0	Staphpseud1177	BetaL	AmGly	noTC	StrThr	noML	QuinL	TrimP	noPC	noLin	noFus	noRF	noMup	Staphpseud1177	0	0	0	0
180	Staphpseud1175	MRSP	MDR	ST0071	nondisease	Staphylococcus pseudintermedius	35686	France	Europe	no source information	2013	Dog	environmental/other	SAMN10276038	GCA_015583715.1	N/A	Staphpseud1175	3	9	1	2	1	2	1	71	61	272728	2898602	130921	9	0	Staphpseud1175	BetaL	AmGly	noTC	noST	noML	QuinL	noTP	noPC	noLin	noFus	noRF	noMup	Staphpseud1175	0	0	0	0
181	Staphpseud1172	MRSP	MDR	ST0071	nondisease	Staphylococcus pseudintermedius	35681	France	Europe	no source information	2013	Dog	environmental/other	SAMN10276037	GCA_015583655.1	N/A	Staphpseud1172	3	9	1	2	1	2	1	71	59	376013	2872076	130921	7	0	Staphpseud1172	BetaL	AmGly	noTC	StrThr	MacroL	QuinL	TrimP	noPC	noLin	noFus	noRF	noMup	Staphpseud1172	0	0	0	0
182	Staphpseud1331	MRSP	MDR	ST0071	nondisease	Staphylococcus pseudintermedius	13-01330	Germany	Europe	ear	2009	Dog	environmental/other	SAMN12861501	GCA_015587805.1	N/A	Staphpseud1331	3	9	1	2	1	2	1	71	122	160935	2801149	57801	15	0	Staphpseud1331	BetaL	AmGly	noTC	StrThr	MacroL	QuinL	TrimP	Pheni	noLin	noFus	noRF	noMup	Staphpseud1331	0	0	0	0
183	Staphpseud1296	MRSP	MDR	ST0071	disease	Staphylococcus pseudintermedius	B16-208	Australia	Oceania	Surgical Screws	2016	Dog	clinical	SAMN15182555	GCA_015587085.1	N/A	Staphpseud1296	3	9	1	2	1	2	1	71	68	338954	2827959	128401	8	0	Staphpseud1296	BetaL	AmGly	noTC	StrThr	MacroL	QuinL	TrimP	Pheni	noLin	noFus	noRF	noMup	Staphpseud1296	qacC	0	0	0
184	Staphpseud0007	MRSP	MDR	ST0071	disease	Staphylococcus pseudintermedius	E140	Denmark	Europe	Dog wound infection	noyear	Dog	environmental/other	SAMN02471704	GCA_000478385.1	N/A	Staphpseud0007	3	9	1	2	1	2	1	71	1	2769458	2769458	2769458	1	0.22	Staphpseud0007	BetaL	AmGly	noTC	StrThr	MacroL	QuinL	noTP	noPC	noLin	noFus	noRF	noMup	Staphpseud0007	0	0	0	0
185	Staphpseud0015	MRSP	MDR	ST0071	disease	Staphylococcus pseudintermedius	81661	USA	North-America	Dog skin	2008	Dog	clinical	SAMN05181827	GCA_001682435.2	N/A	Staphpseud0015	3	9	1	2	1	2	1	71	1	2731109	2731109	2731109	1	0.15	Staphpseud0015	BetaL	AmGly	noTC	StrThr	MacroL	QuinL	noTP	noPC	noLin	noFus	noRF	noMup	Staphpseud0015	0	0	0	0
186	Staphpseud0363	MRSP	MDR	ST0071	nondisease	Staphylococcus pseudintermedius	SPSE-18-VL-OH-ON-0016	Canada	North-America	Dog Ear	2018	Dog	environmental/other	SAMN10359458	N/A	SRR8144830	Staphpseud0363	3	9	1	2	1	2	1	71	171	111084	2675410	35118	24	0	Staphpseud0363	BetaL	AmGly	noTC	StrThr	MacroL	QuinL	TrimP	noPC	noLin	noFus	noRF	noMup	Staphpseud0363	0	0	0	0
187	Staphpseud1824	MRSP	MDR	ST0071	disease	Staphylococcus pseudintermedius	DG094	Italy	Europe	Skin Swab	2017	Dog	clinical	SAMN17102130	GCA_016481855.1	N/A	Staphpseud1824	3	9	1	2	1	2	1	71	2	2840672	2849103	2840672	1	0	Staphpseud1824	BetaL	AmGly	Tetra	StrThr	MacroL	QuinL	TrimP	noPC	noLin	noFus	noRF	noMup	Staphpseud1824	0	0	0	0
188	Staphpseud0547	MRSP	MDR	ST0169	disease	Staphylococcus pseudintermedius	TAMU 13-088	USA	North-America	Dog Bone/Implant/Surgical Site	2009	Dog	clinical	SAMN11461080	N/A	SRR8926419	Staphpseud0547	2	9	1	2	1	1	1	169	83	776732	2762159	159255	4	0	Staphpseud0547	BetaL	AmGly	Tetra	StrThr	MacroL	QuinL	TrimP	Pheni	noLin	noFus	noRF	noMup	Staphpseud0547	0	0	0	qacX
189	Staphpseud1950	MSSP	MDR	ST0169	nondisease	Staphylococcus pseudintermedius	SPSE-18-VL-LA-TX-0003	USA	North-America	Canine Mammary (Canis lupus familiaris)	2018	Dog	environmental/other	SAMN17814056	GCA_017112425.1	N/A	Staphpseud1950	2	9	1	2	1	1	1	169	89	727189	2851819	94717	6	0	Staphpseud1950	BetaL	AmGly	Tetra	StrThr	MacroL	QuinL	TrimP	noPC	noLin	noFus	noRF	noMup	Staphpseud1950	0	0	0	0
190	Staphpseud0204	MRSP	MDR	ST0928	disease	Staphylococcus pseudintermedius	MAD503	USA	North-America	Dog wound	2015	Dog	environmental/other	SAMN09206875	GCA_006382505.1	N/A	Staphpseud0204	3	7	2	1	11	2	1	928	35	443348	2703512	180438	5	0	Staphpseud0204	BetaL	AmGly	Tetra	StrThr	MacroL	QuinL	TrimP	noPC	noLin	noFus	noRF	noMup	Staphpseud0204	0	0	0	0
191	Staphpseud0260	MRSP	MDR	ST0496	disease	Staphylococcus pseudintermedius	SP130a	New Zealand	Oceania	Dog	2016	Dog	environmental/other	SAMN09258691	GCA_004166355.1	N/A	Staphpseud0260	2	9	4	1	1	2	1	496	87	435085	2803916	117384	7	0	Staphpseud0260	BetaL	AmGly	Tetra	StrThr	MacroL	QuinL	TrimP	Pheni	noLin	noFus	noRF	noMup	Staphpseud0260	0	0	0	qacX
192	Staphpseud0239	MRSP	MDR	ST0496	disease	Staphylococcus pseudintermedius	SP31a	New Zealand	Oceania	Dog	2016	Dog	environmental/other	SAMN09258670	GCA_004166775.1	N/A	Staphpseud0239	2	9	4	1	1	2	1	496	83	440922	2751234	133591	6	0	Staphpseud0239	BetaL	AmGly	Tetra	StrThr	MacroL	QuinL	TrimP	Pheni	noLin	noFus	noRF	noMup	Staphpseud0239	0	0	0	0
193	Staphpseud0262	MRSP	MDR	ST0496	disease	Staphylococcus pseudintermedius	SP132a	New Zealand	Oceania	Dog	2017	Dog	environmental/other	SAMN09258693	GCA_004166385.1	N/A	Staphpseud0262	2	9	4	1	1	2	1	496	85	296854	2752924	123580	7	0	Staphpseud0262	BetaL	AmGly	Tetra	StrThr	MacroL	QuinL	TrimP	Pheni	noLin	noFus	noRF	noMup	Staphpseud0262	0	0	0	qacX
194	Staphpseud0238	MRSP	MDR	ST0496	disease	Staphylococcus pseudintermedius	SP30a	New Zealand	Oceania	Dog	2015	Dog	environmental/other	SAMN09258669	GCA_004166785.1	N/A	Staphpseud0238	2	9	4	1	1	2	1	496	102	316463	2744002	61521	13	0	Staphpseud0238	BetaL	AmGly	Tetra	StrThr	MacroL	QuinL	TrimP	Pheni	noLin	noFus	noRF	noMup	Staphpseud0238	0	0	0	qacX
195	Staphpseud0163	MRSP	MDR	ST0496	disease	Staphylococcus pseudintermedius	K38ST496	Australia	Oceania	Dog	2013	Dog	clinical	SAMN08741539	GCA_003185365.1	N/A	Staphpseud0163	2	9	4	1	1	2	1	496	226	266268	2746304	52206	16	0	Staphpseud0163	BetaL	AmGly	Tetra	StrThr	MacroL	QuinL	TrimP	Pheni	noLin	noFus	noRF	noMup	Staphpseud0163	0	0	qacJ	0
196	Staphpseud0471	MSSP	MDR	ST0496	nondisease	Staphylococcus pseudintermedius	SPSE-18-VL-LA-TX-0028	USA	North-America	Dog skin	2018	Dog	environmental/other	SAMN11022129	N/A	SRR8632711	Staphpseud0471	2	9	4	1	1	2	1	496	71	378667	2696192	113596	7	0	Staphpseud0471	BetaL	AmGly	Tetra	StrThr	MacroL	QuinL	TrimP	Pheni	noLin	noFus	noRF	noMup	Staphpseud0471	0	0	0	0
197	Staphpseud0504	MRSP	MDR	ST0496	nondisease	Staphylococcus pseudintermedius	SPSE-18-VL-SD-MI-0028	USA	North-America	Dog Skin	2018	Dog	environmental/other	SAMN11288849	N/A	SRR8815957	Staphpseud0504	2	9	4	1	1	2	1	496	94	286754	2671985	62267	13	0	Staphpseud0504	BetaL	AmGly	Tetra	StrThr	MacroL	QuinL	TrimP	Pheni	noLin	noFus	noRF	noMup	Staphpseud0504	0	0	0	0
198	Staphpseud0696	MSSP	MDR	ST0496	nondisease	Staphylococcus pseudintermedius	SPSE-18-VL-SD-OK-0048	USA	North-America	Dog Skin Swab	2018	Dog	environmental/other	SAMN11604754	N/A	SRR9029852	Staphpseud0696	2	9	4	1	1	2	1	496	91	314761	2653636	60404	12	0	Staphpseud0696	BetaL	AmGly	Tetra	StrThr	noML	QuinL	TrimP	noPC	noLin	noFus	noRF	noMup	Staphpseud0696	0	0	0	0
199	Staphpseud0456	MRSP	MDR	ST0496	nondisease	Staphylococcus pseudintermedius	SPSE-18-VL-NY-NJ-0006	USA	North-America	Dog Skin	2018	Dog	environmental/other	SAMN10751936	N/A	SRR8451759	Staphpseud0456	2	9	4	1	1	2	1	496	92	314424	2638574	65933	11	0	Staphpseud0456	BetaL	AmGly	Tetra	StrThr	MacroL	QuinL	TrimP	Pheni	noLin	noFus	noRF	noMup	Staphpseud0456	0	0	0	0
200	Staphpseud0713	MRSP	MDR	ST0496	nondisease	Staphylococcus pseudintermedius	SPSE-18-VL-LA-TX-0038	USA	North-America	Dog Skin	2018	Dog	environmental/other	SAMN12056319	N/A	SRR9301040	Staphpseud0713	2	9	4	1	1	2	1	496	88	314940	2676136	76960	10	0	Staphpseud0713	BetaL	AmGly	Tetra	StrThr	MacroL	QuinL	TrimP	Pheni	noLin	noFus	noRF	noMup	Staphpseud0713	0	0	0	0
201	Staphpseud1902	MRSP	MDR	ST0496	nondisease	Staphylococcus pseudintermedius	MAD638	USA	North-America	skin	2017	Dog	environmental/other	SAMN10389944	GCA_016804985.1	N/A	Staphpseud1902	2	9	4	1	1	2	1	496	42	407254	2677095	123522	7	0	Staphpseud1902	BetaL	AmGly	noTC	StrThr	MacroL	QuinL	TrimP	Pheni	noLin	noFus	noRF	noMup	Staphpseud1902	0	0	0	0
202	Staphpseud1042	MRSP	MDR	ST0496	nondisease	Staphylococcus pseudintermedius	SPSE-19-VL-LA-TX-0042	USA	North-America	Dog Muscle	2019	Dog	environmental/other	SAMN14605681	N/A	SRR11561245	Staphpseud1042	2	9	4	1	1	2	1	496	96	217337	2663683	60326	13	0	Staphpseud1042	BetaL	AmGly	Tetra	StrThr	MacroL	QuinL	TrimP	Pheni	noLin	noFus	noRF	noMup	Staphpseud1042	0	0	0	0
203	Staphpseud0299	MRSP	MDR	ST0496	nondisease	Staphylococcus pseudintermedius	SPSE-18-VL-LA-TX-0001	USA	North-America	Dog skin	2018	Dog	environmental/other	SAMN09728993	N/A	SRR7638094	Staphpseud0299	2	9	4	1	1	2	1	496	85	244611	2745895	116897	9	0	Staphpseud0299	BetaL	AmGly	Tetra	StrThr	MacroL	QuinL	TrimP	Pheni	noLin	noFus	noRF	noMup	Staphpseud0299	0	0	0	0
204	Staphpseud0714	MRSP	MDR	ST0496	nondisease	Staphylococcus pseudintermedius	SPSE-18-VL-LA-TX-0037	USA	North-America	Dog Skin	2018	Dog	environmental/other	SAMN12056320	N/A	SRR9301041	Staphpseud0714	2	9	4	1	1	2	1	496	81	310147	2690412	102026	9	0	Staphpseud0714	BetaL	AmGly	Tetra	StrThr	MacroL	QuinL	TrimP	Pheni	noLin	noFus	noRF	noMup	Staphpseud0714	0	0	0	0
205	Staphpseud1044	MRSP	MDR	ST0496	nondisease	Staphylococcus pseudintermedius	SPSE-19-VL-LA-TX-0044	USA	North-America	Dog Skin	2019	Dog	environmental/other	SAMN14605683	N/A	SRR11561243	Staphpseud1044	2	9	4	1	1	2	1	496	113	175098	2674526	53417	14	0	Staphpseud1044	BetaL	AmGly	Tetra	StrThr	MacroL	QuinL	TrimP	Pheni	noLin	noFus	noRF	noMup	Staphpseud1044	0	0	0	0
206	Staphpseud0264	MRSP	MDR	ST0496	nondisease	Staphylococcus pseudintermedius	SPSE-17-VL-LA-PA-Ryan-0030	USA	North-America	Dog Skin	2017	Dog	environmental/other	SAMN09287186	N/A	SRR7239309	Staphpseud0264	2	9	4	1	1	2	1	496	70	378667	2726396	101764	7	0	Staphpseud0264	BetaL	AmGly	Tetra	StrThr	MacroL	QuinL	TrimP	Pheni	noLin	noFus	noRF	noMup	Staphpseud0264	0	0	0	0
207	Staphpseud1045	MRSP	MDR	ST0496	nondisease	Staphylococcus pseudintermedius	SPSE-19-VL-LA-TX-0045	USA	North-America	Dog Joint	2019	Dog	environmental/other	SAMN14605684	N/A	SRR11561242	Staphpseud1045	2	9	4	1	1	2	1	496	112	157808	2677485	59600	14	0	Staphpseud1045	BetaL	AmGly	Tetra	StrThr	MacroL	QuinL	TrimP	Pheni	noLin	noFus	noRF	noMup	Staphpseud1045	0	0	0	0
208	Staphpseud0143	MRSP	MDR	ST0496	nondisease	Staphylococcus pseudintermedius	SPSE-17-VL-LA-TX-0029	USA	North-America	Dog skin	2017	Dog	environmental/other	SAMN08596246	N/A	SRR6814849	Staphpseud0143	2	9	4	1	1	2	1	496	72	378772	2689278	126141	7	0	Staphpseud0143	BetaL	AmGly	Tetra	StrThr	MacroL	QuinL	TrimP	Pheni	noLin	noFus	noRF	noMup	Staphpseud0143	0	0	0	0
209	Staphpseud1817	MRSP	MDR	ST0496	disease	Staphylococcus pseudintermedius	DHSP046	Spain	Europe	Skin Swab	2019	Dog	clinical	SAMN17102172	GCA_016481295.1	N/A	Staphpseud1817	2	9	4	1	1	2	1	496	2	2695721	2710903	2695721	1	0	Staphpseud1817	BetaL	AmGly	Tetra	StrThr	MacroL	QuinL	TrimP	Pheni	noLin	noFus	noRF	noMup	Staphpseud1817	0	0	0	0
210	Staphpseud0293	MRSP	MDR	ST0496	nondisease	Staphylococcus pseudintermedius	MRSP_KW1	Australia	Oceania	Dog nares	2017	Dog	clinical	SAMN09708405	GCA_003383925.1	N/A	Staphpseud0293	2	9	4	1	1	2	1	496	84	244610	2671256	110366	9	15.12	Staphpseud0293	BetaL	AmGly	Tetra	StrThr	MacroL	QuinL	TrimP	Pheni	noLin	noFus	noRF	noMup	Staphpseud0293	0	0	qacJ	0
211	Staphpseud0290	MRSP	MDR	ST0496	nondisease	Staphylococcus pseudintermedius	MRSP_KWAH3	Australia	Oceania	Dog Oral cavity	2016	Dog	clinical	SAMN09708402	GCA_003383745.1	N/A	Staphpseud0290	2	9	4	1	1	2	1	496	277	172062	2719479	49399	16	0	Staphpseud0290	BetaL	AmGly	Tetra	StrThr	noML	QuinL	TrimP	noPC	noLin	noFus	noRF	noMup	Staphpseud0290	0	0	0	0
212	Staphpseud0240	MRSP	MDR	ST0496	disease	Staphylococcus pseudintermedius	SP32b	New Zealand	Oceania	Dog	2015	Dog	environmental/other	SAMN09258671	GCA_004166765.1	N/A	Staphpseud0240	2	9	4	1	1	2	1	496	105	332743	2695054	123580	7	0	Staphpseud0240	BetaL	AmGly	Tetra	StrThr	MacroL	QuinL	TrimP	Pheni	noLin	noFus	noRF	noMup	Staphpseud0240	0	0	0	0
213	Staphpseud0291	MRSP	MDR	ST0496	nondisease	Staphylococcus pseudintermedius	MRSP_KWAH4	Australia	Oceania	Dog Oral cavity	2016	Dog	clinical	SAMN09708403	GCA_003383975.1	N/A	Staphpseud0291	2	9	4	1	1	2	1	496	452	158285	2812003	34988	23	0.04	Staphpseud0291	BetaL	AmGly	Tetra	StrThr	MacroL	QuinL	TrimP	Pheni	noLin	noFus	noRF	noMup	Staphpseud0291	0	0	0	0
214	Staphpseud0924	MRSP	MDR	ST0496	nondisease	Staphylococcus pseudintermedius	SPSE-19-VL-ON-ON-0016	Canada	North-America	Dog Nail	2019	Dog	environmental/other	SAMN13996884	N/A	SRR11018263	Staphpseud0924	2	9	4	1	1	2	1	496	133	137344	2668167	47327	17	0	Staphpseud0924	BetaL	AmGly	Tetra	StrThr	MacroL	QuinL	TrimP	Pheni	noLin	noFus	noRF	noMup	Staphpseud0924	0	0	0	0
215	Staphpseud1032	MRSP	MDR	ST0496	nondisease	Staphylococcus pseudintermedius	SPSE-19-VL-WA-NY-0038	USA	North-America	Dog Ear	2019	Dog	environmental/other	SAMN14488145	N/A	SRR11451395	Staphpseud1032	2	9	4	1	1	2	1	496	73	332426	2688504	123650	7	0	Staphpseud1032	BetaL	AmGly	Tetra	StrThr	MacroL	QuinL	TrimP	Pheni	noLin	noFus	noRF	noMup	Staphpseud1032	0	0	0	0
216	Staphpseud0224	MRSP	MDR	ST0496	disease	Staphylococcus pseudintermedius	VTH711	USA	North-America	Dog Surgical Site Infection (SSI)	2015	Dog	environmental/other	SAMN09206895	GCA_006406245.1	N/A	Staphpseud0224	2	9	4	1	1	2	1	496	37	332939	2620431	106411	7	0	Staphpseud0224	BetaL	AmGly	noTC	noST	noML	QuinL	TrimP	noPC	noLin	noFus	noRF	noMup	Staphpseud0224	0	0	0	0
217	Staphpseud0284	MRSP	MDR	ST0496	nondisease	Staphylococcus pseudintermedius	MRSP_KW1608	Australia	Oceania	Dog Perineum	2015	Dog	clinical	SAMN09708396	GCA_003383845.1	N/A	Staphpseud0284	2	9	4	1	1	2	1	496	338	101499	2628021	33786	27	0	Staphpseud0284	BetaL	AmGly	Tetra	StrThr	MacroL	QuinL	TrimP	noPC	noLin	noFus	noRF	noMup	Staphpseud0284	0	0	0	0
218	Staphpseud0347	MRSP	MDR	ST0496	disease	Staphylococcus pseudintermedius	SPSE-18-VL-OH-WA-0001-G	USA	North-America	Dog Surgical site (shoulder)	2018	Dog	environmental/other	SAMN10246263	N/A	SRR8062181	Staphpseud0347	2	9	4	1	1	2	1	496	181	124194	2608538	32779	23	0	Staphpseud0347	BetaL	AmGly	Tetra	StrThr	MacroL	QuinL	TrimP	noPC	noLin	noFus	noRF	noMup	Staphpseud0347	0	0	0	0
219	Staphpseud1887	MRSP	MDR	ST0496	nondisease	Staphylococcus pseudintermedius	MAD658	USA	North-America	skin	2017	Dog	environmental/other	SAMN10389958	GCA_016804685.1	N/A	Staphpseud1887	2	9	4	1	1	2	1	496	42	404151	2717412	106412	8	0	Staphpseud1887	BetaL	AmGly	noTC	StrThr	MacroL	QuinL	TrimP	Pheni	noLin	noFus	noRF	noMup	Staphpseud1887	0	0	0	0
220	Staphpseud1891	MRSP	MDR	ST0496	disease	Staphylococcus pseudintermedius	MAD657	USA	North-America	Orthopedic screw	2017	Dog	environmental/other	SAMN10389957	GCA_016804765.1	N/A	Staphpseud1891	2	9	4	1	1	2	1	496	41	404151	2716866	131648	7	0	Staphpseud1891	BetaL	AmGly	noTC	StrThr	MacroL	QuinL	TrimP	Pheni	noLin	noFus	noRF	noMup	Staphpseud1891	0	0	0	0
221	Staphpseud1293	MRSP	MDR	ST0496	nondisease	Staphylococcus pseudintermedius	661b	Australia	Oceania	Rectal Swab	2017	Cat	clinical	SAMN15182598	GCA_015587005.1	N/A	Staphpseud1293	2	9	4	1	1	2	1	496	134	157743	2749962	57600	14	0	Staphpseud1293	BetaL	AmGly	Tetra	StrThr	MacroL	QuinL	TrimP	Pheni	noLin	noFus	noRF	noMup	Staphpseud1293	0	0	0	0
222	Staphpseud1290	MRSP	MDR	ST0496	nondisease	Staphylococcus pseudintermedius	655a	Australia	Oceania	nasal swab	2017	Cat	clinical	SAMN15182591	GCA_015586935.1	N/A	Staphpseud1290	2	9	4	1	1	2	1	496	148	171898	2741034	48601	17	0	Staphpseud1290	BetaL	AmGly	Tetra	StrThr	MacroL	QuinL	TrimP	Pheni	noLin	noFus	noRF	noMup	Staphpseud1290	0	0	0	0
223	Staphpseud1291	MRSP	MDR	ST0496	nondisease	Staphylococcus pseudintermedius	657a	Australia	Oceania	nasal swab	2017	Cat	clinical	SAMN15182592	GCA_015586965.1	N/A	Staphpseud1291	2	9	4	1	1	2	1	496	140	120795	2741047	47480	20	0	Staphpseud1291	BetaL	AmGly	Tetra	StrThr	MacroL	QuinL	TrimP	Pheni	noLin	noFus	noRF	noMup	Staphpseud1291	0	0	0	0
224	Staphpseud1266	MRSP	MDR	ST0496	nondisease	Staphylococcus pseudintermedius	575a	Australia	Oceania	nasal swab	2017	Dog	clinical	SAMN15182588	GCA_015585715.1	N/A	Staphpseud1266	2	9	4	1	1	2	1	496	196	121298	2723556	36671	25	0	Staphpseud1266	BetaL	AmGly	Tetra	StrThr	MacroL	QuinL	TrimP	Pheni	noLin	noFus	noRF	noMup	Staphpseud1266	0	0	0	0
225	Staphpseud1986	MRSP	MDR	ST0496	nondisease	Staphylococcus pseudintermedius	661a	Australia	Oceania	nasal swab	2017	Cat	clinical	SAMN15182597	GCA_018073705.1	N/A	Staphpseud1986	2	9	4	1	1	2	1	496	146	141243	2734236	53514	16	0	Staphpseud1986	BetaL	AmGly	Tetra	StrThr	MacroL	QuinL	TrimP	Pheni	noLin	noFus	noRF	noMup	Staphpseud1986	0	0	0	0
226	Staphpseud1284	MRSP	MDR	ST0496	nondisease	Staphylococcus pseudintermedius	657b	Australia	Oceania	Rectal Swab	2017	Cat	clinical	SAMN15182593	GCA_015586815.1	N/A	Staphpseud1284	2	9	4	1	1	2	1	496	162	155585	2730159	46709	19	0	Staphpseud1284	BetaL	AmGly	Tetra	StrThr	MacroL	QuinL	TrimP	Pheni	noLin	noFus	noRF	noMup	Staphpseud1284	0	0	0	0
227	Staphpseud1261	MRSP	MDR	ST0496	nondisease	Staphylococcus pseudintermedius	576a	Australia	Oceania	nasal swab	2017	Dog	clinical	SAMN15182589	GCA_015585615.1	N/A	Staphpseud1261	2	9	4	1	1	2	1	496	160	141264	2735238	39232	20	0	Staphpseud1261	BetaL	AmGly	Tetra	StrThr	MacroL	QuinL	TrimP	Pheni	noLin	noFus	noRF	noMup	Staphpseud1261	0	0	0	0
228	Staphpseud1267	MRSP	MDR	ST0496	nondisease	Staphylococcus pseudintermedius	632a	Australia	Oceania	nasal swab	2017	Dog	clinical	SAMN15182590	GCA_015586435.1	N/A	Staphpseud1267	2	9	4	1	1	2	1	496	139	203603	2744681	45425	17	0	Staphpseud1267	BetaL	AmGly	Tetra	StrThr	MacroL	QuinL	TrimP	Pheni	noLin	noFus	noRF	noMup	Staphpseud1267	0	0	0	0
229	Staphpseud1247	MRSP	MDR	ST0496	nondisease	Staphylococcus pseudintermedius	175a	Australia	Oceania	nasal swab	2016	Dog	clinical	SAMN15182573	GCA_015585335.1	N/A	Staphpseud1247	2	9	4	1	1	2	1	496	149	314160	2695040	45540	16	0	Staphpseud1247	BetaL	AmGly	Tetra	StrThr	MacroL	QuinL	TrimP	Pheni	noLin	noFus	noRF	noMup	Staphpseud1247	0	0	0	0
230	Staphpseud1250	MRSP	MDR	ST0496	nondisease	Staphylococcus pseudintermedius	54a	Australia	Oceania	nasal swab	2016	Dog	clinical	SAMN15182572	GCA_015585395.1	N/A	Staphpseud1250	2	9	4	1	1	2	1	496	109	313095	2655103	57798	12	0	Staphpseud1250	BetaL	AmGly	Tetra	StrThr	MacroL	QuinL	TrimP	Pheni	noLin	noFus	noRF	noMup	Staphpseud1250	0	0	0	0
231	Staphpseud1294	MRSP	MDR	ST0496	nondisease	Staphylococcus pseudintermedius	687b	Australia	Oceania	Rectal Swab	2017	Dog	clinical	SAMN15182602	GCA_015587045.1	N/A	Staphpseud1294	2	9	4	1	1	2	1	496	108	315809	2739359	81828	10	0	Staphpseud1294	BetaL	AmGly	Tetra	StrThr	MacroL	QuinL	TrimP	Pheni	noLin	noFus	noRF	noMup	Staphpseud1294	0	0	0	0
232	Staphpseud1262	MRSP	MDR	ST0496	nondisease	Staphylococcus pseudintermedius	574a	Australia	Oceania	nasal swab	2017	Dog	clinical	SAMN15182586	GCA_015585635.1	N/A	Staphpseud1262	2	9	4	1	1	2	1	496	179	169526	2743132	35462	24	0	Staphpseud1262	BetaL	AmGly	Tetra	StrThr	MacroL	QuinL	TrimP	Pheni	noLin	noFus	noRF	noMup	Staphpseud1262	0	0	0	0
233	Staphpseud1264	MRSP	MDR	ST0496	nondisease	Staphylococcus pseudintermedius	570a	Australia	Oceania	nasal swab	2017	Dog	clinical	SAMN15182584	GCA_015585675.1	N/A	Staphpseud1264	2	9	4	1	1	2	1	496	210	105644	2725186	34320	26	0	Staphpseud1264	BetaL	AmGly	Tetra	StrThr	MacroL	QuinL	TrimP	Pheni	noLin	noFus	noRF	noMup	Staphpseud1264	0	0	0	0
234	Staphpseud1265	MRSP	MDR	ST0496	nondisease	Staphylococcus pseudintermedius	574b	Australia	Oceania	Rectal Swab	2017	Dog	clinical	SAMN15182587	GCA_015585695.1	N/A	Staphpseud1265	2	9	4	1	1	2	1	496	208	106214	2679070	31403	25	0	Staphpseud1265	BetaL	AmGly	Tetra	StrThr	MacroL	QuinL	TrimP	Pheni	noLin	noFus	noRF	noMup	Staphpseud1265	0	0	0	0
235	Staphpseud1271	MRSP	MDR	ST0496	nondisease	Staphylococcus pseudintermedius	660a	Australia	Oceania	nasal swab	2017	Cat	clinical	SAMN15182596	GCA_015586545.1	N/A	Staphpseud1271	2	9	4	1	1	2	1	496	202	97073	2725009	32102	25	0	Staphpseud1271	BetaL	AmGly	Tetra	StrThr	MacroL	QuinL	TrimP	Pheni	noLin	noFus	noRF	noMup	Staphpseud1271	0	0	0	0
236	Staphpseud1263	MRSP	MDR	ST0496	nondisease	Staphylococcus pseudintermedius	573b	Australia	Oceania	Rectal Swab	2017	Dog	clinical	SAMN15182585	GCA_015585655.1	N/A	Staphpseud1263	2	9	4	1	1	2	1	496	188	141295	2732962	32137	27	0	Staphpseud1263	BetaL	AmGly	Tetra	StrThr	MacroL	QuinL	TrimP	Pheni	noLin	noFus	noRF	noMup	Staphpseud1263	0	0	0	0
237	Staphpseud1277	MRSP	MDR	ST0496	nondisease	Staphylococcus pseudintermedius	659a	Australia	Oceania	nasal swab	2017	Cat	clinical	SAMN15182595	GCA_015586675.1	N/A	Staphpseud1277	2	9	4	1	1	2	1	496	152	141514	2738610	37085	20	0	Staphpseud1277	BetaL	AmGly	Tetra	StrThr	MacroL	QuinL	TrimP	Pheni	noLin	noFus	noRF	noMup	Staphpseud1277	0	0	0	0
238	Staphpseud1279	MRSP	MDR	ST0496	nondisease	Staphylococcus pseudintermedius	658b	Australia	Oceania	Rectal Swab	2017	Cat	clinical	SAMN15182594	GCA_015586715.1	N/A	Staphpseud1279	2	9	4	1	1	2	1	496	226	140363	2726289	33263	24	0	Staphpseud1279	BetaL	AmGly	Tetra	StrThr	MacroL	QuinL	TrimP	Pheni	noLin	noFus	noRF	noMup	Staphpseud1279	0	0	0	0
239	Staphpseud1257	MRSP	MDR	ST0496	nondisease	Staphylococcus pseudintermedius	351c	Australia	Oceania	Skin Swab	2016	Dog	clinical	SAMN15182579	GCA_015585535.1	N/A	Staphpseud1257	2	9	4	1	1	2	1	496	215	96259	2652235	31944	26	0	Staphpseud1257	BetaL	AmGly	Tetra	StrThr	MacroL	QuinL	TrimP	Pheni	noLin	noFus	noRF	noMup	Staphpseud1257	0	0	0	0
240	Staphpseud1259	MRSP	MDR	ST0496	nondisease	Staphylococcus pseudintermedius	352b	Australia	Oceania	Rectal Swab	2016	Dog	clinical	SAMN15182581	GCA_015585575.1	N/A	Staphpseud1259	2	9	4	1	1	2	1	496	185	142581	2637688	33194	22	0	Staphpseud1259	BetaL	AmGly	Tetra	StrThr	MacroL	QuinL	TrimP	Pheni	noLin	noFus	noRF	noMup	Staphpseud1259	0	0	0	0
241	Staphpseud1234	MRSP	MDR	ST0496	nondisease	Staphylococcus pseudintermedius	509a	Australia	Oceania	nasal swab	2017	Dog	clinical	SAMN15182582	GCA_015585075.1	N/A	Staphpseud1234	2	9	4	1	1	2	1	496	148	148756	2656985	39459	19	0	Staphpseud1234	BetaL	AmGly	Tetra	StrThr	MacroL	QuinL	TrimP	Pheni	noLin	noFus	noRF	noMup	Staphpseud1234	0	0	0	0
242	Staphpseud1278	MRSP	MDR	ST0496	nondisease	Staphylococcus pseudintermedius	688b	Australia	Oceania	Rectal Swab	2017	Dog	clinical	SAMN15182604	GCA_015586695.1	N/A	Staphpseud1278	2	9	4	1	1	2	1	496	109	172414	2722107	64450	13	0	Staphpseud1278	BetaL	AmGly	Tetra	StrThr	MacroL	QuinL	TrimP	Pheni	noLin	noFus	noRF	noMup	Staphpseud1278	0	0	0	0
243	Staphpseud1255	MRSP	MDR	ST0496	nondisease	Staphylococcus pseudintermedius	325a	Australia	Oceania	nasal swab	2016	Dog	clinical	SAMN15182576	GCA_015585495.1	N/A	Staphpseud1255	2	9	4	1	1	2	1	496	183	162442	2736348	30751	25	0	Staphpseud1255	BetaL	AmGly	Tetra	StrThr	MacroL	QuinL	TrimP	Pheni	noLin	noFus	noRF	noMup	Staphpseud1255	0	0	0	0
244	Staphpseud1260	MRSP	MDR	ST0496	nondisease	Staphylococcus pseudintermedius	524b	Australia	Oceania	Rectal Swab	2017	Dog	clinical	SAMN15182583	GCA_015585595.1	N/A	Staphpseud1260	2	9	4	1	1	2	1	496	156	120802	2646968	37007	20	0	Staphpseud1260	BetaL	AmGly	Tetra	StrThr	MacroL	QuinL	TrimP	Pheni	noLin	noFus	noRF	noMup	Staphpseud1260	0	0	0	0
245	Staphpseud1256	MRSP	MDR	ST0496	nondisease	Staphylococcus pseudintermedius	344a	Australia	Oceania	nasal swab	2016	Dog	clinical	SAMN15182578	GCA_015585515.1	N/A	Staphpseud1256	2	9	4	1	1	2	1	496	231	121233	2634534	27268	30	0	Staphpseud1256	BetaL	AmGly	Tetra	StrThr	MacroL	QuinL	TrimP	Pheni	noLin	noFus	noRF	noMup	Staphpseud1256	0	0	0	0
246	Staphpseud1254	MRSP	MDR	ST0496	nondisease	Staphylococcus pseudintermedius	330b	Australia	Oceania	Rectal Swab	2016	Dog	clinical	SAMN15182577	GCA_015585475.1	N/A	Staphpseud1254	2	9	4	1	1	2	1	496	228	145017	2729538	33110	24	0	Staphpseud1254	BetaL	AmGly	Tetra	StrThr	MacroL	QuinL	TrimP	Pheni	noLin	noFus	noRF	noMup	Staphpseud1254	0	0	0	0
247	Staphpseud1287	MRSP	MDR	ST0496	nondisease	Staphylococcus pseudintermedius	737b	Australia	Oceania	Rectal Swab	2017	Dog	clinical	SAMN15182613	GCA_015586875.1	N/A	Staphpseud1287	2	9	4	1	1	2	1	496	86	239533	2824299	112246	9	0	Staphpseud1287	BetaL	AmGly	Tetra	StrThr	MacroL	QuinL	TrimP	Pheni	noLin	noFus	noRF	noMup	Staphpseud1287	0	0	0	qacX
248	Staphpseud1299	MRSP	MDR	ST0496	nondisease	Staphylococcus pseudintermedius	724a	Australia	Oceania	nasal swab	2017	Dog	clinical	SAMN15182606	GCA_015587165.1	N/A	Staphpseud1299	2	9	4	1	1	2	1	496	142	314592	2767431	57800	14	0	Staphpseud1299	BetaL	AmGly	Tetra	StrThr	MacroL	QuinL	TrimP	Pheni	noLin	noFus	noRF	noMup	Staphpseud1299	0	0	0	qacX
249	Staphpseud1272	MRSP	MDR	ST0496	nondisease	Staphylococcus pseudintermedius	724b	Australia	Oceania	Rectal Swab	2017	Dog	clinical	SAMN15182605	GCA_015586565.1	N/A	Staphpseud1272	2	9	4	1	1	2	1	496	86	412529	2868691	99118	9	0	Staphpseud1272	BetaL	AmGly	Tetra	StrThr	MacroL	QuinL	TrimP	Pheni	noLin	noFus	noRF	noMup	Staphpseud1272	0	0	0	qacX
250	Staphpseud1298	MRSP	MDR	ST0496	nondisease	Staphylococcus pseudintermedius	735a	Australia	Oceania	nasal swab	2017	Dog	clinical	SAMN15182612	GCA_015587145.1	N/A	Staphpseud1298	2	9	4	1	1	2	1	496	84	406636	2864066	107768	8	0	Staphpseud1298	BetaL	AmGly	Tetra	StrThr	MacroL	QuinL	TrimP	Pheni	noLin	noFus	noRF	noMup	Staphpseud1298	0	0	0	qacX
251	Staphpseud1253	MRSP	MDR	ST0496	nondisease	Staphylococcus pseudintermedius	307b	Australia	Oceania	Rectal Swab	2016	Dog	clinical	SAMN15182575	GCA_015585455.1	N/A	Staphpseud1253	2	9	4	1	1	2	1	496	78	412341	2749417	107563	8	0	Staphpseud1253	BetaL	AmGly	Tetra	StrThr	MacroL	QuinL	TrimP	Pheni	noLin	noFus	noRF	noMup	Staphpseud1253	0	0	0	qacX
252	Staphpseud1252	MRSP	MDR	ST0496	nondisease	Staphylococcus pseudintermedius	307a	Australia	Oceania	nasal swab	2016	Dog	clinical	SAMN15182574	GCA_015585435.1	N/A	Staphpseud1252	2	9	4	1	1	2	1	496	74	412384	2752146	112246	8	0	Staphpseud1252	BetaL	AmGly	Tetra	StrThr	MacroL	QuinL	TrimP	Pheni	noLin	noFus	noRF	noMup	Staphpseud1252	0	0	0	qacX
253	Staphpseud1169	MRSP	MDR	ST0496	nondisease	Staphylococcus pseudintermedius	42001	France	Europe	no source information	2015	Dog	environmental/other	SAMN10276050	GCA_015583595.1	N/A	Staphpseud1169	2	9	4	1	1	2	1	496	65	341836	2795005	123197	8	0	Staphpseud1169	BetaL	AmGly	Tetra	StrThr	MacroL	QuinL	TrimP	Pheni	noLin	noFus	noRF	noMup	Staphpseud1169	0	0	0	0
254	Staphpseud1164	MRSP	MDR	ST0496	nondisease	Staphylococcus pseudintermedius	42779	France	Europe	no source information	2015	Dog	environmental/other	SAMN10276052	GCA_015583465.1	N/A	Staphpseud1164	2	9	4	1	1	2	1	496	65	342706	2729116	106214	9	0	Staphpseud1164	BetaL	AmGly	Tetra	StrThr	MacroL	QuinL	TrimP	Pheni	noLin	noFus	noRF	noMup	Staphpseud1164	0	0	0	0
255	Staphpseud1286	MRSP	MDR	ST0496	disease	Staphylococcus pseudintermedius	R01	Australia	Oceania	Surgical implants	2018	Dog	clinical	SAMN15182614	GCA_015586855.1	N/A	Staphpseud1286	2	9	4	1	1	2	1	496	81	378436	2770160	83118	9	0	Staphpseud1286	BetaL	AmGly	Tetra	StrThr	MacroL	QuinL	TrimP	Pheni	noLin	noFus	noRF	noMup	Staphpseud1286	0	0	0	0
256	Staphpseud1288	MRSP	MDR	ST0496	nondisease	Staphylococcus pseudintermedius	731a	Australia	Oceania	nasal swab	2017	Dog	clinical	SAMN15182609	GCA_015586895.1	N/A	Staphpseud1288	2	9	4	1	1	2	1	496	68	412334	2758801	116635	8	0	Staphpseud1288	BetaL	AmGly	Tetra	StrThr	MacroL	QuinL	TrimP	Pheni	noLin	noFus	noRF	noMup	Staphpseud1288	0	0	0	0
257	Staphpseud1170	MRSP	MDR	ST0496	nondisease	Staphylococcus pseudintermedius	42749	France	Europe	no source information	2015	Dog	environmental/other	SAMN10276051	GCA_015583615.1	N/A	Staphpseud1170	2	9	4	1	1	2	1	496	69	341868	2740312	106214	9	0	Staphpseud1170	BetaL	AmGly	Tetra	StrThr	MacroL	QuinL	TrimP	Pheni	noLin	noFus	noRF	noMup	Staphpseud1170	0	0	0	0
258	Staphpseud1297	MRSP	MDR	ST0496	nondisease	Staphylococcus pseudintermedius	732b	Australia	Oceania	Rectal Swab	2017	Dog	clinical	SAMN15182611	GCA_015587125.1	N/A	Staphpseud1297	2	9	4	1	1	2	1	496	80	378106	2768431	105524	8	0	Staphpseud1297	BetaL	AmGly	Tetra	StrThr	MacroL	QuinL	TrimP	Pheni	noLin	noFus	noRF	noMup	Staphpseud1297	0	0	0	0
259	Staphpseud1268	MRSP	MDR	ST0496	nondisease	Staphylococcus pseudintermedius	731b	Australia	Oceania	Rectal Swab	2017	Dog	clinical	SAMN15182610	GCA_015586475.1	N/A	Staphpseud1268	2	9	4	1	1	2	1	496	70	412322	2786356	112246	8	0	Staphpseud1268	BetaL	AmGly	Tetra	StrThr	MacroL	QuinL	TrimP	Pheni	noLin	noFus	noRF	noMup	Staphpseud1268	0	0	0	0
260	Staphpseud1289	MRSP	MDR	ST0496	nondisease	Staphylococcus pseudintermedius	688a	Australia	Oceania	nasal swab	2017	Dog	clinical	SAMN15182603	GCA_015586905.1	N/A	Staphpseud1289	2	9	4	1	1	2	1	496	73	244495	2772582	106214	9	0	Staphpseud1289	BetaL	AmGly	Tetra	StrThr	MacroL	QuinL	TrimP	Pheni	noLin	noFus	noRF	noMup	Staphpseud1289	0	0	0	0
261	Staphpseud1292	MRSP	MDR	ST0496	nondisease	Staphylococcus pseudintermedius	665a	Australia	Oceania	nasal swab	2017	Cat	clinical	SAMN15182600	GCA_015586985.1	N/A	Staphpseud1292	2	9	4	1	1	2	1	496	70	314196	2808485	106214	9	0	Staphpseud1292	BetaL	AmGly	Tetra	StrThr	MacroL	QuinL	TrimP	Pheni	noLin	noFus	noRF	noMup	Staphpseud1292	0	0	0	0
262	Staphpseud1281	MRSP	MDR	ST0496	nondisease	Staphylococcus pseudintermedius	663a	Australia	Oceania	nasal swab	2017	Cat	clinical	SAMN15182599	GCA_015586755.1	N/A	Staphpseud1281	2	9	4	1	1	2	1	496	100	244014	2806422	91296	11	0	Staphpseud1281	BetaL	AmGly	Tetra	StrThr	MacroL	QuinL	TrimP	Pheni	noLin	noFus	noRF	noMup	Staphpseud1281	0	0	0	0
263	Staphpseud1258	MRSP	MDR	ST0496	nondisease	Staphylococcus pseudintermedius	352a	Australia	Oceania	nasal swab	2016	Dog	clinical	SAMN15182580	GCA_015585555.1	N/A	Staphpseud1258	2	9	4	1	1	2	1	496	82	313598	2802237	99118	9	0	Staphpseud1258	BetaL	AmGly	Tetra	StrThr	MacroL	QuinL	TrimP	Pheni	noLin	noFus	noRF	noMup	Staphpseud1258	0	0	0	0
264	Staphpseud1206	MRSP	MDR	ST0496	nondisease	Staphylococcus pseudintermedius	41989	France	Europe	no source information	2015	Dog	environmental/other	SAMN10276049	GCA_015584435.1	N/A	Staphpseud1206	2	9	4	1	1	2	1	496	64	341868	2861744	106214	9	0	Staphpseud1206	BetaL	AmGly	Tetra	StrThr	MacroL	QuinL	TrimP	Pheni	noLin	noFus	noRF	noMup	Staphpseud1206	0	0	0	0
265	Staphpseud1162	MRSP	MDR	ST0496	nondisease	Staphylococcus pseudintermedius	43000	France	Europe	no source information	2016	Dog	environmental/other	SAMN10276054	GCA_015583415.1	N/A	Staphpseud1162	2	9	4	1	1	2	1	496	64	440955	2828522	106210	8	0	Staphpseud1162	BetaL	AmGly	Tetra	StrThr	MacroL	QuinL	TrimP	Pheni	noLin	noFus	noRF	noMup	Staphpseud1162	0	0	0	0
266	Staphpseud1192	MRSP	MDR	ST0496	nondisease	Staphylococcus pseudintermedius	44396	France	Europe	no source information	2016	Dog	environmental/other	SAMN10276057	GCA_015584115.1	N/A	Staphpseud1192	2	9	4	1	1	2	1	496	63	440116	2807037	123197	7	0	Staphpseud1192	BetaL	AmGly	Tetra	StrThr	MacroL	QuinL	TrimP	Pheni	noLin	noFus	noRF	noMup	Staphpseud1192	0	0	0	0
267	Staphpseud1168	MRSP	MDR	ST0496	nondisease	Staphylococcus pseudintermedius	44212	France	Europe	no source information	2016	Dog	environmental/other	SAMN10276056	GCA_015583575.1	N/A	Staphpseud1168	2	9	4	1	1	2	1	496	65	341868	2764792	106210	9	0	Staphpseud1168	BetaL	AmGly	Tetra	StrThr	MacroL	QuinL	TrimP	Pheni	noLin	noFus	noRF	noMup	Staphpseud1168	0	0	0	0
268	Staphpseud1195	MRSP	MDR	ST0496	nondisease	Staphylococcus pseudintermedius	44194	France	Europe	no source information	2016	Dog	environmental/other	SAMN10276055	GCA_015584215.1	N/A	Staphpseud1195	2	9	4	1	1	2	1	496	59	207579	2785257	116634	9	0	Staphpseud1195	BetaL	AmGly	Tetra	StrThr	MacroL	QuinL	TrimP	Pheni	noLin	noFus	noRF	noMup	Staphpseud1195	0	0	0	0
269	Staphpseud1273	MRSP	MDR	ST0496	nondisease	Staphylococcus pseudintermedius	725a	Australia	Oceania	nasal swab	2017	Dog	clinical	SAMN15182607	GCA_015586595.1	N/A	Staphpseud1273	2	9	4	1	1	2	1	496	86	233699	2871581	99118	10	0	Staphpseud1273	BetaL	AmGly	Tetra	StrThr	MacroL	QuinL	TrimP	Pheni	noLin	noFus	noRF	noMup	Staphpseud1273	0	0	0	qacX
270	Staphpseud1275	MRSP	MDR	ST0496	nondisease	Staphylococcus pseudintermedius	726a	Australia	Oceania	nasal swab	2017	Dog	clinical	SAMN15182608	GCA_015586635.1	N/A	Staphpseud1275	2	9	4	1	1	2	1	496	84	239514	2862206	99118	10	0	Staphpseud1275	BetaL	AmGly	Tetra	StrThr	MacroL	QuinL	TrimP	Pheni	noLin	noFus	noRF	noMup	Staphpseud1275	0	0	0	0
271	Staphpseud1161	MRSP	MDR	ST0496	nondisease	Staphylococcus pseudintermedius	42780	France	Europe	no source information	2015	Dog	environmental/other	SAMN10276053	GCA_015583395.1	N/A	Staphpseud1161	2	9	4	1	1	2	1	496	74	299645	2761781	96093	9	0	Staphpseud1161	BetaL	AmGly	Tetra	StrThr	MacroL	QuinL	TrimP	Pheni	noLin	noFus	noRF	noMup	Staphpseud1161	0	0	0	0
272	Staphpseud1970	MRSP	MDR	ST0496	disease	Staphylococcus pseudintermedius	SPSE-20-VL-LA-PA-Ryan-0013	USA	North-America	Surgical site (canis lupus familiaris)	2020	Dog	environmental/other	SAMN17762779	GCA_017147375.1	N/A	Staphpseud1970	2	9	4	1	1	2	1	496	137	196639	2722420	43474	18	0	Staphpseud1970	BetaL	AmGly	Tetra	StrThr	MacroL	QuinL	TrimP	Pheni	noLin	noFus	noRF	noMup	Staphpseud1970	0	0	0	0
273	Staphpseud1862	MRSP	MDR	ST0496	nondisease	Staphylococcus pseudintermedius	SPSE-20-VL-SD-MI-0008	USA	North-America	ear	2020	Dog	environmental/other	SAMN17384659	GCA_016723205.1	N/A	Staphpseud1862	2	9	4	1	1	2	1	496	121	300853	2704387	42375	18	0	Staphpseud1862	BetaL	AmGly	Tetra	StrThr	MacroL	QuinL	TrimP	Pheni	noLin	noFus	noRF	noMup	Staphpseud1862	0	0	0	0
274	Staphpseud2228	MRSP	MDR	ST0496	nondisease	Staphylococcus pseudintermedius	SIG-Dog-AL36849PPY20107	USA	North-America	no source information	2019	Dog	environmental/other	SAMN17835047	N/A	SRR13684220	Staphpseud2228	2	9	4	1	1	2	1	496	187	141912	2697139	41805	22	0	Staphpseud2228	BetaL	AmGly	noTC	StrThr	MacroL	QuinL	TrimP	Pheni	noLin	noFus	noRF	noMup	Staphpseud2228	0	0	0	0
275	Staphpseud0283	MRSP	MDR	STnone	nondisease	Staphylococcus pseudintermedius	MRSP_KW1606	Australia	Oceania	Dog nares	2015	Dog	clinical	SAMN09708395	GCA_003383905.1	N/A	Staphpseud0283	2	9	4	1	~1	2	1	none	440	291450	2793567	37464	21	0	Staphpseud0283	BetaL	AmGly	Tetra	StrThr	MacroL	QuinL	noTP	Pheni	noLin	noFus	noRF	noMup	Staphpseud0283	0	0	0	qacX
276	Staphpseud0282	MRSP	MDR	STnone	nondisease	Staphylococcus pseudintermedius	MRSP_KW1610	Australia	Oceania	Dog nares	2015	Dog	clinical	SAMN09708394	GCA_003383875.1	N/A	Staphpseud0282	2	9	4	1	~1	2	1	none	467	155967	2745362	48904	17	0	Staphpseud0282	BetaL	AmGly	Tetra	StrThr	MacroL	QuinL	noTP	noPC	noLin	noFus	noRF	noMup	Staphpseud0282	0	0	0	qacX
277	Staphpseud2096	MRSP	MDR	ST0688	nondisease	Staphylococcus pseudintermedius	9778	Italy	Europe	dog	noyear	Dog	environmental/other	SAMEA104468554	N/A	ERR2244588	Staphpseud2096	4	9	1	1	1	2	1	688	101	343868	2651698	121979	8	0	Staphpseud2096	BetaL	AmGly	noTC	StrThr	MacroL	QuinL	TrimP	Pheni	noLin	noFus	noRF	noMup	Staphpseud2096	0	0	0	0
278	Staphpseud1216	MRSP	MDR	ST0647	disease	Staphylococcus pseudintermedius	17-34192	USA	North-America	K9 wound	2017	Dog	clinical	SAMN12703615	GCA_015584695.1	N/A	Staphpseud1216	2	9	2	1	1	2	1	647	71	309532	2812901	131876	8	0	Staphpseud1216	BetaL	AmGly	Tetra	StrThr	MacroL	QuinL	TrimP	Pheni	noLin	noFus	noRF	noMup	Staphpseud1216	0	0	0	qacX
279	Staphpseud0765	MRSP	MDR	ST0496	nondisease	Staphylococcus pseudintermedius	SPSE-18-VL-LA-ND-0038	USA	North-America	Dog Skin	2018	Dog	environmental/other	SAMN12723015	N/A	SRR10095178	Staphpseud0765	2	9	4	1	1	2	1	496	71	262068	2663734	141762	7	0	Staphpseud0765	BetaL	AmGly	Tetra	StrThr	MacroL	QuinL	TrimP	Pheni	noLin	noFus	noRF	noMup	Staphpseud0765	0	qacG	0	0
280	Staphpseud2180	MRSP	MDR	STnone	nondisease	Staphylococcus pseudintermedius	SIG-Dog-AL36849PPY20048	USA	North-America	no source information	2019	Dog	environmental/other	SAMN17835046	N/A	SRR13684170	Staphpseud2180	2	9	4	1	1	1	1	none	149	142072	2707851	52456	19	0	Staphpseud2180	BetaL	AmGly	noTC	StrThr	MacroL	QuinL	noTP	noPC	noLin	noFus	noRF	noMup	Staphpseud2180	0	0	0	0
281	Staphpseud0066	MRSP	MDR	ST0045	disease	Staphylococcus pseudintermedius	2100503050011	Netherlands	Europe	Dog swab	2010	Dog	clinical	SAMN07415029	GCA_002767695.1	N/A	Staphpseud0066	3	2	2	1	2	1	2	45	93	291573	2529486	166168	6	0	Staphpseud0066	BetaL	AmGly	Tetra	StrThr	MacroL	QuinL	TrimP	Pheni	noLin	noFus	noRF	noMup	Staphpseud0066	0	0	0	0
282	Staphpseud0054	MRSP	MDR	ST0045	disease	Staphylococcus pseudintermedius	2090113009011	Netherlands	Europe	Dog swab	2009	Dog	clinical	SAMN07415017	GCA_002767365.1	N/A	Staphpseud0054	3	2	2	1	2	1	2	45	90	288637	2560796	147362	7	0	Staphpseud0054	BetaL	AmGly	Tetra	StrThr	MacroL	QuinL	TrimP	Pheni	noLin	noFus	noRF	noMup	Staphpseud0054	0	0	0	0
283	Staphpseud0045	MRSP	MDR	ST0045	disease	Staphylococcus pseudintermedius	2080722072011	Netherlands	Europe	Dog swab	2008	Dog	clinical	SAMN07415008	GCA_002766955.1	N/A	Staphpseud0045	3	2	2	1	2	1	2	45	101	214334	2571729	125179	8	0	Staphpseud0045	BetaL	AmGly	Tetra	StrThr	MacroL	QuinL	TrimP	Pheni	noLin	noFus	noRF	noMup	Staphpseud0045	0	0	0	0
284	Staphpseud0092	MRSP	MDR	ST0045	disease	Staphylococcus pseudintermedius	2131231043014	Netherlands	Europe	Dog swab	2013	Dog	clinical	SAMN07415055	GCA_002768455.1	N/A	Staphpseud0092	3	2	2	1	2	1	2	45	120	270653	2621039	109332	8	7.48	Staphpseud0092	BetaL	AmGly	Tetra	StrThr	MacroL	QuinL	TrimP	Pheni	noLin	noFus	noRF	noMup	Staphpseud0092	0	0	0	0
285	Staphpseud0084	MRSP	MDR	ST0045	disease	Staphylococcus pseudintermedius	2130212060013	Netherlands	Europe	Dog swab	2013	Dog	clinical	SAMN07415047	GCA_002768225.1	N/A	Staphpseud0084	3	2	2	1	2	1	2	45	83	232903	2546923	159742	7	0	Staphpseud0084	BetaL	AmGly	noTC	StrThr	MacroL	QuinL	TrimP	Pheni	noLin	noFus	noRF	noMup	Staphpseud0084	0	0	0	0
286	Staphpseud0055	MRSP	MDR	ST0045	disease	Staphylococcus pseudintermedius	2090130020011	Netherlands	Europe	Dog swab	2009	Dog	clinical	SAMN07415018	GCA_002767245.1	N/A	Staphpseud0055	3	2	2	1	2	1	2	45	94	413241	2557962	140560	6	0	Staphpseud0055	BetaL	AmGly	Tetra	StrThr	MacroL	QuinL	TrimP	Pheni	noLin	noFus	Rifam	noMup	Staphpseud0055	0	0	0	0
287	Staphpseud0024	MRSP	MDR	ST0045	nondisease	Staphylococcus pseudintermedius	SL/094	Sri Lanka	Asia	Dog Ear swab	2014	Dog	clinical	SAMN06054138	GCA_002366365.1	N/A	Staphpseud0024	3	2	2	1	2	1	2	45	59	618570	2654261	300789	4	19.1	Staphpseud0024	BetaL	AmGly	Tetra	StrThr	MacroL	QuinL	TrimP	Pheni	noLin	noFus	noRF	noMup	Staphpseud0024	0	0	0	0
288	Staphpseud0025	MRSP	MDR	ST0045	nondisease	Staphylococcus pseudintermedius	SL/114	Sri Lanka	Asia	Dog Skin swab	2014	Dog	clinical	SAMN06054139	GCA_002366375.1	N/A	Staphpseud0025	3	2	2	1	2	1	2	45	51	581410	2590176	331881	3	44.75	Staphpseud0025	BetaL	AmGly	Tetra	StrThr	MacroL	QuinL	TrimP	Pheni	noLin	noFus	noRF	noMup	Staphpseud0025	0	0	0	0
289	Staphpseud0218	MRSP	MDR	ST0045	disease	Staphylococcus pseudintermedius	VTH621	USA	North-America	Dog Tibial Plateau Leveling Osteotomy site	2014	Dog	environmental/other	SAMN09206889	GCA_006382355.1	N/A	Staphpseud0218	3	2	2	1	2	1	2	45	34	300969	2546684	228325	5	0	Staphpseud0218	BetaL	AmGly	Tetra	StrThr	noML	QuinL	TrimP	noPC	noLin	noFus	noRF	noMup	Staphpseud0218	0	0	0	0
290	Staphpseud0493	MRSP	MDR	ST0045	disease	Staphylococcus pseudintermedius	SPSE-18-VL-SD-NC-0025	USA	North-America	Dog Draining Tract	2018	Dog	environmental/other	SAMN11288818	N/A	SRR8815951	Staphpseud0493	3	2	2	1	2	1	2	45	114	164687	2641660	68259	13	0	Staphpseud0493	BetaL	AmGly	Tetra	StrThr	MacroL	QuinL	TrimP	Pheni	noLin	noFus	noRF	noMup	Staphpseud0493	0	qacG	0	0
291	Staphpseud0818	MRSP	MDR	ST0045	nondisease	Staphylococcus pseudintermedius	SPSE-19-VL-WA-MO-0020	USA	North-America	Dog Skin	2019	Dog	environmental/other	SAMN13048286	N/A	SRR10298421	Staphpseud0818	3	2	2	1	2	1	2	45	58	326179	2622436	284067	5	0	Staphpseud0818	BetaL	AmGly	Tetra	StrThr	MacroL	QuinL	TrimP	Pheni	noLin	noFus	noRF	noMup	Staphpseud0818	0	0	0	0
292	Staphpseud0023	MRSP	MDR	ST0045	nondisease	Staphylococcus pseudintermedius	SL/085	Sri Lanka	Asia	Dog Skin swab	2014	Dog	clinical	SAMN06054137	GCA_002366355.1	N/A	Staphpseud0023	3	2	2	1	2	1	2	45	58	351603	2572307	256499	5	23.6	Staphpseud0023	BetaL	AmGly	Tetra	StrThr	MacroL	QuinL	TrimP	Pheni	noLin	noFus	noRF	noMup	Staphpseud0023	0	0	0	0
293	Staphpseud0160	MRSP	MDR	ST0045	disease	Staphylococcus pseudintermedius	K41ST45	Australia	Oceania	Dog	2013	Dog	clinical	SAMN08741536	GCA_003185305.1	N/A	Staphpseud0160	3	2	2	1	2	1	2	45	406	111502	2641840	46618	19	0	Staphpseud0160	BetaL	AmGly	Tetra	StrThr	MacroL	QuinL	TrimP	Pheni	noLin	noFus	noRF	noMup	Staphpseud0160	0	0	0	qacX
294	Staphpseud0064	MRSP	MDR	ST0045	disease	Staphylococcus pseudintermedius	2091007021021	Netherlands	Europe	Dog swab	2009	Dog	clinical	SAMN07415027	GCA_002767605.1	N/A	Staphpseud0064	3	2	2	1	2	1	2	45	98	253998	2604035	134810	8	3.84	Staphpseud0064	BetaL	AmGly	Tetra	StrThr	MacroL	QuinL	TrimP	Pheni	noLin	noFus	noRF	noMup	Staphpseud0064	0	0	0	0
295	Staphpseud0884	MRSP	MDR	ST0045	nondisease	Staphylococcus pseudintermedius	SPSE-19-VL-LA-TX-0024	USA	North-America	Dog Skin	2019	Dog	environmental/other	SAMN13856756	N/A	SRR10887344	Staphpseud0884	3	2	2	1	2	1	2	45	112	284172	2602522	88398	8	0	Staphpseud0884	BetaL	AmGly	Tetra	StrThr	MacroL	QuinL	TrimP	noPC	noLin	noFus	noRF	noMup	Staphpseud0884	0	0	0	0
296	Staphpseud0874	MRSP	MDR	ST0045	nondisease	Staphylococcus pseudintermedius	SPSE-19-VL-LA-TX-0016	USA	North-America	Snake small intestine	2019	Snake	environmental/other	SAMN13383857	N/A	SRR10525525	Staphpseud0874	3	2	2	1	2	1	2	45	75	360103	2569037	147459	6	0	Staphpseud0874	BetaL	AmGly	Tetra	StrThr	MacroL	QuinL	TrimP	Pheni	noLin	noFus	noRF	noMup	Staphpseud0874	0	0	0	0
297	Staphpseud0022	MRSP	MDR	ST0045	nondisease	Staphylococcus pseudintermedius	SL/076	Sri Lanka	Asia	Dog Skin swab	2014	Dog	clinical	SAMN06054118	GCA_002362325.1	N/A	Staphpseud0022	3	2	2	1	2	1	2	45	60	327756	2614002	242196	5	19.4	Staphpseud0022	BetaL	AmGly	Tetra	StrThr	MacroL	QuinL	TrimP	Pheni	noLin	noFus	noRF	noMup	Staphpseud0022	0	0	0	0
298	Staphpseud0623	MRSP	MDR	ST0045	disease	Staphylococcus pseudintermedius	TAMU 35-079	USA	North-America	Dog skin	2011	Dog	clinical	SAMN11461162	N/A	SRR8926495	Staphpseud0623	3	2	2	1	2	1	2	45	143	92054	2589798	28768	27	0	Staphpseud0623	BetaL	AmGly	Tetra	StrThr	noML	QuinL	TrimP	noPC	noLin	noFus	noRF	noMup	Staphpseud0623	0	0	0	0
299	Staphpseud0230	MRSP	MDR	ST0045	nondisease	Staphylococcus pseudintermedius	MAD391	Canada	North-America	Dog nasal	2009	Dog	environmental/other	SAMN09206901	GCA_006382015.1	N/A	Staphpseud0230	3	2	2	1	2	1	2	45	40	314585	2629993	150636	6	0	Staphpseud0230	BetaL	AmGly	Tetra	StrThr	MacroL	QuinL	TrimP	Pheni	noLin	noFus	noRF	noMup	Staphpseud0230	0	0	0	0
300	Staphpseud0229	MRSP	MDR	ST0282	disease	Staphylococcus pseudintermedius	MAD425	Canada	North-America	Dog skin wound	2012	Dog	environmental/other	SAMN09206900	GCA_006381995.1	N/A	Staphpseud0229	3	2	2	1	2	1	1	282	35	313516	2552589	144336	6	0	Staphpseud0229	BetaL	AmGly	noTC	StrThr	MacroL	QuinL	TrimP	Pheni	noLin	noFus	noRF	noMup	Staphpseud0229	0	0	0	0
301	Staphpseud0399	MRSP	MDR	ST0311	nondisease	Staphylococcus pseudintermedius	SPSE-18-VL-SD-NC-0016	USA	North-America	Dog Skin	2018	Dog	environmental/other	SAMN10393192	N/A	SRR8236040	Staphpseud0399	3	7	2	1	2	1	2	311	96	283889	2656239	73852	11	0	Staphpseud0399	BetaL	AmGly	Tetra	StrThr	MacroL	QuinL	TrimP	Pheni	noLin	noFus	noRF	noMup	Staphpseud0399	0	0	0	0
302	Staphpseud1410	MRSP	MDR	ST0045	nondisease	Staphylococcus pseudintermedius	7387A_17	USA	North-America	no source information	2017	Dog	environmental/other	SAMN12669248	GCA_015589445.1	N/A	Staphpseud1410	3	2	2	1	2	1	2	45	52	342528	2851223	154470	7	0	Staphpseud1410	BetaL	AmGly	Tetra	StrThr	MacroL	QuinL	TrimP	Pheni	noLin	noFus	noRF	noMup	Staphpseud1410	0	0	0	0
303	Staphpseud1493	MRSP	MDR	ST0045	nondisease	Staphylococcus pseudintermedius	2185_2A_18	USA	North-America	no source information	2018	Dog	environmental/other	SAMN12669299	GCA_015591285.1	N/A	Staphpseud1493	3	2	2	1	2	1	2	45	53	285595	2837612	157418	8	0	Staphpseud1493	BetaL	AmGly	Tetra	StrThr	MacroL	QuinL	TrimP	Pheni	noLin	noFus	noRF	noMup	Staphpseud1493	0	0	0	0
304	Staphpseud1655	MRSP	MDR	ST0045	nondisease	Staphylococcus pseudintermedius	SPSE-19-VL-OH-IN-0076	USA	North-America	Nasal (Canis lupus familiaris)	2019	Dog	environmental/other	SAMN15784905	GCA_015632265.1	N/A	Staphpseud1655	3	2	2	1	2	1	2	45	177	92156	2540674	33874	26	0	Staphpseud1655	BetaL	AmGly	Tetra	StrThr	MacroL	QuinL	TrimP	Pheni	noLin	noFus	noRF	noMup	Staphpseud1655	0	0	0	0
305	Staphpseud0372	MRSP	MDR	STnone	nondisease	Staphylococcus pseudintermedius	SPSE-18-VL-NY-FL-0001	USA	North-America	Dog Intestine	2018	Dog	environmental/other	SAMN10368197	N/A	SRR8865064	Staphpseud0372	3	2	~2	1	2	1	2	none	244	294499	2648517	123039	8	0	Staphpseud0372	BetaL	AmGly	Tetra	StrThr	MacroL	QuinL	TrimP	Pheni	noLin	noFus	noRF	noMup	Staphpseud0372	0	0	0	0
306	Staphpseud0769	MRSP	MDR	STnone	nondisease	Staphylococcus pseudintermedius	SPSE-19-VL-NY-NJ-0002	USA	North-America	Dog Tracheal wash (familaris)	2019	Dog	environmental/other	SAMN12799300	N/A	SRR10156124	Staphpseud0769	3	2	~2	1	2	1	2	none	126	156591	2635315	86328	11	0	Staphpseud0769	BetaL	AmGly	noTC	StrThr	MacroL	QuinL	TrimP	Pheni	noLin	noFus	noRF	noMup	Staphpseud0769	0	0	0	0
307	Staphpseud2271	MRSP	MDR	ST0045	nondisease	Staphylococcus pseudintermedius	SPSE-20-VL-LA-ND-0041	USA	North-America	Skin (Canis lupus familiaris)	2020	Dog	environmental/other	SAMN19468983	GCA_018691815.1	N/A	Staphpseud2271	3	2	2	1	2	1	2	45	97	310149	2600149	155069	6	0	Staphpseud2271	BetaL	AmGly	Tetra	StrThr	MacroL	QuinL	TrimP	Pheni	noLin	noFus	noRF	noMup	Staphpseud2271	0	0	0	0
308	Staphpseud0035	MRSP	MDR	ST0045	disease	Staphylococcus pseudintermedius	NYVetLIRN-31	USA	North-America	Dog wound swab	2017	Dog	environmental/other	SAMN07351354	N/A	SRR5875113	Staphpseud0035	3	2	2	1	2	1	2	45	73	350985	2646593	155742	5	0	Staphpseud0035	BetaL	AmGly	Tetra	StrThr	MacroL	QuinL	TrimP	Pheni	noLin	noFus	noRF	noMup	Staphpseud0035	0	0	0	0
309	Staphpseud0513	MRSP	MDR	ST0045	disease	Staphylococcus pseudintermedius	SPSE-18-VL-OH-ON-0036	Canada	North-America	Dog Lung	2018	Dog	environmental/other	SAMN11371665	N/A	SRR8868844	Staphpseud0513	3	2	2	1	2	1	2	45	225	65413	2592191	25874	34	0	Staphpseud0513	BetaL	AmGly	Tetra	StrThr	noML	QuinL	TrimP	noPC	noLin	noFus	noRF	noMup	Staphpseud0513	0	0	0	qacX
310	Staphpseud0916	MRSP	MDR	ST0045	nondisease	Staphylococcus pseudintermedius	SPSE-19-VL-LA-KY-0017	USA	North-America	Dog Fistula	2019	Dog	environmental/other	SAMN13996874	N/A	SRR11018249	Staphpseud0916	3	2	2	1	2	1	2	45	75	268073	2618925	134119	7	0	Staphpseud0916	BetaL	AmGly	Tetra	StrThr	MacroL	QuinL	TrimP	Pheni	noLin	noFus	noRF	noMup	Staphpseud0916	0	0	0	qacX
311	Staphpseud1200	MRSP	MDR	STnone	disease	Staphylococcus pseudintermedius	17-31831	USA	North-America	K9 lesion	2017	Dog	clinical	SAMN12703612	GCA_015584315.1	N/A	Staphpseud1200	1	2	2	1	2	1	2	none	55	303183	2917825	146273	7	0	Staphpseud1200	BetaL	AmGly	Tetra	StrThr	MacroL	QuinL	TrimP	Pheni	noLin	noFus	noRF	noMup	Staphpseud1200	0	0	0	0
312	Staphpseud0799	MRSP	MDR	STnone	nondisease	Staphylococcus pseudintermedius	SPSE-19-VL-WA-IL-0004	USA	North-America	Dog Skin	2019	Dog	environmental/other	SAMN13012319	N/A	SRR10257896	Staphpseud0799	1	2	2	1	2	1	2	none	71	324966	2704000	156986	6	0	Staphpseud0799	BetaL	AmGly	Tetra	StrThr	MacroL	QuinL	TrimP	Pheni	noLin	noFus	noRF	noMup	Staphpseud0799	0	0	0	0
313	Staphpseud0233	MRSP	MDR	ST1293	nondisease	Staphylococcus pseudintermedius	MAD418	Canada	North-America	Dog	2012	Dog	environmental/other	SAMN09206904	GCA_006381905.1	N/A	Staphpseud0233	3	20	2	1	5	1	1	1293	35	351392	2689853	240589	5	0	Staphpseud0233	BetaL	AmGly	noTC	StrThr	MacroL	QuinL	noTP	Pheni	noLin	noFus	noRF	noMup	Staphpseud0233	0	0	0	0
314	Staphpseud0930	MRSP	MDR	STnone	disease	Staphylococcus pseudintermedius	SPSE-19-VL-ON-PE-0012	Canada	North-America	Dog Wound	2019	Dog	environmental/other	SAMN13996898	N/A	SRR11018262	Staphpseud0930	2	2	~2	1	2	1	2	none	138	316576	2585080	61657	14	0	Staphpseud0930	BetaL	AmGly	Tetra	StrThr	MacroL	QuinL	noTP	Pheni	noLin	noFus	noRF	noMup	Staphpseud0930	0	0	0	0
315	Staphpseud1067	MRSP	MDR	ST0045	nondisease	Staphylococcus pseudintermedius	SPSE-19-VL-NY-GA-0016	USA	North-America	Dog Urine	2019	Dog	environmental/other	SAMN14911223	N/A	SRR11783253	Staphpseud1067	3	2	2	1	2	1	2	45	63	479759	2684996	292531	4	0	Staphpseud1067	BetaL	AmGly	Tetra	StrThr	MacroL	QuinL	noTP	Pheni	noLin	noFus	noRF	noMup	Staphpseud1067	0	0	0	0
316	Staphpseud0028	MRSP	MDR	ST0282	nondisease	Staphylococcus pseudintermedius	SL/164	Sri Lanka	Asia	Dog Skin swab	2014	Dog	clinical	SAMN06054142	GCA_002366445.1	N/A	Staphpseud0028	3	2	2	1	2	1	1	282	39	440705	2616753	310171	4	11.08	Staphpseud0028	BetaL	AmGly	Tetra	StrThr	MacroL	QuinL	TrimP	Pheni	noLin	noFus	noRF	noMup	Staphpseud0028	0	0	0	0
317	Staphpseud0138	MRSP	MDR	ST0282	nondisease	Staphylococcus pseudintermedius	SPSE-17-VL-OH-ON-0034	Canada	North-America	Dog Skin	2017	Dog	environmental/other	SAMN08397425	N/A	SRR6742563	Staphpseud0138	3	2	2	1	2	1	1	282	149	229993	2575052	52663	12	0	Staphpseud0138	BetaL	AmGly	Tetra	StrThr	MacroL	QuinL	TrimP	noPC	noLin	noFus	noRF	noMup	Staphpseud0138	0	0	0	0
318	Staphpseud0498	MRSP	MDR	ST0045	nondisease	Staphylococcus pseudintermedius	SPSE-18-VL-SD-MI-0030	USA	North-America	Dog Uterus	2018	Dog	environmental/other	SAMN11288840	N/A	SRR8815933	Staphpseud0498	3	2	2	1	2	1	2	45	120	161810	2626115	71390	13	0	Staphpseud0498	BetaL	AmGly	Tetra	StrThr	MacroL	QuinL	noTP	Pheni	noLin	noFus	noRF	noMup	Staphpseud0498	0	0	0	0
319	Staphpseud1888	MRSP	MDR	ST0045	nondisease	Staphylococcus pseudintermedius	MAD659	USA	North-America	urine	2017	Dog	environmental/other	SAMN10389959	GCA_016804695.1	N/A	Staphpseud1888	3	2	2	1	2	1	2	45	41	294986	2631206	127886	7	0	Staphpseud1888	BetaL	AmGly	Tetra	StrThr	MacroL	QuinL	noTP	Pheni	noLin	noFus	noRF	noMup	Staphpseud1888	0	0	0	0
320	Staphpseud2246	MRSP	MDR	ST0045	nondisease	Staphylococcus pseudintermedius	SPSE-20-VL-LA-KS-0025	USA	North-America	Skin (Canis lupus familiaris)	2020	Dog	environmental/other	SAMN18848519	GCA_018169875.1	N/A	Staphpseud2246	3	2	2	1	2	1	2	45	85	331117	2658874	228516	5	0	Staphpseud2246	BetaL	AmGly	Tetra	StrThr	MacroL	QuinL	noTP	Pheni	noLin	noFus	noRF	noMup	Staphpseud2246	0	0	0	0
321	Staphpseud0825	MRSP	MDR	ST0045	nondisease	Staphylococcus pseudintermedius	SPSE-19-VL-NY-GA-0015	USA	North-America	Dog Ear	2019	Dog	environmental/other	SAMN13049238	N/A	SRR10301842	Staphpseud0825	3	2	2	1	2	1	2	45	116	134627	2633375	64021	15	0	Staphpseud0825	BetaL	AmGly	Tetra	StrThr	MacroL	QuinL	noTP	Pheni	noLin	noFus	noRF	noMup	Staphpseud0825	0	0	0	0
322	Staphpseud0124	MRSP	MDR	ST0045	nondisease	Staphylococcus pseudintermedius	MRSP 738	USA	North-America	Instrument	2015	Environment	environmental/other	SAMN08028756	GCA_002922675.1	N/A	Staphpseud0124	3	2	2	1	2	1	2	45	39	304880	2640001	154751	6	0	Staphpseud0124	BetaL	AmGly	Tetra	StrThr	MacroL	QuinL	noTP	Pheni	noLin	noFus	noRF	noMup	Staphpseud0124	0	0	0	0
323	Staphpseud0125	MRSP	MDR	ST0045	nondisease	Staphylococcus pseudintermedius	MRSP 742	USA	North-America	Dog swab	2015	Dog	environmental/other	SAMN08028820	GCA_002922555.1	N/A	Staphpseud0125	3	2	2	1	2	1	2	45	38	304848	2637262	153836	6	0	Staphpseud0125	BetaL	AmGly	Tetra	StrThr	MacroL	QuinL	noTP	Pheni	noLin	noFus	noRF	noMup	Staphpseud0125	0	0	0	0
324	Staphpseud0225	MRSP	MDR	ST0045	nondisease	Staphylococcus pseudintermedius	VTH737	USA	North-America	Dog medical equipment	2015	Dog	environmental/other	SAMN09206896	GCA_004794835.2	N/A	Staphpseud0225	3	2	2	1	2	1	2	45	1	2711099	2711099	2711099	1	3.69	Staphpseud0225	BetaL	AmGly	Tetra	StrThr	MacroL	QuinL	noTP	Pheni	noLin	noFus	noRF	noMup	Staphpseud0225	0	0	0	0
325	Staphpseud0142	MRSP	MDR	ST0045	nondisease	Staphylococcus pseudintermedius	MRSP 980	USA	North-America	Instrument	2017	Environment	environmental/other	SAMN08475775	GCA_002976255.1	N/A	Staphpseud0142	3	2	2	1	2	1	2	45	45	236254	2634738	156632	7	0	Staphpseud0142	BetaL	AmGly	Tetra	StrThr	MacroL	QuinL	noTP	Pheni	noLin	noFus	noRF	noMup	Staphpseud0142	0	0	0	0
326	Staphpseud1884	MRSP	MDR	ST0045	nondisease	Staphylococcus pseudintermedius	MAD663	USA	North-America	wound	2017	Dog	environmental/other	SAMN10389961	GCA_016804625.1	N/A	Staphpseud1884	3	2	2	1	2	1	2	45	41	293366	2629452	154751	6	0	Staphpseud1884	BetaL	AmGly	Tetra	StrThr	MacroL	QuinL	noTP	Pheni	noLin	noFus	noRF	noMup	Staphpseud1884	0	0	0	0
327	SCpseud_UoS104	MRSP	MDR	ST0045	disease	Staphylococcus pseudintermedius	SAP_4340	United Kingdom	Europe	Dog Surgical Site Infection (SSI)	2016	Dog	clinical	SAMN43395748	JBHCSA000000000	SRR30512271	SCpseud UoS104	3	2	2	1	2	1	2	45	54	332588	2644429	236321	5	0	SCpseud_UoS104	BetaL	AmGly	Tetra	StrThr	MacroL	QuinL	noTP	Pheni	noLin	noFus	noRF	noMup	SCpseud_UoS104	0	0	0	0
328	Staphpseud1873	MRSP	MDR	ST0045	nondisease	Staphylococcus pseudintermedius	VTH934	USA	North-America	Environmental	2017	Environment	environmental/other	SAMN10389975	GCA_016804405.1	N/A	Staphpseud1873	3	2	2	1	2	1	2	45	37	297835	2631643	261717	5	0	Staphpseud1873	BetaL	AmGly	Tetra	StrThr	MacroL	QuinL	noTP	Pheni	noLin	noFus	noRF	noMup	Staphpseud1873	0	0	0	0
329	Staphpseud1916	MRSP	MDR	ST0045	nondisease	Staphylococcus pseudintermedius	MAD432	Israel	Middle-East	nasal swab	2013	Dog	environmental/other	SAMN10389929	GCA_016805265.1	N/A	Staphpseud1916	3	2	2	1	2	1	2	45	43	293820	2629930	132069	7	0	Staphpseud1916	BetaL	AmGly	Tetra	StrThr	MacroL	QuinL	noTP	Pheni	noLin	noFus	noRF	noMup	Staphpseud1916	0	qacG	0	0
330	Staphpseud0705	MRSP	MDR	ST0045	disease	Staphylococcus pseudintermedius	SPSE-18-VL-OH-GA-0028	USA	North-America	Dog Incision Site	2018	Dog	environmental/other	SAMN11640632	N/A	SRR9052474	Staphpseud0705	3	2	2	1	2	1	2	45	211	240664	2615687	100911	9	0	Staphpseud0705	BetaL	AmGly	Tetra	StrThr	MacroL	QuinL	noTP	Pheni	noLin	noFus	noRF	noMup	Staphpseud0705	0	0	0	0
331	Staphpseud0203	MRSP	MDR	STnone	disease	Staphylococcus pseudintermedius	MAD502	USA	North-America	Dog dermatitis	2015	Dog	environmental/other	SAMN09206874	GCA_006382275.1	N/A	Staphpseud0203	3	2	2	1	2,2	1	2	none	40	295496	2657453	171278	6	0	Staphpseud0203	BetaL	AmGly	Tetra	StrThr	MacroL	QuinL	noTP	Pheni	noLin	noFus	noRF	noMup	Staphpseud0203	0	0	0	0
332	Staphpseud1875	MRSP	MDR	ST0045	nondisease	Staphylococcus pseudintermedius	VTH1042	USA	North-America	Environmental	2017	Environment	environmental/other	SAMN10389973	GCA_016804425.1	N/A	Staphpseud1875	3	2	2	1	2	1	2	45	44	262929	2645337	138632	6	0	Staphpseud1875	BetaL	AmGly	Tetra	StrThr	MacroL	QuinL	noTP	Pheni	noLin	noFus	noRF	noMup	Staphpseud1875	0	0	0	0
333	Staphpseud0217	MRSP	MDR	STnone	nondisease	Staphylococcus pseudintermedius	VTH530	USA	North-America	Treatment Room	2013	Environment	environmental/other	SAMN09206888	GCA_006382405.1	N/A	Staphpseud0217	3	2	2	1	-	1	2	none	37	262930	2566415	153945	6	0	Staphpseud0217	BetaL	AmGly	Tetra	StrThr	MacroL	QuinL	noTP	Pheni	noLin	noFus	noRF	noMup	Staphpseud0217	0	0	0	0
334	Staphpseud1207	MRSP	MDR	ST0045	disease	Staphylococcus pseudintermedius	17-34405	USA	North-America	K9 skin swab	2017	Dog	clinical	SAMN12703616	GCA_015584455.1	N/A	Staphpseud1207	3	2	2	1	2	1	2	45	52	293330	2828161	154249	7	0	Staphpseud1207	BetaL	AmGly	Tetra	StrThr	MacroL	QuinL	noTP	Pheni	noLin	noFus	noRF	noMup	Staphpseud1207	0	0	0	0
335	Staphpseud1635	MSSP	MDR	ST0045	nondisease	Staphylococcus pseudintermedius	SPSE-20-VL-NY-MS-0005	USA	North-America	Ear (Canis lupus familiaris)	2020	Dog	environmental/other	SAMN16428990	GCA_015631825.1	N/A	Staphpseud1635	3	2	2	1	2	1	2	45	64	245051	2788892	98535	10	0	Staphpseud1635	BetaL	AmGly	Tetra	StrThr	MacroL	QuinL	noTP	Pheni	noLin	noFus	noRF	noMup	Staphpseud1635	0	0	0	0
336	Staphpseud1451	MRSP	MDR	ST0045	nondisease	Staphylococcus pseudintermedius	6908a_18	USA	North-America	no source information	2018	Dog	environmental/other	SAMN12669378	GCA_015590445.1	N/A	Staphpseud1451	3	2	2	1	2	1	2	45	53	295207	2805298	135183	8	0	Staphpseud1451	BetaL	AmGly	Tetra	StrThr	MacroL	QuinL	noTP	Pheni	noLin	noFus	noRF	noMup	Staphpseud1451	0	0	0	0
337	Staphpseud0026	MRSP	MDR	ST0282	nondisease	Staphylococcus pseudintermedius	SL/152	Sri Lanka	Asia	Dog Skin swab	2014	Dog	clinical	SAMN06054140	GCA_002366395.1	N/A	Staphpseud0026	3	2	2	1	2	1	1	282	51	351642	2619537	228389	5	21.76	Staphpseud0026	BetaL	AmGly	Tetra	StrThr	MacroL	QuinL	noTP	Pheni	noLin	noFus	noRF	noMup	Staphpseud0026	0	0	0	0
338	SCpseud_UoS081	MRSP	MDR	ST0045	disease	Staphylococcus pseudintermedius	SAP_4322	United Kingdom	Europe	Dog Surgical Site Infection (SSI)	2017	Dog	clinical	SAMN43395730	JBHCRI000000000	SRR30512290	SCpseud UoS081	3	2	2	1	2	1	2	45	85	277537	2640173	125008	8	0	SCpseud_UoS081	BetaL	AmGly	Tetra	StrThr	MacroL	QuinL	noTP	Pheni	noLin	noFus	Rifam	noMup	SCpseud_UoS081	0	0	0	0
339	SCpseud_UoS065	MRSP	MDR	ST0045	disease	Staphylococcus pseudintermedius	SAP_4308	United Kingdom	Europe	Dog Surgical Site Infection (SSI)	2017	Dog	clinical	SAMN43395716	JBHCQU000000000	SRR30512306	SCpseud UoS065	3	2	2	1	2	1	2	45	90	444312	2637254	109172	7	0	SCpseud_UoS065	BetaL	AmGly	Tetra	StrThr	MacroL	QuinL	noTP	Pheni	noLin	noFus	noRF	noMup	SCpseud_UoS065	0	0	0	0
340	Staphpseud1203	MRSP	MDR	ST0045	disease	Staphylococcus pseudintermedius	17-B24281	USA	North-America	K9 TPLO	2017	Dog	clinical	SAMN12703613	GCA_015584375.1	N/A	Staphpseud1203	3	2	2	1	2	1	2	45	51	472268	2747726	171079	5	0	Staphpseud1203	BetaL	AmGly	Tetra	StrThr	MacroL	QuinL	noTP	Pheni	noLin	noFus	noRF	noMup	Staphpseud1203	0	qacG	0	0
341	Staphpseud1244	MRSP	MDR	ST0316	disease	Staphylococcus pseudintermedius	B13-552c	Australia	Oceania	Foot pad	2013	Dog	clinical	SAMN15182569	GCA_015585275.1	N/A	Staphpseud1244	2	9	1	1	13	2	2	316	62	312988	2857347	124777	8	0	Staphpseud1244	BetaL	AmGly	Tetra	StrThr	MacroL	QuinL	TrimP	Pheni	noLin	noFus	noRF	noMup	Staphpseud1244	0	0	0	0
342	Staphpseud1214	MRSP	MDR	ST0316	nondisease	Staphylococcus pseudintermedius	260a	Australia	Oceania	nasal swab	2016	Dog	clinical	SAMN15182564	GCA_015584655.1	N/A	Staphpseud1214	2	9	1	1	13	2	2	316	83	299402	2770811	89769	10	0	Staphpseud1214	BetaL	AmGly	Tetra	StrThr	MacroL	QuinL	TrimP	Pheni	noLin	noFus	noRF	noMup	Staphpseud1214	0	0	0	0
343	Staphpseud1223	MRSP	MDR	ST0316	disease	Staphylococcus pseudintermedius	B13-214b	Australia	Oceania	Pustules on feet and legs	2013	Dog	clinical	SAMN15182567	GCA_015584855.1	N/A	Staphpseud1223	2	9	1	1	13	2	2	316	61	312988	2760442	133968	7	0	Staphpseud1223	BetaL	AmGly	Tetra	StrThr	MacroL	QuinL	TrimP	Pheni	noLin	noFus	noRF	noMup	Staphpseud1223	0	0	0	0
344	Staphpseud1245	MRSP	MDR	ST0316	disease	Staphylococcus pseudintermedius	B13-260	Australia	Oceania	Ear swab	2013	Dog	clinical	SAMN15182568	GCA_015585295.1	N/A	Staphpseud1245	2	9	1	1	13	2	2	316	72	312988	2737608	123782	8	0	Staphpseud1245	BetaL	AmGly	Tetra	StrThr	MacroL	QuinL	TrimP	Pheni	noLin	noFus	noRF	noMup	Staphpseud1245	0	0	0	0
345	Staphpseud1248	MRSP	MDR	ST0316	disease	Staphylococcus pseudintermedius	B16-317	Australia	Oceania	Pustule between toes	2016	Dog	clinical	SAMN15182571	GCA_015585355.1	N/A	Staphpseud1248	2	9	1	1	13	2	2	316	64	312988	2766117	124895	8	0	Staphpseud1248	BetaL	AmGly	Tetra	StrThr	MacroL	QuinL	TrimP	Pheni	noLin	noFus	noRF	noMup	Staphpseud1248	0	0	0	0
346	Staphpseud1251	MRSP	MDR	ST0316	disease	Staphylococcus pseudintermedius	B16-316	Australia	Oceania	Pustule between toes	2016	Dog	clinical	SAMN15182570	GCA_015585415.1	N/A	Staphpseud1251	2	9	1	1	13	2	2	316	67	312988	2745332	123782	9	0	Staphpseud1251	BetaL	AmGly	Tetra	StrThr	MacroL	QuinL	TrimP	Pheni	noLin	noFus	noRF	noMup	Staphpseud1251	0	0	0	0
347	Staphpseud1243	MRSP	MDR	ST0316	nondisease	Staphylococcus pseudintermedius	262a	Australia	Oceania	nasal swab	2016	Dog	clinical	SAMN15182566	GCA_015585255.1	N/A	Staphpseud1243	2	9	1	1	13	2	2	316	118	169803	2604907	70697	13	0	Staphpseud1243	BetaL	AmGly	Tetra	StrThr	MacroL	QuinL	TrimP	Pheni	noLin	noFus	noRF	noMup	Staphpseud1243	0	0	0	0
348	Staphpseud1231	MRSP	MDR	ST0316	nondisease	Staphylococcus pseudintermedius	260b	Australia	Oceania	Rectal Swab	2016	Dog	clinical	SAMN15182565	GCA_015585015.1	N/A	Staphpseud1231	2	9	1	1	13	2	2	316	123	133248	2605750	75087	13	0	Staphpseud1231	BetaL	AmGly	Tetra	StrThr	MacroL	QuinL	TrimP	Pheni	noLin	noFus	noRF	noMup	Staphpseud1231	0	0	0	0
349	Staphpseud1905	MRSP	MDR	ST0316	disease	Staphylococcus pseudintermedius	MAD629	Australia	Oceania	wound	2013	Dog	environmental/other	SAMN10389940	GCA_016805035.1	N/A	Staphpseud1905	2	9	1	1	13	2	2	316	34	370941	2608189	171772	6	0	Staphpseud1905	BetaL	AmGly	Tetra	StrThr	MacroL	QuinL	TrimP	Pheni	noLin	noFus	noRF	noMup	Staphpseud1905	0	0	0	0
350	Staphpseud0156	MRSP	MDR	ST0316	disease	Staphylococcus pseudintermedius	K19ST316	Australia	Oceania	Dog skin	2013	Dog	clinical	SAMN08741526	GCA_003185615.1	N/A	Staphpseud0156	2	9	1	1	13	2	2	316	291	154505	2602473	38739	22	0	Staphpseud0156	BetaL	AmGly	Tetra	StrThr	MacroL	QuinL	TrimP	Pheni	noLin	noFus	noRF	noMup	Staphpseud0156	0	0	0	0
351	Staphpseud1440	MRSP	MDR	ST1501	nondisease	Staphylococcus pseudintermedius	9583A_17	USA	North-America	no source information	2017	Dog	environmental/other	SAMN12669280	GCA_015590225.1	N/A	Staphpseud1440	2	9	2	1	13	2	2	1501	49	372244	2998583	133412	7	0	Staphpseud1440	BetaL	AmGly	Tetra	StrThr	MacroL	QuinL	TrimP	Pheni	noLin	noFus	noRF	noMup	Staphpseud1440	0	0	0	0
352	Staphpseud1460	MRSP	MDR	ST1501	nondisease	Staphylococcus pseudintermedius	9583C_17	USA	North-America	no source information	2017	Dog	environmental/other	SAMN12669281	GCA_015590625.1	N/A	Staphpseud1460	2	9	2	1	13	2	2	1501	48	372244	2998449	133412	7	0	Staphpseud1460	BetaL	AmGly	Tetra	StrThr	MacroL	QuinL	TrimP	Pheni	noLin	noFus	noRF	noMup	Staphpseud1460	0	0	0	0
353	Staphpseud1567	MRSP	MDR	ST1501	disease	Staphylococcus pseudintermedius	SPSE-20-VL-LA-PA-Ryan-0008	USA	North-America	Wound (Canis lupus familiaris)	2020	Dog	environmental/other	SAMN15639396	GCA_015629815.1	N/A	Staphpseud1567	2	9	2	1	13	2	2	1501	72	304450	2786205	89928	10	0	Staphpseud1567	BetaL	AmGly	Tetra	StrThr	MacroL	QuinL	TrimP	Pheni	noLin	noFus	noRF	noMup	Staphpseud1567	0	0	0	0
354	Staphpseud0490	MRSP	MDR	STnone	nondisease	Staphylococcus pseudintermedius	SPSE-18-VL-LA-PA-Ryan-0026	USA	North-America	Dog Skin	2018	Dog	environmental/other	SAMN11288810	N/A	SRR8815913	Staphpseud0490	2	9	1	2	13	2	1	none	74	315158	2673958	149516	7	0	Staphpseud0490	BetaL	AmGly	Tetra	StrThr	MacroL	QuinL	TrimP	Pheni	noLin	noFus	noRF	noMup	Staphpseud0490	0	0	0	0
355	Staphpseud1038	MRSP	MDR	STnone	nondisease	Staphylococcus pseudintermedius	SPSE-19-VL-WA-VA-0010	USA	North-America	Dog Skin Swab	2019	Dog	environmental/other	SAMN14488152	N/A	SRR11451416	Staphpseud1038	2	2	1	1	13	2	1	none	91	300679	2716029	122844	7	0	Staphpseud1038	BetaL	AmGly	Tetra	StrThr	MacroL	QuinL	TrimP	Pheni	Linc	noFus	noRF	noMup	Staphpseud1038	0	0	0	0
356	Staphpseud2148	MRSP	MDR	ST1296	nondisease	Staphylococcus pseudintermedius	SIG-Dog-NE68583PPY20213	USA	North-America	no source information	2019	Dog	environmental/other	SAMN17835099	N/A	SRR13684138	Staphpseud2148	4	31	1	2	1	2	2	1296	172	158490	2589561	42543	18	0	Staphpseud2148	BetaL	AmGly	Tetra	StrThr	MacroL	QuinL	TrimP	noPC	noLin	noFus	noRF	noMup	Staphpseud2148	0	0	0	qacX
357	Staphpseud1899	MRSP	MDR	ST1296	disease	Staphylococcus pseudintermedius	MAD641	USA	North-America	Incisional infection	2017	Dog	environmental/other	SAMN10389947	GCA_016804925.1	N/A	Staphpseud1899	4	31	1	2	1	2	2	1296	23	453040	2652260	300072	4	0	Staphpseud1899	BetaL	AmGly	Tetra	StrThr	MacroL	QuinL	TrimP	noPC	noLin	noFus	noRF	noMup	Staphpseud1899	0	0	0	0
358	Staphpseud0149	MRSP	MDR	ST1296	disease	Staphylococcus pseudintermedius	SPSE-17-VL-SD-NC-0027	USA	North-America	Dog Abscess	2017	Dog	environmental/other	SAMN08615703	N/A	SRR6978943	Staphpseud0149	4	31	1	2	1	2	2	1296	77	369093	2655958	121889	6	0	Staphpseud0149	BetaL	AmGly	noTC	StrThr	MacroL	QuinL	TrimP	noPC	noLin	noFus	noRF	noMup	Staphpseud0149	0	0	0	0
359	Staphpseud1552	MRSP	MDR	ST1296	nondisease	Staphylococcus pseudintermedius	SPSE-19-VL-OH-GA-0030	USA	North-America	Preputial Swab (Canis lupus familiaris)	2019	Dog	environmental/other	SAMN15784902	GCA_015627925.1	N/A	Staphpseud1552	4	31	1	2	1	2	2	1296	221	96354	2614481	30350	26	0	Staphpseud1552	BetaL	AmGly	noTC	StrThr	MacroL	QuinL	TrimP	noPC	noLin	noFus	noRF	noMup	Staphpseud1552	0	qacG	0	0
360	Staphpseud1799	MRSP	MDR	STnone	disease	Staphylococcus pseudintermedius	SP_9261-1A	USA	North-America	skin	2018	Dog	clinical	SAMN17039292	GCA_016126795.1	N/A	Staphpseud1799	3	31	4	2	1	2	2	none	1	2671923	2671923	2671923	1	0	Staphpseud1799	BetaL	AmGly	Tetra	StrThr	MacroL	QuinL	TrimP	noPC	noLin	noFus	noRF	noMup	Staphpseud1799	0	0	0	0
361	Staphpseud1531	MRSP	MDR	ST1446	nondisease	Staphylococcus pseudintermedius	4683a_18	USA	North-America	no source information	2018	Dog	environmental/other	SAMN12669334	GCA_015592205.1	N/A	Staphpseud1531	4	31	1	1	1	2	2	1446	67	313486	2741897	102767	8	0	Staphpseud1531	BetaL	AmGly	Tetra	StrThr	MacroL	QuinL	TrimP	noPC	noLin	noFus	noRF	noMup	Staphpseud1531	0	0	0	qacX
362	Staphpseud1143	MSSP	MDR	STnone	nondisease	Staphylococcus pseudintermedius	SPSE-19-VL-SD-NC-0048	USA	North-America	ear (Canis lupus familiaris)	2019	Dog	environmental/other	SAMN16285886	GCA_015542405.1	N/A	Staphpseud1143	4	31	1	2	11	2	2	none	108	130122	2714506	63290	15	0	Staphpseud1143	BetaL	AmGly	Tetra	StrThr	MacroL	QuinL	TrimP	noPC	noLin	noFus	noRF	noMup	Staphpseud1143	0	0	0	0
363	Staphpseud1646	MRSP	MDR	STnone	nondisease	Staphylococcus pseudintermedius	SPSE-19-VL-OH-OSU-0003	USA	North-America	Skin (Canis lupus familiaris)	2019	Dog	environmental/other	SAMN15784919	GCA_015632045.1	N/A	Staphpseud1646	4	31	1	1	2	2	1	none	94	272431	2747376	70509	13	0	Staphpseud1646	BetaL	AmGly	Tetra	StrThr	MacroL	QuinL	TrimP	noPC	noLin	noFus	noRF	noMup	Staphpseud1646	0	0	0	0
364	Staphpseud1020	MRSP	MDR	STnone	nondisease	Staphylococcus pseudintermedius	SPSE-19-VL-WA-KY-0022	USA	North-America	Dog Uterus	2019	Dog	environmental/other	SAMN14488126	N/A	SRR11451401	Staphpseud1020	4	31	1	1	2	2	2	none	70	299803	2750527	137524	7	0	Staphpseud1020	BetaL	AmGly	Tetra	StrThr	MacroL	QuinL	TrimP	noPC	noLin	noFus	noRF	noMup	Staphpseud1020	0	0	0	0
365	Staphpseud1681	MRSP	MDR	STnone	nondisease	Staphylococcus pseudintermedius	SPSE-20-VL-NY-FL-0008	USA	North-America	Ear (Canis lupus familiaris)	2020	Dog	environmental/other	SAMN16282946	GCA_015634055.1	N/A	Staphpseud1681	35	31	~13	2	11	2	2	none	43	509409	2851986	185934	5	0	Staphpseud1681	BetaL	AmGly	Tetra	StrThr	MacroL	QuinL	TrimP	noPC	noLin	noFus	noRF	noMup	Staphpseud1681	0	0	0	0
366	Staphpseud0199	MRSP	MDR	ST0281	nondisease	Staphylococcus pseudintermedius	MAD435	Israel	Middle-East	Dog nasal swab	2013	Dog	environmental/other	SAMN09206870	GCA_006382555.1	N/A	Staphpseud0199	4	31	2	2	1	2	2	281	23	751038	2678233	252735	4	0	Staphpseud0199	BetaL	AmGly	noTC	StrThr	MacroL	QuinL	TrimP	noPC	noLin	noFus	noRF	noMup	Staphpseud0199	0	0	0	0
367	Staphpseud1917	MRSP	MDR	ST0281	nondisease	Staphylococcus pseudintermedius	MAD431	Israel	Middle-East	ear swab	2013	Dog	environmental/other	SAMN10389928	GCA_016805285.1	N/A	Staphpseud1917	4	31	2	2	1	2	2	281	23	750933	2678392	252735	4	0	Staphpseud1917	BetaL	AmGly	noTC	StrThr	MacroL	QuinL	TrimP	noPC	noLin	noFus	noRF	noMup	Staphpseud1917	0	0	0	0
368	Staphpseud1756	MRSP	MDR	ST0281	disease	Staphylococcus pseudintermedius	SPSE-19-VL-ON-ON-0034	Canada	North-America	Surgery site (Canis lupus familiaris)	2019	Dog	environmental/other	SAMN16129889	GCA_015635745.1	N/A	Staphpseud1756	4	31	2	2	1	2	2	281	85	299179	2713657	88493	10	0	Staphpseud1756	BetaL	AmGly	Tetra	StrThr	MacroL	QuinL	TrimP	noPC	noLin	noFus	noRF	noMup	Staphpseud1756	0	0	0	0
369	Staphpseud0167	MRSP	MDR	STnone	disease	Staphylococcus pseudintermedius	K83ST497	Australia	Oceania	Dog skin	2013	Dog	clinical	SAMN08741552	GCA_003185535.1	N/A	Staphpseud0167	1	54?	2	1	1	1	1	none	415	108816	2707824	33209	26	0	Staphpseud0167	BetaL	AmGly	Tetra	StrThr	MacroL	QuinL	noTP	noPC	noLin	noFus	noRF	noMup	Staphpseud0167	0	0	0	0
370	Staphpseud0168	MRSP	MDR	ST0497	disease	Staphylococcus pseudintermedius	KW41ST497	Australia	Oceania	Dog skin	2013	Dog	clinical	SAMN08741553	GCA_003185075.1	N/A	Staphpseud0168	1	11	2	1	1	1	1	497	362	124716	2676630	37946	25	0	Staphpseud0168	BetaL	AmGly	Tetra	StrThr	MacroL	QuinL	noTP	Pheni	noLin	noFus	noRF	noMup	Staphpseud0168	0	0	0	0
371	Staphpseud0166	MRSP	MDR	ST0497	disease	Staphylococcus pseudintermedius	KW21st497	Australia	Oceania	Dog ear	2013	Dog	clinical	SAMN08741547	GCA_003185175.1	N/A	Staphpseud0166	1	11	2	1	1	1	1	497	355	76751	2667827	33288	30	0	Staphpseud0166	BetaL	AmGly	Tetra	StrThr	MacroL	QuinL	noTP	noPC	noLin	noFus	noRF	noMup	Staphpseud0166	0	0	0	0
372	Staphpseud0783	MRSP	MDR	ST0585	nondisease	Staphylococcus pseudintermedius	KCTC 43135	South Korea	Asia	residential environment	2018	Environment	environmental/other	SAMN12999204	GCA_009184825.1	N/A	Staphpseud0783	2	31	2	1	1	2	1	585	1	2616426	2616426	2616426	1	0	Staphpseud0783	BetaL	AmGly	Tetra	noST	noML	QuinL	TrimP	noPC	noLin	noFus	noRF	noMup	Staphpseud0783	0	0	0	0
373	Staphpseud0784	MRSP	MDR	ST0585	nondisease	Staphylococcus pseudintermedius	KCTC 43136	South Korea	Asia	Human skin	2018	Human	clinical	SAMN12999206	GCA_009184805.1	N/A	Staphpseud0784	2	31	2	1	1	2	1	585	1	2618293	2618293	2618293	1	0	Staphpseud0784	BetaL	AmGly	Tetra	noST	noML	QuinL	TrimP	noPC	noLin	noFus	noRF	noMup	Staphpseud0784	0	0	0	0
374	Staphpseud0782	MRSP	MDR	ST0585	nondisease	Staphylococcus pseudintermedius	KCTC 43134	South Korea	Asia	Dog	2018	Dog	environmental/other	SAMN12999170	GCA_009184785.1	N/A	Staphpseud0782	2	31	2	1	1	2	1	585	1	2611104	2611104	2611104	1	0	Staphpseud0782	BetaL	AmGly	Tetra	noST	noML	QuinL	TrimP	noPC	noLin	noFus	noRF	noMup	Staphpseud0782	0	0	0	0
375	Staphpseud0216	MRSP	MDR	ST0432	nondisease	Staphylococcus pseudintermedius	MAD424	Canada	North-America	Dog skin	2011	Dog	environmental/other	SAMN09206887	GCA_006383115.1	N/A	Staphpseud0216	2	2	2	1	1	2	2	432	33	330283	2781009	189151	5	0	Staphpseud0216	BetaL	AmGly	Tetra	StrThr	MacroL	QuinL	TrimP	noPC	noLin	noFus	noRF	noMup	Staphpseud0216	0	0	0	0
376	Staphpseud2195	MRSP	MDR	ST0361	nondisease	Staphylococcus pseudintermedius	SIG-Dog-MI48910PPY20154	USA	North-America	no source information	2019	Dog	environmental/other	SAMN17835080	N/A	SRR13684186	Staphpseud2195	3	2	4	1	1	5	1	361	212	112548	2849594	35588	25	0	Staphpseud2195	BetaL	AmGly	noTC	StrThr	MacroL	QuinL	TrimP	noPC	noLin	noFus	noRF	noMup	Staphpseud2195	0	0	0	0
377	Staphpseud2201	MRSP	MDR	STnone	nondisease	Staphylococcus pseudintermedius	SIG-Cat-GA30602PPY20198	USA	North-America	no source information	2019	Cat	environmental/other	SAMN17835019	N/A	SRR13684192	Staphpseud2201	2	11	3	1	11	2	1	none	83	194121	2665207	100893	10	0	Staphpseud2201	BetaL	AmGly	Tetra	StrThr	MacroL	QuinL	TrimP	noPC	noLin	noFus	noRF	noMup	Staphpseud2201	0	0	0	0
378	Staphpseud1041	MRSP	MDR	STnone	disease	Staphylococcus pseudintermedius	AUM3S	USA	North-America	Dog skin biopsy	2019	Dog	clinical	SAMN14542660	GCA_012275735.1	N/A	Staphpseud1041	2	11	3	1	11	2	1	none	43	370491	2736991	136323	7	0	Staphpseud1041	BetaL	AmGly	Tetra	StrThr	MacroL	QuinL	TrimP	noPC	noLin	noFus	noRF	noMup	Staphpseud1041	0	0	0	0
379	Staphpseud0370	MRSP	MDR	STnone	nondisease	Staphylococcus pseudintermedius	SPSE-18-VL-NY-GAT-0005	USA	North-America	Dog Urine	2018	Dog	environmental/other	SAMN10368194	N/A	SRR8146136	Staphpseud0370	2	11	3	1	11	2	1	none	77	339049	2707604	100969	8	0	Staphpseud0370	BetaL	AmGly	Tetra	StrThr	MacroL	QuinL	TrimP	noPC	noLin	noFus	noRF	noMup	Staphpseud0370	0	0	0	0
380	Staphpseud0316	MRSP	MDR	STnone	nondisease	Staphylococcus pseudintermedius	SPSE-18-VL-SD-OK-0002	USA	North-America	Dog Urine	2018	Dog	environmental/other	SAMN09951553	N/A	SRR7788221	Staphpseud0316	2	11	3	1	11	2	1	none	80	371327	2678979	77089	10	0	Staphpseud0316	BetaL	AmGly	Tetra	StrThr	MacroL	QuinL	TrimP	noPC	noLin	noFus	noRF	noMup	Staphpseud0316	0	0	0	0
381	Staphpseud1078	MRSP	MDR	STnone	nondisease	Staphylococcus pseudintermedius	SPSE-19-VL-NY-MS-0032	USA	North-America	Dog Skin	2019	Dog	environmental/other	SAMN14911287	N/A	SRR11783287	Staphpseud1078	2	11	3	1	11	2	1	none	54	374816	2703489	150899	5	0	Staphpseud1078	BetaL	AmGly	Tetra	StrThr	MacroL	QuinL	TrimP	noPC	noLin	noFus	noRF	noMup	Staphpseud1078	0	0	0	0
382	Staphpseud1077	MRSP	MDR	STnone	nondisease	Staphylococcus pseudintermedius	SPSE-19-VL-NY-MS-0029	USA	North-America	Dog Skin	2019	Dog	environmental/other	SAMN14911286	N/A	SRR11783470	Staphpseud1077	2	11	3	1	11	2	1	none	56	374484	2699997	140611	6	0	Staphpseud1077	BetaL	AmGly	Tetra	StrThr	MacroL	QuinL	TrimP	noPC	noLin	noFus	noRF	noMup	Staphpseud1077	0	0	0	0
383	Staphpseud2155	MRSP	MDR	STnone	nondisease	Staphylococcus pseudintermedius	SIG-Cat-AL36849PPY20040	USA	North-America	no source information	2019	Cat	environmental/other	SAMN17835011	N/A	SRR13684145	Staphpseud2155	2	11	3	1	11	2	1	none	161	228016	2704742	43439	20	0	Staphpseud2155	BetaL	AmGly	Tetra	StrThr	MacroL	QuinL	TrimP	noPC	noLin	noFus	noRF	noMup	Staphpseud2155	0	0	0	0
384	Staphpseud1664	MRSP	MDR	STnone	nondisease	Staphylococcus pseudintermedius	SPSE-19-VL-NY-MS-0047	USA	North-America	Urine (Canis lupus familiaris)	2019	Dog	environmental/other	SAMN15747864	GCA_015632445.1	N/A	Staphpseud1664	2	11	3	1	11	2	1	none	53	392106	2743761	136441	6	0	Staphpseud1664	BetaL	AmGly	Tetra	StrThr	MacroL	QuinL	TrimP	noPC	noLin	noFus	noRF	noMup	Staphpseud1664	0	0	0	0
385	Staphpseud0266	MRSP	MDR	STnone	nondisease	Staphylococcus pseudintermedius	SPSE-17-VL-LA-KY-0040	USA	North-America	Dog Skin	2017	Dog	environmental/other	SAMN09287624	N/A	SRR7239527	Staphpseud0266	2	11	3	1	11	2	1	none	59	374816	2831749	229383	5	0	Staphpseud0266	BetaL	AmGly	Tetra	StrThr	MacroL	QuinL	TrimP	noPC	noLin	noFus	noRF	noMup	Staphpseud0266	0	qacG	0	0
386	Staphpseud0741	MRSP	MDR	STnone	disease	Staphylococcus pseudintermedius	SPSE-19-VL-NY-GA-0005	USA	North-America	Dog Abscess	2019	Dog	environmental/other	SAMN12637428	N/A	SRR10140392	Staphpseud0741	2	11	3	1	11	2	1	none	94	228560	2704735	74811	12	0	Staphpseud0741	BetaL	AmGly	Tetra	StrThr	MacroL	QuinL	TrimP	noPC	noLin	noFus	noRF	noMup	Staphpseud0741	0	0	0	0
387	Staphpseud0677	MRSP	MDR	STnone	nondisease	Staphylococcus pseudintermedius	SPSE-18-VL-NY-MS-0040	USA	North-America	Dog	2018	Dog	environmental/other	SAMN11581016	N/A	SRR9016905	Staphpseud0677	2	11	3	1	11	2	1	none	96	371326	2699980	80242	11	0	Staphpseud0677	BetaL	AmGly	Tetra	StrThr	MacroL	QuinL	TrimP	noPC	noLin	noFus	noRF	noMup	Staphpseud0677	0	0	qacJ	0
388	Staphpseud2208	MSSP	MDR	STnone	nondisease	Staphylococcus pseudintermedius	SIG-Dog-NY14853PPY10328	USA	North-America	no source information	2019	Dog	environmental/other	SAMN17835100	N/A	SRR13684199	Staphpseud2208	2	11	3	1	11	2	1	none	151	226567	2608025	46501	15	0	Staphpseud2208	BetaL	AmGly	Tetra	StrThr	MacroL	QuinL	TrimP	noPC	noLin	noFus	noRF	noMup	Staphpseud2208	0	0	0	0
389	Staphpseud0679	MRSP	MDR	STnone	disease	Staphylococcus pseudintermedius	SPSE-18-VL-NY-FL-0035	USA	North-America	Dog Lung	2018	Dog	environmental/other	SAMN11581048	N/A	SRR9017073	Staphpseud0679	2	11	3	1	11	4	~1	none	97	228725	2860761	88404	12	0	Staphpseud0679	BetaL	AmGly	Tetra	StrThr	noML	QuinL	TrimP	noPC	noLin	noFus	noRF	noMup	Staphpseud0679	0	0	0	0
390	Staphpseud2184	MRSP	MDR	STnone	nondisease	Staphylococcus pseudintermedius	SIG-Dog-GA30602PPY20187	USA	North-America	no source information	2019	Dog	environmental/other	SAMN17835055	N/A	SRR13684174	Staphpseud2184	2	11	3	1	11	2	1	none	184	134986	2703865	38976	23	0	Staphpseud2184	BetaL	AmGly	Tetra	StrThr	MacroL	QuinL	TrimP	noPC	noLin	noFus	noRF	noMup	Staphpseud2184	0	0	0	0
391	Staphpseud1633	MSSP	MDR	STnone	nondisease	Staphylococcus pseudintermedius	SPSE-20-VL-NY-MS-0003	USA	North-America	Ear (Canis lupus familiaris)	2020	Dog	environmental/other	SAMN16428989	GCA_015631765.1	N/A	Staphpseud1633	2	11	3	1	11	2	1	none	50	488658	2851745	135249	6	0	Staphpseud1633	BetaL	AmGly	Tetra	StrThr	MacroL	QuinL	TrimP	noPC	noLin	noFus	noRF	noMup	Staphpseud1633	0	0	0	0
392	Staphpseud0343	MRSP	MDR	STnone	disease	Staphylococcus pseudintermedius	SPSE-18-VL-OH-ON-0002	Canada	North-America	Dog neck wound	2018	Dog	environmental/other	SAMN10246259	N/A	SRR8062185	Staphpseud0343	2	11	3	1	11	1	1	none	167	308036	2734736	98140	9	0	Staphpseud0343	BetaL	noAG	Tetra	noST	noML	QuinL	noTP	noPC	noLin	noFus	noRF	noMup	Staphpseud0343	0	qacG	0	0
393	Staphpseud2191	MRSP	MDR	STnone	nondisease	Staphylococcus pseudintermedius	SIG-Dog-LA70803PPY20028	USA	North-America	no source information	2019	Dog	environmental/other	SAMN17835070	N/A	SRR13684181	Staphpseud2191	2	2	2	1	11	4	1	none	181	206829	2675349	36635	18	0	Staphpseud2191	BetaL	AmGly	Tetra	StrThr	MacroL	QuinL	TrimP	noPC	noLin	noFus	noRF	noMup	Staphpseud2191	0	0	0	0
394	Staphpseud0762	MRSP	MDR	ST0551	nondisease	Staphylococcus pseudintermedius	SPSE-19-VL-NY-MS-0012	USA	North-America	Dog Skin swab	2019	Dog	environmental/other	SAMN12716737	N/A	SRR10087580	Staphpseud0762	5	9	2	1	1	1	1	551	55	420096	2702734	293857	4	0	Staphpseud0762	BetaL	AmGly	Tetra	StrThr	MacroL	QuinL	TrimP	noPC	noLin	noFus	noRF	noMup	Staphpseud0762	0	0	0	0
395	Staphpseud0846	MRSP	MDR	ST0551	nondisease	Staphylococcus pseudintermedius	SPSE-19-VL-LA-TX-0004	USA	North-America	Dog Trachea	2019	Dog	environmental/other	SAMN13178632	N/A	SRR10384562	Staphpseud0846	5	9	2	1	1	1	1	551	111	293326	2705604	129180	8	0	Staphpseud0846	BetaL	AmGly	Tetra	StrThr	MacroL	QuinL	TrimP	noPC	noLin	noFus	noRF	noMup	Staphpseud0846	0	0	0	0
396	SCpseud_UoS082	MRSP	MDR	ST0551	disease	Staphylococcus pseudintermedius	SAP_4323	United Kingdom	Europe	Dog Surgical Site Infection (SSI)	2017	Dog	clinical	SAMN43395731	JBHCRJ000000000	SRR30512289	SCpseud UoS082	5	9	2	1	1	1	1	551	70	291096	2633332	100663	8	0	SCpseud_UoS082	BetaL	AmGly	Tetra	StrThr	MacroL	QuinL	TrimP	noPC	noLin	noFus	noRF	noMup	SCpseud_UoS082	0	0	0	0
397	Staphpseud2210	MRSP	MDR	ST0551	nondisease	Staphylococcus pseudintermedius	SIG-Dog-MI48910PPY20095	USA	North-America	no source information	2019	Dog	environmental/other	SAMN17835078	N/A	SRR13684201	Staphpseud2210	5	9	2	1	1	1	1	551	104	228129	2664471	81093	11	0	Staphpseud2210	BetaL	AmGly	Tetra	StrThr	MacroL	QuinL	TrimP	noPC	noLin	noFus	noRF	noMup	Staphpseud2210	0	qacG	0	0
398	Staphpseud1142	MRSP	MDR	ST0551	nondisease	Staphylococcus pseudintermedius	SPI-unicam1	Italy	Europe	ear	2017	Dog	environmental/other	SAMN16562215	GCA_015234395.1	N/A	Staphpseud1142	5	9	2	1	1	1	1	551	49	606004	2652610	141136	5	0	Staphpseud1142	BetaL	AmGly	Tetra	StrThr	MacroL	QuinL	TrimP	noPC	noLin	noFus	noRF	noMup	Staphpseud1142	0	0	0	0
399	Staphpseud0791	MRSP	MDR	ST0551	disease	Staphylococcus pseudintermedius	SPSE-19-VL-SD-OK-0010	USA	North-America	Dog Wound Swab	2019	Dog	environmental/other	SAMN13012261	N/A	SRR10257845	Staphpseud0791	5	9	2	1	1	1	1	551	126	172971	2617431	41517	18	0	Staphpseud0791	BetaL	AmGly	Tetra	StrThr	MacroL	QuinL	TrimP	noPC	noLin	noFus	noRF	noMup	Staphpseud0791	0	0	0	0
400	Staphpseud0994	MRSP	MDR	ST0551	nondisease	Staphylococcus pseudintermedius	SPSE-19-VL-WA-IL-0028	USA	North-America	Dog skin	2019	Dog	environmental/other	SAMN14331070	N/A	SRR11263459	Staphpseud0994	5	9	2	1	1	1	1	551	52	314801	2701593	247072	5	0	Staphpseud0994	BetaL	AmGly	Tetra	StrThr	MacroL	QuinL	TrimP	noPC	noLin	noFus	noRF	noMup	Staphpseud0994	0	0	0	0
401	Staphpseud1886	MRSP	MDR	ST0551	nondisease	Staphylococcus pseudintermedius	MAD661	USA	North-America	wound	2017	Dog	environmental/other	SAMN10389960	GCA_016804665.1	N/A	Staphpseud1886	5	9	2	1	1	1	1	551	32	452875	2826777	293149	4	0	Staphpseud1886	BetaL	AmGly	Tetra	StrThr	MacroL	QuinL	TrimP	noPC	noLin	noFus	noRF	noMup	Staphpseud1886	0	0	0	0
402	Staphpseud2216	MRSP	MDR	ST0551	nondisease	Staphylococcus pseudintermedius	SIG-Dog-LA70803PPY20003	USA	North-America	no source information	2019	Dog	environmental/other	SAMN17835068	N/A	SRR13684207	Staphpseud2216	5	9	2	1	1	1	1	551	175	169575	2616786	38288	20	0	Staphpseud2216	BetaL	AmGly	Tetra	StrThr	MacroL	QuinL	TrimP	noPC	noLin	noFus	noRF	noMup	Staphpseud2216	0	0	0	0
403	Staphpseud2229	MRSP	MDR	ST0551	nondisease	Staphylococcus pseudintermedius	SIG-Dog-AL36849PPY20015	USA	North-America	no source information	2019	Dog	environmental/other	SAMN17835044	N/A	SRR13684221	Staphpseud2229	5	9	2	1	1	1	1	551	160	114793	2623554	37070	24	0	Staphpseud2229	BetaL	AmGly	Tetra	StrThr	MacroL	QuinL	TrimP	noPC	noLin	noFus	noRF	noMup	Staphpseud2229	0	0	0	0
404	Staphpseud1977	MRSP	MDR	ST0551	nondisease	Staphylococcus pseudintermedius	SPSE-20-VL-NY-MS-0021	USA	North-America	Ear (Canis lupus familiaris)	2020	Dog	environmental/other	SAMN17703539	GCA_017184395.1	N/A	Staphpseud1977	5	9	2	1	1	1	1	551	43	606379	2662105	246782	4	0	Staphpseud1977	BetaL	AmGly	Tetra	StrThr	MacroL	QuinL	TrimP	noPC	noLin	noFus	noRF	noMup	Staphpseud1977	0	0	0	0
405	Staphpseud1864	MRSP	MDR	ST0551	nondisease	Staphylococcus pseudintermedius	SPSE-20-VL-SD-OK-0006	USA	North-America	skin	2020	Dog	environmental/other	SAMN17384669	GCA_016723265.1	N/A	Staphpseud1864	5	9	2	1	1	1	1	551	162	158142	2681984	38061	22	0	Staphpseud1864	BetaL	AmGly	Tetra	StrThr	MacroL	QuinL	TrimP	noPC	noLin	noFus	noRF	noMup	Staphpseud1864	0	0	qacJ	0
406	Staphpseud1782	MRSP	MDR	ST0551	nondisease	Staphylococcus pseudintermedius	SPSE-19-VL-ON-MB-0012	Canada	North-America	Ear swab (Canis lupus familiaris)	2019	Dog	environmental/other	SAMN16129867	GCA_015636265.1	N/A	Staphpseud1782	5	9	2	1	1	1	1	551	155	114607	2701550	40961	22	0	Staphpseud1782	BetaL	AmGly	Tetra	StrThr	MacroL	QuinL	TrimP	noPC	noLin	noFus	noRF	noMup	Staphpseud1782	0	0	0	0
407	Staphpseud1906	MRSP	MDR	ST0551	disease	Staphylococcus pseudintermedius	MAD635	USA	North-America	Abscess	2017	Dog	environmental/other	SAMN10389942	GCA_016805055.1	N/A	Staphpseud1906	5	9	2	1	1	1	1	551	33	333759	2653900	160219	5	0	Staphpseud1906	BetaL	AmGly	Tetra	StrThr	MacroL	QuinL	TrimP	noPC	noLin	noFus	noRF	noMup	Staphpseud1906	0	0	0	0
408	Staphpseud1755	MRSP	MDR	ST0551	disease	Staphylococcus pseudintermedius	SPSE-19-VL-ON-ON-0030	Canada	North-America	Thoracic (Canis lupus familiaris)	2019	Dog	environmental/other	SAMN16129888	GCA_015635725.1	N/A	Staphpseud1755	5	9	2	1	1	1	1	551	68	478849	2788174	92520	8	0	Staphpseud1755	BetaL	AmGly	Tetra	StrThr	MacroL	QuinL	TrimP	noPC	noLin	noFus	noRF	noMup	Staphpseud1755	0	0	0	0
409	Staphpseud1571	MRSP	MDR	ST0551	nondisease	Staphylococcus pseudintermedius	SPSE-18-VL-LA-KS-0034	USA	North-America	Canis lupus familiaris Skin swab	2018	Dog	environmental/other	SAMN11022121	GCA_015629925.1	N/A	Staphpseud1571	5	9	2	1	1	1	1	551	48	570099	2705297	146553	5	0	Staphpseud1571	BetaL	AmGly	Tetra	StrThr	MacroL	QuinL	TrimP	noPC	noLin	noFus	noRF	noMup	Staphpseud1571	0	0	0	0
410	Staphpseud1960	MRSP	MDR	ST0551	nondisease	Staphylococcus pseudintermedius	SPSE-18-VL-LA-TX-0014	USA	North-America	Canine Muscle (Canis lupus familiaris)	2018	Dog	environmental/other	SAMN17814065	GCA_017113735.1	N/A	Staphpseud1960	5	9	2	1	1	1	1	551	71	372284	2684241	97087	8	0	Staphpseud1960	BetaL	AmGly	Tetra	StrThr	MacroL	QuinL	TrimP	noPC	noLin	noFus	noRF	noMup	Staphpseud1960	0	0	0	0
411	Staphpseud1599	MRSP	MDR	ST0551	disease	Staphylococcus pseudintermedius	SPSE-20-VL-NY-FL-0023	USA	North-America	Fistula (Canis lupis familiaris)	2020	Dog	environmental/other	SAMN16662049	GCA_015631065.1	N/A	Staphpseud1599	5	9	2	1	1	1	1	551	47	606367	2777894	202335	4	0	Staphpseud1599	BetaL	AmGly	Tetra	StrThr	MacroL	QuinL	TrimP	noPC	noLin	noFus	noRF	noMup	Staphpseud1599	0	0	0	0
412	Staphpseud1236	MRSP	MDR	ST0551	disease	Staphylococcus pseudintermedius	18-H48227	USA	North-America	K9 surgical site	2018	Dog	clinical	SAMN12703634	GCA_015585115.1	N/A	Staphpseud1236	5	9	2	1	1	1	1	551	49	333035	2798336	142168	7	0	Staphpseud1236	BetaL	AmGly	Tetra	StrThr	noML	QuinL	TrimP	noPC	noLin	noFus	noRF	noMup	Staphpseud1236	0	qacG	0	0
413	Staphpseud0842	MRSP	MDR	ST0551	disease	Staphylococcus pseudintermedius	SPSE-19-VL-WA-KY-0011	USA	North-America	Dog Draining tract	2019	Dog	environmental/other	SAMN13050491	N/A	SRR10302133	Staphpseud0842	5	9	2	1	1	1	1	551	51	336374	2762551	220286	5	0	Staphpseud0842	BetaL	AmGly	Tetra	StrThr	MacroL	QuinL	TrimP	noPC	noLin	noFus	noRF	noMup	Staphpseud0842	0	0	0	0
414	Staphpseud0952	MRSP	MDR	ST0551	nondisease	Staphylococcus pseudintermedius	SPSE-19-VL-LA-KS-0033	USA	North-America	Dog Nasal swab	2019	Dog	environmental/other	SAMN14093746	N/A	SRR11079914	Staphpseud0952	5	9	2	1	1	1	1	551	94	202179	2652156	102061	9	0	Staphpseud0952	BetaL	AmGly	Tetra	StrThr	MacroL	QuinL	TrimP	noPC	noLin	noFus	noRF	noMup	Staphpseud0952	0	qacG	0	0
415	Staphpseud0953	MRSP	MDR	ST0551	nondisease	Staphylococcus pseudintermedius	SPSE-19-VL-LA-TX-0025	USA	North-America	Dog Skin	2019	Dog	environmental/other	SAMN14093747	N/A	SRR11079913	Staphpseud0953	5	9	2	1	1	1	1	551	123	158240	2775248	67381	13	0	Staphpseud0953	BetaL	AmGly	Tetra	StrThr	MacroL	QuinL	TrimP	noPC	noLin	noFus	noRF	noMup	Staphpseud0953	0	0	0	0
416	Staphpseud1668	MRSP	MDR	STnone	nondisease	Staphylococcus pseudintermedius	SPSE-19-VL-NY-MS-0044	USA	North-America	Ear (Canis lupus familiaris)	2019	Dog	environmental/other	SAMN15747862	GCA_015632525.1	N/A	Staphpseud1668	5	9	2	1	14	1	1	none	47	648442	2744031	172577	4	0	Staphpseud1668	BetaL	AmGly	Tetra	StrThr	MacroL	QuinL	TrimP	noPC	noLin	noFus	noRF	noMup	Staphpseud1668	0	0	0	0
417	Staphpseud2157	MRSP	MDR	STnone	nondisease	Staphylococcus pseudintermedius	SIG-Dog-TX77840PPY20121	USA	North-America	no source information	2019	Dog	environmental/other	SAMN17835112	N/A	SRR13684147	Staphpseud2157	3	9	2	1	1	~1	1	none	116	189662	2713035	76190	11	0	Staphpseud2157	BetaL	AmGly	Tetra	StrThr	MacroL	QuinL	TrimP	noPC	noLin	noFus	noRF	noMup	Staphpseud2157	0	qacG	0	0
418	Staphpseud2161	MRSP	MDR	ST0551	nondisease	Staphylococcus pseudintermedius	SIG-Dog-WA99164PPY20226	USA	North-America	no source information	2019	Dog	environmental/other	SAMN17835118	N/A	SRR13684151	Staphpseud2161	5	9	2	1	1	1	1	551	105	250285	2780887	142408	7	0	Staphpseud2161	BetaL	AmGly	Tetra	StrThr	MacroL	QuinL	TrimP	noPC	noLin	noFus	noRF	noMup	Staphpseud2161	0	qacG	0	0
419	Staphpseud0827	MRSP	MDR	ST0551	disease	Staphylococcus pseudintermedius	SPSE-19-VL-WA-IL-0017	USA	North-America	Dog Surgical Site	2019	Dog	environmental/other	SAMN13049240	N/A	SRR10301573	Staphpseud0827	5	9	2	1	1	1	1	551	62	399140	2749602	235407	5	0	Staphpseud0827	BetaL	AmGly	Tetra	StrThr	MacroL	QuinL	TrimP	noPC	noLin	noFus	noRF	noMup	Staphpseud0827	0	qacG	0	0
420	Staphpseud0805	MSSP	MDR	ST0551	nondisease	Staphylococcus pseudintermedius	SPSE-19-VL-WA-IL-0012	USA	North-America	Dog Skin	2019	Dog	environmental/other	SAMN13012410	N/A	SRR10257941	Staphpseud0805	5	9	2	1	1	1	1	551	63	729612	2799173	234871	4	0	Staphpseud0805	BetaL	AmGly	Tetra	StrThr	MacroL	QuinL	TrimP	noPC	noLin	noFus	noRF	noMup	Staphpseud0805	0	qacG	0	0
421	Staphpseud0510	MRSP	MDR	ST0551	nondisease	Staphylococcus pseudintermedius	SPSE-18-VL-NY-GA-0020	USA	North-America	Dog Skin	2018	Dog	environmental/other	SAMN11357894	N/A	SRR8864267	Staphpseud0510	5	9	2	1	1	1	1	551	88	315158	2729986	82657	11	0	Staphpseud0510	BetaL	AmGly	Tetra	StrThr	MacroL	QuinL	TrimP	noPC	noLin	noFus	noRF	noMup	Staphpseud0510	0	qacG	0	0
422	Staphpseud0797	MRSP	MDR	ST0551	disease	Staphylococcus pseudintermedius	SPSE-19-VL-SD-MI-0008	USA	North-America	Dog Surgical Incision	2019	Dog	environmental/other	SAMN13012306	N/A	SRR10257911	Staphpseud0797	5	9	2	1	1	1	1	551	143	182311	2736474	53861	17	0	Staphpseud0797	BetaL	AmGly	Tetra	StrThr	MacroL	QuinL	TrimP	noPC	noLin	noFus	noRF	noMup	Staphpseud0797	0	qacG	0	0
423	Staphpseud0892	MRSP	MDR	ST0551	nondisease	Staphylococcus pseudintermedius	SPSE-19-VL-OH-IN-0071	USA	North-America	Dog Skin	2019	Dog	environmental/other	SAMN13975760	N/A	SRR11005120	Staphpseud0892	5	9	2	1	1	1	1	551	57	399138	2736596	234875	5	0	Staphpseud0892	BetaL	AmGly	Tetra	StrThr	MacroL	QuinL	TrimP	noPC	noLin	noFus	noRF	noMup	Staphpseud0892	0	qacG	0	0
424	Staphpseud2162	MRSP	MDR	ST0551	nondisease	Staphylococcus pseudintermedius	SIG-Cat-IN47907PPY20289	USA	North-America	no source information	2019	Cat	environmental/other	SAMN17835022	N/A	SRR13684152	Staphpseud2162	5	9	2	1	1	1	1	551	235	77046	2801157	32570	29	0	Staphpseud2162	BetaL	AmGly	Tetra	StrThr	MacroL	QuinL	TrimP	noPC	noLin	noFus	noRF	noMup	Staphpseud2162	0	qacG	0	0
425	Staphpseud1053	MRSP	MDR	ST0551	nondisease	Staphylococcus pseudintermedius	SPSE-19-VL-SD-MI-0035	USA	North-America	Dog Skin	2019	Dog	environmental/other	SAMN14831917	N/A	SRR11676658	Staphpseud1053	5	9	2	1	1	1	1	551	183	212548	2662451	36039	23	0	Staphpseud1053	BetaL	AmGly	Tetra	StrThr	MacroL	QuinL	TrimP	noPC	noLin	noFus	noRF	noMup	Staphpseud1053	0	qacG	0	0
426	Staphpseud0416	MRSP	MDR	ST0551	nondisease	Staphylococcus pseudintermedius	SPSE-18-VL-LA-PA-Ryan-0021	USA	North-America	Dog Skin	2018	Dog	environmental/other	SAMN10416369	N/A	SRR8206956	Staphpseud0416	5	9	2	1	1	1	1	551	82	315053	2854836	126739	7	0	Staphpseud0416	BetaL	AmGly	Tetra	StrThr	MacroL	QuinL	TrimP	noPC	noLin	noFus	noRF	noMup	Staphpseud0416	0	qacG	0	0
427	Staphpseud1972	MRSP	MDR	ST0551	nondisease	Staphylococcus pseudintermedius	SPSE-20-VL-LA-PA-Ryan-0018	USA	North-America	skin (canis lupus familiaris)	2020	Dog	environmental/other	SAMN17762782	GCA_017147495.1	N/A	Staphpseud1972	5	9	2	1	1	1	1	551	99	448706	2937757	74261	11	0	Staphpseud1972	BetaL	AmGly	Tetra	StrThr	MacroL	QuinL	TrimP	noPC	noLin	noFus	noRF	noMup	Staphpseud1972	0	qacG	0	0
428	Staphpseud1990	MRSP	MDR	ST0551	nondisease	Staphylococcus pseudintermedius	SPSE-20-VL-WA-VA-0003	USA	North-America	Ear Swab (Canis lupis familiaris)	2020	Dog	environmental/other	SAMN19064874	N/A	SRR14460259	Staphpseud1990	5	9	2	1	1	1	1	551	140	247112	2765126	44218	17	0	Staphpseud1990	BetaL	AmGly	Tetra	StrThr	MacroL	QuinL	TrimP	noPC	noLin	noFus	noRF	noMup	Staphpseud1990	0	qacG	0	0
429	Staphpseud1686	MRSP	MDR	ST0551	disease	Staphylococcus pseudintermedius	SPSE-20-VL-WA-IL-0014	USA	North-America	Surgical Implant (Canis lupus familiaris)	2020	Dog	environmental/other	SAMN16629912	GCA_015634165.1	N/A	Staphpseud1686	5	9	2	1	1	1	1	551	57	398669	2885311	130490	7	0	Staphpseud1686	BetaL	AmGly	Tetra	StrThr	MacroL	QuinL	TrimP	noPC	noLin	noFus	noRF	noMup	Staphpseud1686	0	qacG	0	0
430	Staphpseud1034	MSSP	MDR	ST0551	nondisease	Staphylococcus pseudintermedius	SPSE-19-VL-WA-VA-0011	USA	North-America	Dog Skin Swab	2019	Dog	environmental/other	SAMN14488147	N/A	SRR11451394	Staphpseud1034	5	9	2	1	1	1	1	551	57	314800	2649042	126739	6	0	Staphpseud1034	BetaL	AmGly	Tetra	StrThr	MacroL	QuinL	TrimP	noPC	noLin	noFus	noRF	noMup	Staphpseud1034	0	0	0	0
431	Staphpseud2017	MRSP	MDR	ST1339	disease	Staphylococcus pseudintermedius	SPSE-20-VL-LA-ND-0031	USA	North-America	Wound (Canis lupus familiaris)	2020	Dog	environmental/other	SAMN18848540	GCA_018170115.1	N/A	Staphpseud2017	5	9	4	1	1	1	1	1339	140	168626	2769832	55335	16	0	Staphpseud2017	BetaL	AmGly	Tetra	StrThr	MacroL	QuinL	TrimP	noPC	noLin	noFus	noRF	noMup	Staphpseud2017	0	0	0	0
432	Staphpseud2020	MRSP	MDR	STnone	nondisease	Staphylococcus pseudintermedius	SPSE-20-VL-LA-KY-0023	USA	North-America	Urine (Canis lupus)	2020	Dog	environmental/other	SAMN18848533	GCA_018169995.1	N/A	Staphpseud2020	5	9	2	23	1	2	1	none	126	172469	2809400	55510	15	0	Staphpseud2020	BetaL	AmGly	Tetra	StrThr	MacroL	QuinL	noTP	noPC	noLin	noFus	noRF	noMup	Staphpseud2020	0	0	0	0
433	Staphpseud1721	MRSP	MDR	ST0551	nondisease	Staphylococcus pseudintermedius	SPSE-20-VL-WA-MO-0001	USA	North-America	skin (Canis lupus familiaris)	2020	Dog	environmental/other	SAMN16480749	GCA_015635045.1	N/A	Staphpseud1721	5	9	2	1	1	1	1	551	47	333084	2850229	133195	6	0	Staphpseud1721	BetaL	AmGly	Tetra	StrThr	MacroL	QuinL	TrimP	noPC	noLin	noFus	noRF	noMup	Staphpseud1721	0	qacG	0	0
434	Staphpseud2022	MRSP	MDR	ST0515	nondisease	Staphylococcus pseudintermedius	SPSE-20-VL-LA-ND-0015	USA	North-America	Urine (Canis lupus familiaris)	2020	Dog	environmental/other	SAMN18106109	GCA_017256655.1	N/A	Staphpseud2022	5	9	2	1	1	1	2	515	78	563621	2800237	102053	6	0	Staphpseud2022	BetaL	AmGly	Tetra	StrThr	MacroL	QuinL	TrimP	noPC	noLin	noFus	noRF	noMup	Staphpseud2022	0	0	0	0
435	Staphpseud0960	MRSP	MDR	STnone	nondisease	Staphylococcus pseudintermedius	SPSE-19-VL-SD-NC-0013	USA	North-America	Dog Skin	2019	Dog	environmental/other	SAMN14125604	N/A	SRR11101218	Staphpseud0960	5	2	2	1	1	2	1	none	93	370486	2684628	70443	11	0	Staphpseud0960	BetaL	AmGly	noTC	StrThr	MacroL	QuinL	TrimP	noPC	noLin	noFus	noRF	noMup	Staphpseud0960	0	0	0	0
436	Staphpseud1643	MRSP	MDR	ST0025	disease	Staphylococcus pseudintermedius	SPSE-19-VL-OH-OSU-0006	USA	North-America	Wound (Canis lupus familiaris)	2019	Dog	environmental/other	SAMN15784920	GCA_015631985.1	N/A	Staphpseud1643	3	9	2	1	1	1	1	25	142	189167	2744587	39066	21	0	Staphpseud1643	BetaL	AmGly	Tetra	StrThr	MacroL	QuinL	TrimP	noPC	noLin	noFus	noRF	noMup	Staphpseud1643	0	qacG	0	0
437	Staphpseud1585	MRSP	MDR	ST0551	nondisease	Staphylococcus pseudintermedius	SPSE-20-VL-LA-TX-0008	USA	North-America	skin (Canis lupus familiaris)	2020	Dog	environmental/other	SAMN15569253	GCA_015630405.1	N/A	Staphpseud1585	5	9	2	1	1	1	1	551	82	211030	2729662	70429	11	0	Staphpseud1585	BetaL	AmGly	Tetra	StrThr	MacroL	QuinL	TrimP	noPC	noLin	noFus	noRF	noMup	Staphpseud1585	0	0	0	0
438	Staphpseud2175	MRSP	MDR	ST0551	nondisease	Staphylococcus pseudintermedius	SIG-Cat-OH43068PPY20081	USA	North-America	no source information	2019	Cat	environmental/other	SAMN17835036	N/A	SRR13684165	Staphpseud2175	5	9	2	1	1	1	1	551	82	241069	2697552	90220	9	0	Staphpseud2175	BetaL	AmGly	Tetra	StrThr	MacroL	QuinL	TrimP	noPC	noLin	noFus	noRF	noMup	Staphpseud2175	0	qacG	0	0
439	Staphpseud0008	MSSP	MDR	ST0308	disease	Staphylococcus pseudintermedius	HKU10-03	Hong Kong	Europe	Dog skin swab from dog with pyoderma	noyear	Dog	environmental/other	SAMN02603958	GCA_000185885.1	N/A	Staphpseud0008	2	55	3	42	14	2	1	308	1	2617381	2617381	2617381	1	0.08	Staphpseud0008	BetaL	AmGly	Tetra	noST	noML	noQL	TrimP	noPC	noLin	noFus	noRF	noMup	Staphpseud0008	0	0	0	0
440	Staphpseud1882	MRSP	MDR	ST0181	nondisease	Staphylococcus pseudintermedius	MAD668	USA	North-America	skin	2017	Dog	environmental/other	SAMN10389964	GCA_016804585.1	N/A	Staphpseud1882	3	11	2	24	20	1	1	181	36	547932	2850919	127983	6	0	Staphpseud1882	BetaL	AmGly	Tetra	StrThr	MacroL	QuinL	TrimP	noPC	noLin	noFus	noRF	noMup	Staphpseud1882	0	qacG	0	0
441	Staphpseud1895	MRSP	MDR	ST0181	nondisease	Staphylococcus pseudintermedius	MAD647	USA	North-America	Foot Pad Mass Tissue	2017	Dog	environmental/other	SAMN10389950	GCA_016804845.1	N/A	Staphpseud1895	3	11	2	24	20	1	1	181	39	505816	2688716	130965	7	0	Staphpseud1895	BetaL	AmGly	Tetra	StrThr	MacroL	QuinL	TrimP	noPC	noLin	noFus	noRF	noMup	Staphpseud1895	0	qacG	0	0
442	Staphpseud0772	MRSP	MDR	ST0181	nondisease	Staphylococcus pseudintermedius	SPSE-19-VL-NY-MS-0020	USA	North-America	Dog Ear	2019	Dog	environmental/other	SAMN12799492	N/A	SRR10156280	Staphpseud0772	3	11	2	24	20	1	1	181	102	506031	2824714	95072	8	0	Staphpseud0772	BetaL	AmGly	Tetra	StrThr	MacroL	QuinL	TrimP	noPC	noLin	noFus	noRF	noMup	Staphpseud0772	0	qacG	0	0
443	Staphpseud0724	MRSP	MDR	ST0181	nondisease	Staphylococcus pseudintermedius	SPSE-19-VL-NY-FL-0003	USA	North-America	Dog Skin	2019	Dog	environmental/other	SAMN12344187	N/A	SRR9734943	Staphpseud0724	3	11	2	24	20	1	1	181	92	233188	2695305	87271	10	0	Staphpseud0724	BetaL	AmGly	Tetra	StrThr	MacroL	QuinL	TrimP	noPC	noLin	noFus	noRF	noMup	Staphpseud0724	0	qacG	0	0
444	Staphpseud0729	MRSP	MDR	ST0181	nondisease	Staphylococcus pseudintermedius	SPSE-18-VL-LA-PA-RYAN-0047	USA	North-America	Dog Skin	2018	Dog	environmental/other	SAMN12497047	N/A	SRR9900860	Staphpseud0729	3	11	2	24	20	1	1	181	75	217461	2736218	96872	9	0	Staphpseud0729	BetaL	AmGly	Tetra	StrThr	MacroL	QuinL	TrimP	noPC	noLin	noFus	noRF	noMup	Staphpseud0729	0	qacG	0	0
445	Staphpseud0824	MRSP	MDR	ST0181	nondisease	Staphylococcus pseudintermedius	SPSE-19-VL-WA-IL-0020	USA	North-America	Dog Skin	2019	Dog	environmental/other	SAMN13049235	N/A	SRR10301559	Staphpseud0824	3	11	2	24	20	1	1	181	56	506071	2700929	178839	6	0	Staphpseud0824	BetaL	AmGly	Tetra	StrThr	MacroL	QuinL	TrimP	noPC	noLin	noFus	noRF	noMup	Staphpseud0824	0	qacG	0	0
446	Staphpseud0759	MRSP	MDR	ST0181	nondisease	Staphylococcus pseudintermedius	SPSE-19-VL-NY-MS-0003	USA	North-America	Dog Urine	2019	Dog	environmental/other	SAMN12715676	N/A	SRR10085555	Staphpseud0759	3	11	2	24	20	1	1	181	61	314080	2725416	129582	7	0	Staphpseud0759	BetaL	AmGly	Tetra	StrThr	MacroL	QuinL	TrimP	noPC	noLin	noFus	noRF	noMup	Staphpseud0759	0	qacG	0	0
447	Staphpseud1007	MRSP	MDR	ST0181	nondisease	Staphylococcus pseudintermedius	SPSE-19-VL-WA-MO-0027	USA	North-America	Dog ear	2019	Dog	environmental/other	SAMN14331145	N/A	SRR11266609	Staphpseud1007	3	11	2	24	20	1	1	181	55	506071	2696305	134753	6	0	Staphpseud1007	BetaL	AmGly	Tetra	StrThr	MacroL	QuinL	TrimP	noPC	noLin	noFus	noRF	noMup	Staphpseud1007	0	qacG	0	0
448	Staphpseud0389	MRSP	MDR	ST0181	nondisease	Staphylococcus pseudintermedius	SPSE-18-VL-SD-OK-0023	USA	North-America	Dog Ear Swab	2018	Dog	environmental/other	SAMN10393138	N/A	SRR8236070	Staphpseud0389	3	11	2	24	20	1	1	181	134	179790	2688267	74203	14	0	Staphpseud0389	BetaL	AmGly	Tetra	StrThr	MacroL	QuinL	TrimP	noPC	noLin	noFus	noRF	noMup	Staphpseud0389	0	qacG	0	0
449	Staphpseud0968	MRSP	MDR	ST0181	disease	Staphylococcus pseudintermedius	SPSE-19-VL-SD-OK-0016	USA	North-America	Dog Surgery Plates	2019	Dog	environmental/other	SAMN14125621	N/A	SRR11101219	Staphpseud0968	3	11	2	24	20	1	1	181	125	116107	2720268	49330	18	0	Staphpseud0968	BetaL	AmGly	Tetra	StrThr	MacroL	QuinL	TrimP	noPC	noLin	noFus	noRF	noMup	Staphpseud0968	0	qacG	0	0
450	Staphpseud0961	MRSP	MDR	STnone	nondisease	Staphylococcus pseudintermedius	SPSE-19-VL-SD-NC-0016	USA	North-America	Dog Skin	2019	Dog	environmental/other	SAMN14125613	N/A	SRR11101232	Staphpseud0961	3	11	2	24	20	1	~1	none	90	173093	2686844	79919	12	0	Staphpseud0961	BetaL	AmGly	Tetra	StrThr	MacroL	QuinL	TrimP	noPC	noLin	noFus	noRF	noMup	Staphpseud0961	0	qacG	0	0
451	Staphpseud2258	MRSP	MDR	ST0181	nondisease	Staphylococcus pseudintermedius	SPSE-20-VL-LA-PA-Ryan-0029	USA	North-America	Skin (Canis lupus familiaris)	2020	Dog	environmental/other	SAMN18848529	GCA_018169895.1	N/A	Staphpseud2258	3	11	2	24	20	1	1	181	82	506068	2704018	134685	6	0	Staphpseud2258	BetaL	AmGly	Tetra	StrThr	MacroL	QuinL	TrimP	noPC	noLin	noFus	noRF	noMup	Staphpseud2258	0	qacG	0	0
452	Staphpseud0497	MRSP	MDR	ST0181	nondisease	Staphylococcus pseudintermedius	SPSE-18-VL-SD-NC-0028	USA	North-America	Dog Skin	2018	Dog	environmental/other	SAMN11288838	N/A	SRR8815962	Staphpseud0497	3	11	2	24	20	1	1	181	79	190054	2694323	87270	10	0	Staphpseud0497	BetaL	AmGly	Tetra	StrThr	MacroL	QuinL	TrimP	noPC	noLin	noFus	noRF	noMup	Staphpseud0497	0	qacG	0	0
453	Staphpseud1698	MRSP	MDR	ST0181	disease	Staphylococcus pseudintermedius	SPSE-20-VL-WA-IL-0004	USA	North-America	Incision (Canis lupus familiaris)	2020	Dog	environmental/other	SAMN15717927	GCA_015634405.1	N/A	Staphpseud1698	3	11	2	24	20	1	1	181	62	428610	2676283	90219	8	0	Staphpseud1698	BetaL	AmGly	Tetra	StrThr	MacroL	QuinL	TrimP	noPC	noLin	noFus	noRF	noMup	Staphpseud1698	0	qacG	0	0
454	Staphpseud0755	MRSP	MDR	ST0181	nondisease	Staphylococcus pseudintermedius	SPSE-18-VL-OH-ON-0039	Canada	North-America	Dog Urine	2018	Dog	environmental/other	SAMN12660063	N/A	SRR10037248	Staphpseud0755	3	11	2	24	20	1	1	181	56	506072	2698583	185710	5	0	Staphpseud0755	BetaL	AmGly	Tetra	StrThr	MacroL	QuinL	TrimP	noPC	noLin	noFus	noRF	noMup	Staphpseud0755	0	qacG	0	0
455	Staphpseud0367	MSSP	MDR	ST0181	nondisease	Staphylococcus pseudintermedius	SPSE-18-VL-NY-MS-0012	USA	North-America	Dog Urine	2018	Dog	environmental/other	SAMN10368183	N/A	SRR8146029	Staphpseud0367	3	11	2	24	20	1	1	181	146	157923	2680534	43066	18	0	Staphpseud0367	BetaL	AmGly	Tetra	StrThr	MacroL	QuinL	TrimP	noPC	noLin	noFus	noRF	noMup	Staphpseud0367	0	qacG	0	0
456	Staphpseud0817	MRSP	MDR	ST0181	nondisease	Staphylococcus pseudintermedius	SPSE-19-VL-WA-MO-0015	USA	North-America	Dog Ear	2019	Dog	environmental/other	SAMN13048028	N/A	SRR10298411	Staphpseud0817	3	11	2	24	20	1	1	181	62	506080	2698303	140100	5	0	Staphpseud0817	BetaL	AmGly	Tetra	StrThr	MacroL	QuinL	TrimP	noPC	noLin	noFus	noRF	noMup	Staphpseud0817	0	qacG	0	0
457	Staphpseud1076	MRSP	MDR	ST0181	nondisease	Staphylococcus pseudintermedius	SPSE-19-VL-NY-FL-0033	USA	North-America	Dog Urine	2019	Dog	environmental/other	SAMN14911284	N/A	SRR11783285	Staphpseud1076	3	11	2	24	20	1	1	181	57	422422	2702656	106577	7	0	Staphpseud1076	BetaL	AmGly	Tetra	StrThr	MacroL	QuinL	TrimP	noPC	noLin	noFus	noRF	noMup	Staphpseud1076	0	qacG	0	0
458	Staphpseud1005	MRSP	MDR	ST0181	nondisease	Staphylococcus pseudintermedius	SPSE-19-VL-WA-IL-0036	USA	North-America	Dog skin	2019	Dog	environmental/other	SAMN14331139	N/A	SRR11266610	Staphpseud1005	3	11	2	24	20	1	1	181	74	506070	2747710	106577	7	0	Staphpseud1005	BetaL	AmGly	Tetra	StrThr	MacroL	QuinL	TrimP	noPC	noLin	noFus	noRF	noMup	Staphpseud1005	0	qacG	0	0
459	Staphpseud0388	MRSP	MDR	ST0181	disease	Staphylococcus pseudintermedius	SPSE-18-VL-SD-OK-0024	USA	North-America	Dog Joint fluid	2018	Dog	environmental/other	SAMN10393134	N/A	SRR8236053	Staphpseud0388	3	11	2	24	20	1	1	181	134	188375	2652181	62722	13	0	Staphpseud0388	BetaL	AmGly	Tetra	StrThr	MacroL	QuinL	TrimP	noPC	noLin	noFus	noRF	noMup	Staphpseud0388	0	qacG	0	0
460	Staphpseud1789	MRSP	MDR	ST0181	nondisease	Staphylococcus pseudintermedius	SPSE-18-VL-NY-MS-0010	USA	North-America	Ear (Canis)	2018	Dog	environmental/other	SAMN10368191	GCA_015642125.1	N/A	Staphpseud1789	3	11	2	24	20	1	1	181	143	158100	2670638	41461	21	0	Staphpseud1789	BetaL	AmGly	Tetra	StrThr	MacroL	QuinL	TrimP	noPC	noLin	noFus	noRF	noMup	Staphpseud1789	0	qacG	0	0
461	Staphpseud0770	MRSP	MDR	ST0181	nondisease	Staphylococcus pseudintermedius	SPSE-19-VL-NY-MS-0013	USA	North-America	Dog Urine	2019	Dog	environmental/other	SAMN12799332	N/A	SRR10156248	Staphpseud0770	3	11	2	24	20	1	1	181	82	216985	2816206	87272	12	0	Staphpseud0770	BetaL	AmGly	Tetra	StrThr	MacroL	QuinL	TrimP	noPC	noLin	noFus	noRF	noMup	Staphpseud0770	0	qacG	0	0
462	Staphpseud0839	MRSP	MDR	ST0181	nondisease	Staphylococcus pseudintermedius	SPSE-19-VL-WA-MO-0021	USA	North-America	Dog Skin	2019	Dog	environmental/other	SAMN13050476	N/A	SRR10302123	Staphpseud0839	3	11	2	24	20	1	1	181	61	506072	2702613	106578	7	0	Staphpseud0839	BetaL	AmGly	Tetra	StrThr	MacroL	QuinL	TrimP	noPC	noLin	noFus	noRF	noMup	Staphpseud0839	0	qacG	0	0
463	Staphpseud1964	MRSP	MDR	ST0181	nondisease	Staphylococcus pseudintermedius	SPSE-18-VL-LA-TX-0011	USA	North-America	Canine Skin (Canis lupus familiaris)	2018	Dog	environmental/other	SAMN17814062	GCA_017115815.1	N/A	Staphpseud1964	3	11	2	24	20	1	1	181	63	425479	2655333	91837	8	0	Staphpseud1964	BetaL	AmGly	Tetra	StrThr	MacroL	QuinL	TrimP	noPC	noLin	noFus	noRF	noMup	Staphpseud1964	0	qacG	0	0
464	Staphpseud0110	MRSP	MDR	ST0181	nondisease	Staphylococcus pseudintermedius	SPSE-17-VL-LA-KY-0008	USA	North-America	Dog? skin	2017	Dog?	environmental/other	SAMN07767100	N/A	SRR6214505	Staphpseud0110	3	11	2	24	20	1	1	181	62	506066	2702719	151339	5	0	Staphpseud0110	BetaL	AmGly	Tetra	StrThr	MacroL	QuinL	TrimP	noPC	noLin	noFus	noRF	noMup	Staphpseud0110	0	qacG	0	0
465	Staphpseud0872	MRSP	MDR	ST0181	disease	Staphylococcus pseudintermedius	SPSE-19-VL-NY-GA-0014	USA	North-America	Dog Lymph node	2019	Dog	environmental/other	SAMN13352398	N/A	SRR10512540	Staphpseud0872	3	11	2	24	20	1	1	181	119	149488	2647046	58017	15	0	Staphpseud0872	BetaL	AmGly	Tetra	StrThr	MacroL	QuinL	TrimP	noPC	noLin	noFus	noRF	noMup	Staphpseud0872	0	qacG	0	0
466	Staphpseud1040	MRSP	MDR	ST0181	disease	Staphylococcus pseudintermedius	M1S	USA	North-America	Dog skin biopsy	2018	Dog	clinical	SAMN14542659	GCA_012275775.1	N/A	Staphpseud1040	3	11	2	24	20	1	1	181	37	488384	2818651	176632	6	0	Staphpseud1040	BetaL	AmGly	Tetra	StrThr	MacroL	QuinL	TrimP	noPC	noLin	noFus	noRF	noMup	Staphpseud1040	0	qacG	0	0
467	Staphpseud1878	MRSP	MDR	ST0181	nondisease	Staphylococcus pseudintermedius	MAD675	USA	North-America	Implant infection	2017	Dog	environmental/other	SAMN10389967	GCA_016804505.1	N/A	Staphpseud1878	3	11	2	24	20	1	1	181	39	303865	2680277	106517	9	0	Staphpseud1878	BetaL	AmGly	Tetra	StrThr	MacroL	QuinL	TrimP	noPC	noLin	noFus	noRF	noMup	Staphpseud1878	0	qacG	0	0
468	Staphpseud0822	MRSP	MDR	ST0181	nondisease	Staphylococcus pseudintermedius	SPSE-19-VL-WA-NY-0020	USA	North-America	Dog Skin	2019	Dog	environmental/other	SAMN13049192	N/A	SRR10300891	Staphpseud0822	3	11	2	24	20	1	1	181	72	304121	2702331	140246	7	0	Staphpseud0822	BetaL	AmGly	Tetra	StrThr	MacroL	QuinL	TrimP	noPC	noLin	noFus	noRF	noMup	Staphpseud0822	0	qacG	0	0
469	Staphpseud1620	MRSP	MDR	ST0181	nondisease	Staphylococcus pseudintermedius	SPSE-19-VL-OH-OSU-0045	USA	North-America	Skin (Canis lupus familiaris)	2019	Dog	environmental/other	SAMN16476994	GCA_015631485.1	N/A	Staphpseud1620	3	11	2	24	20	1	1	181	134	113904	2671571	41898	21	0	Staphpseud1620	BetaL	noAG	Tetra	noST	noML	QuinL	noTP	noPC	noLin	noFus	noRF	noMup	Staphpseud1620	0	qacG	0	0
470	Staphpseud1578	MSSP	MDR	ST0181	nondisease	Staphylococcus pseudintermedius	SPSE-20-VL-LA-KY-0010	USA	North-America	Paw (Canis lupus familiaris)	2020	Dog	environmental/other	SAMN15569269	GCA_015630265.1	N/A	Staphpseud1578	3	11	2	24	20	1	1	181	181	85466	2614466	30242	29	0	Staphpseud1578	BetaL	AmGly	Tetra	StrThr	MacroL	QuinL	TrimP	noPC	noLin	noFus	noRF	noMup	Staphpseud1578	0	qacG	0	0
471	Staphpseud0787	MRSP	MDR	ST0181	nondisease	Staphylococcus pseudintermedius	SPSE-19-VL-SD-NC-0007	USA	North-America	Dog Skin	2019	Dog	environmental/other	SAMN13012223	N/A	SRR10257857	Staphpseud0787	3	11	2	24	20	1	1	181	146	152103	2613153	39069	22	0	Staphpseud0787	BetaL	AmGly	Tetra	StrThr	MacroL	QuinL	TrimP	noPC	noLin	noFus	noRF	noMup	Staphpseud0787	0	qacG	0	0
472	Staphpseud1065	MSSP	MDR	ST0181	nondisease	Staphylococcus pseudintermedius	SPSE-19-VL-SD-NC-0028	USA	North-America	Dog Skin	2019	Dog	environmental/other	SAMN14831938	N/A	SRR11676663	Staphpseud1065	3	11	2	24	20	1	1	181	153	145999	2618389	39373	22	0	Staphpseud1065	noBL	AmGly	Tetra	StrThr	MacroL	QuinL	TrimP	noPC	noLin	noFus	noRF	noMup	Staphpseud1065	0	qacG	0	0
473	Staphpseud0888	MRSP	MDR	ST0181	nondisease	Staphylococcus pseudintermedius	SPSE-19-VL-LA-PA-Ryan-0017	USA	North-America	Dog Urine	2019	Dog	environmental/other	SAMN13856791	N/A	SRR10887339	Staphpseud0888	3	11	2	24	20	1	1	181	102	279522	2673927	76990	11	0	Staphpseud0888	BetaL	AmGly	Tetra	noST	noML	QuinL	noTP	noPC	noLin	noFus	noRF	noMup	Staphpseud0888	0	qacG	0	0
474	Staphpseud0885	MRSP	MDR	ST0181	nondisease	Staphylococcus pseudintermedius	SPSE-19-VL-LA-PA-Ryan-0018	USA	North-America	Dog Skin	2019	Dog	environmental/other	SAMN13856767	N/A	SRR10887343	Staphpseud0885	3	11	2	24	20	1	1	181	100	173304	2679989	69090	13	0	Staphpseud0885	BetaL	AmGly	Tetra	noST	noML	QuinL	noTP	noPC	noLin	noFus	noRF	noMup	Staphpseud0885	0	qacG	0	0
475	Staphpseud0298	MRSP	MDR	ST0181	nondisease	Staphylococcus pseudintermedius	SPSE-18-VL-LA-TX-0004	USA	North-America	Dog skin	2018	Dog	environmental/other	SAMN09728989	N/A	SRR7765187	Staphpseud0298	3	11	2	24	20	1	1	181	70	428842	2696469	149275	6	0	Staphpseud0298	BetaL	AmGly	Tetra	StrThr	MacroL	QuinL	TrimP	noPC	noLin	noFus	noRF	noMup	Staphpseud0298	0	qacG	0	0
476	Staphpseud1039	MRSP	MDR	ST0181	nondisease	Staphylococcus pseudintermedius	SPSE-19-VL-WA-MO-0038	USA	North-America	Dog skin	2019	Dog	environmental/other	SAMN14488155	N/A	SRR11451412	Staphpseud1039	3	11	2	24	20	1	1	181	65	345767	2696688	137825	7	0	Staphpseud1039	BetaL	AmGly	Tetra	StrThr	MacroL	QuinL	TrimP	noPC	noLin	noFus	noRF	noMup	Staphpseud1039	0	qacG	0	0
477	Staphpseud0895	MRSP	MDR	ST0181	nondisease	Staphylococcus pseudintermedius	SPSE-19-VL-OH-IN-0064	USA	North-America	Dog Urine	2019	Dog	environmental/other	SAMN13975773	N/A	SRR11005210	Staphpseud0895	3	11	2	24	20	1	1	181	55	428866	2753112	140849	6	0	Staphpseud0895	BetaL	AmGly	Tetra	StrThr	MacroL	QuinL	TrimP	noPC	noLin	noFus	noRF	noMup	Staphpseud0895	0	qacG	0	0
478	Staphpseud2249	MRSP	MDR	ST0181	nondisease	Staphylococcus pseudintermedius	SPSE-20-VL-WA-MO-0046	USA	North-America	skin (Canis lupus familiaris )	2020	Dog	environmental/other	SAMN19102000	N/A	SRR14491959	Staphpseud2249	3	11	2	24	20	1	1	181	83	429409	2701276	134790	6	0	Staphpseud2249	BetaL	AmGly	Tetra	StrThr	MacroL	QuinL	TrimP	noPC	noLin	noFus	noRF	noMup	Staphpseud2249	0	qacG	0	0
479	Staphpseud0147	MRSP	MDR	ST0181	nondisease	Staphylococcus pseudintermedius	SPSE-17-VL-SD-MI-0025	USA	North-America	Dog Skin	2017	Dog	environmental/other	SAMN08615601	N/A	SRR7079317	Staphpseud0147	3	11	2	24	20	1	1	181	83	197383	2688891	115378	9	0	Staphpseud0147	BetaL	AmGly	Tetra	StrThr	MacroL	QuinL	TrimP	noPC	noLin	noFus	noRF	noMup	Staphpseud0147	0	qacG	0	0
480	Staphpseud2194	MRSP	MDR	ST0181	nondisease	Staphylococcus pseudintermedius	SIG-Dog-MI48910PPY20033	USA	North-America	no source information	2019	Dog	environmental/other	SAMN17835076	N/A	SRR13684185	Staphpseud2194	3	11	2	24	20	1	1	181	108	241693	2686739	77443	11	0	Staphpseud2194	BetaL	AmGly	Tetra	StrThr	MacroL	QuinL	TrimP	noPC	noLin	noFus	noRF	noMup	Staphpseud2194	0	qacG	0	0
481	Staphpseud0766	MRSP	MDR	ST0181	nondisease	Staphylococcus pseudintermedius	SPSE-18-VL-LA-ND-0048	USA	North-America	Dog Skin	2018	Dog	environmental/other	SAMN12723020	N/A	SRR10095185	Staphpseud0766	3	11	2	24	20	1	1	181	61	428865	2709143	131159	6	0	Staphpseud0766	BetaL	AmGly	Tetra	StrThr	MacroL	QuinL	TrimP	noPC	noLin	noFus	noRF	noMup	Staphpseud0766	0	qacG	0	0
482	Staphpseud0989	MRSP	MDR	ST0181	nondisease	Staphylococcus pseudintermedius	SPSE-19-VL-LA-ND-0040	USA	North-America	Dog Skin	2019	Dog	environmental/other	SAMN14291950	N/A	SRR11296903	Staphpseud0989	3	11	2	24	20	1	1	181	95	270629	2705019	96677	10	0	Staphpseud0989	BetaL	AmGly	Tetra	StrThr	MacroL	QuinL	TrimP	noPC	noLin	noFus	noRF	noMup	Staphpseud0989	0	qacG	0	0
483	Staphpseud1915	MRSP	MDR	ST0181	nondisease	Staphylococcus pseudintermedius	MAD433	Israel	Middle-East	nasal swab	2013	Dog	environmental/other	SAMN10389930	GCA_016805245.1	N/A	Staphpseud1915	3	11	2	24	20	1	1	181	33	428612	2660987	138458	7	0	Staphpseud1915	BetaL	AmGly	Tetra	StrThr	MacroL	QuinL	TrimP	noPC	noLin	noFus	noRF	noMup	Staphpseud1915	0	0	0	0
484	Staphpseud0317	MRSP	MDR	ST0181	disease	Staphylococcus pseudintermedius	SPSE-18-VL-SD-OK-0001	USA	North-America	Dog Lesion Swab	2018	Dog	environmental/other	SAMN09951555	N/A	SRR7788249	Staphpseud0317	3	11	2	24	20	1	1	181	93	173304	2731948	87579	11	0	Staphpseud0317	BetaL	AmGly	Tetra	StrThr	MacroL	QuinL	TrimP	noPC	noLin	noFus	noRF	noMup	Staphpseud0317	0	qacG	0	0
485	Staphpseud0401	MRSP	MDR	ST0181	nondisease	Staphylococcus pseudintermedius	SPSE-18-VL-SD-NC-0022	USA	North-America	Dog Skin	2018	Dog	environmental/other	SAMN10393194	N/A	SRR8236062	Staphpseud0401	3	11	2	24	20	1	1	181	142	158685	2681431	45632	17	0	Staphpseud0401	BetaL	AmGly	Tetra	StrThr	MacroL	QuinL	TrimP	noPC	noLin	noFus	noRF	noMup	Staphpseud0401	0	qacG	0	0
486	Staphpseud0111	MRSP	MDR	ST0181	disease	Staphylococcus pseudintermedius	SPSE-17-VL-LA-U-Penn-0006	USA	North-America	Dog Abdominal abcess	2017	Dog	environmental/other	SAMN07988998	N/A	SRR6374204	Staphpseud0111	3	11	2	24	20	1	1	181	78	230630	2691004	97117	9	0	Staphpseud0111	BetaL	AmGly	Tetra	StrThr	MacroL	QuinL	TrimP	noPC	noLin	noFus	noRF	noMup	Staphpseud0111	0	qacG	0	0
487	Staphpseud0744	MRSP	MDR	ST0181	nondisease	Staphylococcus pseudintermedius	SPSE-19-VL-NY-GA-0007	USA	North-America	Dog Hair	2019	Dog	environmental/other	SAMN12637498	N/A	SRR10018464	Staphpseud0744	3	11	2	24	20	1	1	181	167	101421	2595848	37613	24	0	Staphpseud0744	BetaL	AmGly	Tetra	StrThr	MacroL	QuinL	TrimP	noPC	noLin	noFus	noRF	noMup	Staphpseud0744	0	qacG	0	0
488	Staphpseud1072	MRSP	MDR	ST0181	nondisease	Staphylococcus pseudintermedius	SPSE-19-VL-NY-MS-0026	USA	North-America	Dog Nasal swab	2019	Dog	environmental/other	SAMN14911277	N/A	SRR11783280	Staphpseud1072	3	11	2	24	20	1	1	181	69	345252	2837259	129626	6	0	Staphpseud1072	BetaL	AmGly	Tetra	StrThr	MacroL	QuinL	TrimP	noPC	noLin	noFus	noRF	noMup	Staphpseud1072	0	qacG	0	0
489	Staphpseud1634	MRSP	MDR	ST0181	nondisease	Staphylococcus pseudintermedius	SPSE-19-VL-OH-IN-0095	USA	North-America	Skin (Canis lupus familiaris)	2019	Dog	environmental/other	SAMN16476989	GCA_015631785.1	N/A	Staphpseud1634	3	11	2	24	20	1	1	181	210	116165	2663476	30421	31	0	Staphpseud1634	BetaL	AmGly	Tetra	StrThr	MacroL	QuinL	TrimP	noPC	noLin	noFus	noRF	noMup	Staphpseud1634	0	qacG	0	0
490	Staphpseud1152	MSSP	MDR	ST0181	nondisease	Staphylococcus pseudintermedius	SPSE-19-VL-SD-MI-0037	USA	North-America	skin (Canis lupus familiaris)	2019	Dog	environmental/other	SAMN16285201	GCA_015542605.1	N/A	Staphpseud1152	3	11	2	24	20	1	1	181	122	186081	2857210	54505	18	0	Staphpseud1152	BetaL	AmGly	Tetra	StrThr	MacroL	QuinL	TrimP	noPC	noLin	noFus	noRF	noMup	Staphpseud1152	0	qacG	0	0
491	Staphpseud1196	MRSP	MDR	ST0181	disease	Staphylococcus pseudintermedius	15-38732	USA	North-America	K9 skin wound	2015	Dog	clinical	SAMN12703595	GCA_015584225.1	N/A	Staphpseud1196	3	11	2	24	20	1	1	181	55	250715	2769097	106340	9	0	Staphpseud1196	BetaL	AmGly	Tetra	StrThr	MacroL	QuinL	TrimP	noPC	noLin	noFus	noRF	noMup	Staphpseud1196	0	qacG	0	0
492	Staphpseud2023	MSSP	MDR	ST0181	nondisease	Staphylococcus pseudintermedius	SPSE-20-VL-WA-KY-0001	USA	North-America	Urine (Canis lupus familiaris)	2020	Dog	environmental/other	SAMN19064873	N/A	SRR14460260	Staphpseud2023	3	11	2	24	20	1	1	181	112	179261	2770425	60345	14	0	Staphpseud2023	BetaL	AmGly	Tetra	StrThr	MacroL	QuinL	TrimP	noPC	noLin	noFus	noRF	noMup	Staphpseud2023	0	qacG	0	0
493	Staphpseud1987	MRSP	MDR	ST0181	nondisease	Staphylococcus pseudintermedius	SPSE-20-VL-WA-MO-0032	USA	North-America	ear (Canis lupus familiaris )	2020	Dog	environmental/other	SAMN19056710	N/A	SRR14460193	Staphpseud1987	3	11	2	24	20	1	1	181	123	158145	2726114	47641	15	0	Staphpseud1987	BetaL	AmGly	Tetra	StrThr	MacroL	QuinL	TrimP	noPC	noLin	noFus	noRF	noMup	Staphpseud1987	0	qacG	0	0
494	Staphpseud1727	MRSP	MDR	ST0181	nondisease	Staphylococcus pseudintermedius	SPSE-19-VL-ON-SK-0006	Canada	North-America	Urine (Canis lupus familiaris)	2019	Dog	environmental/other	SAMN16129859	GCA_015635165.1	N/A	Staphpseud1727	3	11	2	24	20	1	1	181	88	189504	2756314	79728	11	0	Staphpseud1727	BetaL	AmGly	Tetra	StrThr	MacroL	QuinL	TrimP	noPC	noLin	noFus	noRF	noMup	Staphpseud1727	0	qacG	0	0
495	Staphpseud1221	MRSP	MDR	ST0181	disease	Staphylococcus pseudintermedius	14-43408	USA	North-America	K9 incision swab	2015	Dog	clinical	SAMN12703623	GCA_015584815.1	N/A	Staphpseud1221	3	11	2	24	20	1	1	181	59	422169	2733234	106318	8	0	Staphpseud1221	BetaL	AmGly	Tetra	StrThr	MacroL	QuinL	TrimP	noPC	noLin	noFus	noRF	noMup	Staphpseud1221	0	qacG	0	0
496	Staphpseud1511	MRSP	MDR	ST0181	nondisease	Staphylococcus pseudintermedius	7680_17	USA	North-America	no source information	2017	Dog	environmental/other	SAMN12669254	GCA_015591805.1	N/A	Staphpseud1511	3	11	2	24	20	1	1	181	63	235539	2788001	96436	9	0	Staphpseud1511	BetaL	AmGly	Tetra	StrThr	MacroL	QuinL	TrimP	noPC	noLin	noFus	noRF	noMup	Staphpseud1511	0	qacG	0	0
497	Staphpseud1976	MRSP	MDR	ST0181	nondisease	Staphylococcus pseudintermedius	SPSE-20-VL-NY-MS-0023	USA	North-America	Ear (Canis lupus familiaris)	2020	Dog	environmental/other	SAMN17703540	GCA_017184375.1	N/A	Staphpseud1976	3	11	2	24	20	1	1	181	58	345181	2726537	97196	8	0	Staphpseud1976	BetaL	AmGly	Tetra	StrThr	MacroL	QuinL	TrimP	noPC	noLin	noFus	noRF	noMup	Staphpseud1976	0	qacG	0	0
498	Staphpseud1153	MRSP	MDR	ST0181	nondisease	Staphylococcus pseudintermedius	SPSE-19-VL-SD-MI-0047	USA	North-America	ear (Canis lupus familiaris)	2019	Dog	environmental/other	SAMN16284995	GCA_015542645.1	N/A	Staphpseud1153	3	11	2	24	20	1	1	181	116	151208	2720580	44308	19	0	Staphpseud1153	BetaL	AmGly	Tetra	StrThr	MacroL	QuinL	TrimP	noPC	noLin	noFus	noRF	noMup	Staphpseud1153	0	qacG	0	0
499	Staphpseud1653	MRSP	MDR	ST0181	disease	Staphylococcus pseudintermedius	SPSE-19-VL-OH-OSU-0033	USA	North-America	Pustule Swab (Canis lupus familiaris)	2019	Dog	environmental/other	SAMN15784912	GCA_015632205.1	N/A	Staphpseud1653	3	11	2	24	20	1	1	181	186	89242	2624012	31372	29	0	Staphpseud1653	BetaL	AmGly	Tetra	StrThr	MacroL	QuinL	TrimP	noPC	noLin	noFus	noRF	noMup	Staphpseud1653	0	qacG	0	0
500	Staphpseud1489	MRSP	MDR	ST0181	nondisease	Staphylococcus pseudintermedius	1572_18	USA	North-America	no source information	2018	Dog	environmental/other	SAMN12669294	GCA_015591205.1	N/A	Staphpseud1489	3	11	2	24	20	1	1	181	56	422385	2806207	96436	8	0	Staphpseud1489	BetaL	AmGly	Tetra	StrThr	MacroL	QuinL	TrimP	noPC	noLin	noFus	noRF	noMup	Staphpseud1489	0	qacG	0	0
501	Staphpseud1191	MRSP	MDR	ST0181	disease	Staphylococcus pseudintermedius	16-31387	USA	North-America	K9 skin swab	2016	Dog	clinical	SAMN12703604	GCA_015584055.1	N/A	Staphpseud1191	3	11	2	24	20	1	1	181	60	422169	2804956	106840	8	0	Staphpseud1191	BetaL	AmGly	Tetra	StrThr	MacroL	QuinL	TrimP	noPC	noLin	noFus	noRF	noMup	Staphpseud1191	0	qacG	0	0
502	Staphpseud1187	MRSP	MDR	ST0181	disease	Staphylococcus pseudintermedius	18-H45776A	USA	North-America	K9 lesion	2018	Dog	clinical	SAMN12703587	GCA_015583975.1	N/A	Staphpseud1187	3	11	2	24	20	1	1	181	56	420382	2747689	96436	8	0	Staphpseud1187	BetaL	AmGly	Tetra	noST	noML	QuinL	TrimP	noPC	noLin	noFus	noRF	noMup	Staphpseud1187	0	qacG	0	0
503	Staphpseud1228	MRSP	MDR	ST0181	disease	Staphylococcus pseudintermedius	18-H45776B	USA	North-America	K9 lesion	2018	Dog	clinical	SAMN12703625	GCA_015584955.1	N/A	Staphpseud1228	3	11	2	24	20	1	1	181	57	420382	2748108	97080	8	0	Staphpseud1228	BetaL	AmGly	Tetra	noST	noML	QuinL	TrimP	noPC	noLin	noFus	noRF	noMup	Staphpseud1228	0	qacG	0	0
504	Staphpseud1197	MRSP	MDR	ST0181	disease	Staphylococcus pseudintermedius	16-31973	USA	North-America	K9 wound	2016	Dog	clinical	SAMN12703606	GCA_015584255.1	N/A	Staphpseud1197	3	11	2	24	20	1	1	181	66	385324	2849075	89831	9	0	Staphpseud1197	BetaL	AmGly	Tetra	StrThr	MacroL	QuinL	TrimP	noPC	noLin	noFus	noRF	noMup	Staphpseud1197	0	qacG	0	0
505	Staphpseud1246	MRSP	MDR	ST0181	disease	Staphylococcus pseudintermedius	15-36710	USA	North-America	K9 skin	2015	Dog	clinical	SAMN12703594	GCA_015585315.1	N/A	Staphpseud1246	3	11	2	24	20	1	1	181	63	278102	2839483	97081	9	0	Staphpseud1246	BetaL	AmGly	Tetra	StrThr	MacroL	QuinL	TrimP	noPC	noLin	noFus	noRF	noMup	Staphpseud1246	0	qacG	0	0
506	Staphpseud1204	MRSP	MDR	ST0181	disease	Staphylococcus pseudintermedius	16-34638	USA	North-America	K9 skin swab	2016	Dog	clinical	SAMN12703609	GCA_015584385.1	N/A	Staphpseud1204	3	11	2	24	20	1	1	181	57	344966	2763851	106738	8	0	Staphpseud1204	BetaL	AmGly	Tetra	StrThr	MacroL	QuinL	TrimP	noPC	noLin	noFus	noRF	noMup	Staphpseud1204	0	qacG	0	0
507	Staphpseud0187	MRSP	MDR	ST0181	nondisease	Staphylococcus pseudintermedius	NYVetLIRN-66	USA	North-America	Dog Urine	2017	Dog	environmental/other	SAMN08885834	N/A	SRR6973849	Staphpseud0187	3	11	2	24	20	1	1	181	112	217405	2654580	63457	14	0	Staphpseud0187	BetaL	AmGly	Tetra	StrThr	MacroL	QuinL	TrimP	noPC	noLin	noFus	noRF	noMup	Staphpseud0187	0	qacG	0	0
508	Staphpseud0469	MRSP	MDR	ST0181	nondisease	Staphylococcus pseudintermedius	SPSE-18-VL-LA-KS-0027	USA	North-America	Dog Nasal swab	2018	Dog	environmental/other	SAMN11022124	N/A	SRR8632535	Staphpseud0469	3	11	2	24	20	1	1	181	68	304097	2672951	131160	8	0	Staphpseud0469	BetaL	AmGly	Tetra	StrThr	MacroL	QuinL	TrimP	noPC	noLin	noFus	noRF	noMup	Staphpseud0469	0	qacG	0	0
509	Staphpseud1892	MRSP	MDR	ST0181	nondisease	Staphylococcus pseudintermedius	MAD654	USA	North-America	ear swab	2017	Dog	environmental/other	SAMN10389954	GCA_016804785.1	N/A	Staphpseud1892	3	11	2	24	20	1	1	181	38	303845	2704649	106864	9	0	Staphpseud1892	BetaL	AmGly	Tetra	StrThr	MacroL	QuinL	TrimP	noPC	noLin	noFus	noRF	noMup	Staphpseud1892	0	qacG	0	0
510	Staphpseud0303	MRSP	MDR	ST0181	nondisease	Staphylococcus pseudintermedius	SPSE-18-VL-LA-KY-0004	USA	North-America	Dog Ear	2018	Dog	environmental/other	SAMN09729021	N/A	SRR7647893	Staphpseud0303	3	11	2	24	20	1	1	181	63	304098	2671663	138519	7	0	Staphpseud0303	BetaL	AmGly	Tetra	StrThr	MacroL	QuinL	TrimP	noPC	noLin	noFus	noRF	noMup	Staphpseud0303	0	qacG	0	0
511	Staphpseud2283	MRSP	MDR	ST0181	nondisease	Staphylococcus pseudintermedius	SPSE-20-VL-WA-VA-0013	USA	North-America	Skin Swab (Canis lupis familiaris)	2020	Dog	environmental/other	SAMN19056713	N/A	SRR14460190	Staphpseud2283	3	11	2	24	20	1	1	181	77	304098	2813393	131161	6	0	Staphpseud2283	BetaL	AmGly	Tetra	StrThr	MacroL	QuinL	TrimP	noPC	noLin	noFus	noRF	noMup	Staphpseud2283	0	qacG	0	0
512	Staphpseud0889	MRSP	MDR	ST1229	nondisease	Staphylococcus pseudintermedius	SPSE-19-VL-LA-TX-0022	USA	North-America	Dog Skin	2019	Dog	environmental/other	SAMN13856800	N/A	SRR10887340	Staphpseud0889	3	10	2	24	1	1	1	1229	76	269188	2680702	85473	10	0	Staphpseud0889	BetaL	AmGly	Tetra	noST	noML	QuinL	TrimP	noPC	noLin	noFus	noRF	noMup	Staphpseud0889	0	qacG	0	0
513	Staphpseud0995	MRSP	MDR	ST1229	nondisease	Staphylococcus pseudintermedius	SPSE-19-VL-WA-IL-0026	USA	North-America	Dog skin	2019	Dog	environmental/other	SAMN14331075	N/A	SRR11263467	Staphpseud0995	3	10	2	24	1	1	1	1229	61	373788	2742095	179051	6	0	Staphpseud0995	BetaL	AmGly	Tetra	StrThr	MacroL	QuinL	TrimP	noPC	noLin	noFus	noRF	noMup	Staphpseud0995	0	qacG	0	0
514	Staphpseud0988	MRSP	MDR	ST1229	nondisease	Staphylococcus pseudintermedius	SPSE-19-VL-LA-ND-0037	USA	North-America	Dog Skin	2019	Dog	environmental/other	SAMN14291949	N/A	SRR11296904	Staphpseud0988	3	10	2	24	1	1	1	1229	89	273337	2616230	96384	8	0	Staphpseud0988	BetaL	AmGly	Tetra	StrThr	MacroL	QuinL	TrimP	noPC	noLin	noFus	noRF	noMup	Staphpseud0988	0	0	0	0
515	Staphpseud0417	MRSP	MDR	ST1229	disease	Staphylococcus pseudintermedius	SPSE-18-VL-LA-KS-0013	USA	North-America	Dog Skin biopsy	2018	Dog	environmental/other	SAMN10416371	N/A	SRR8206947	Staphpseud0417	3	10	2	24	1	1	1	1229	65	351674	2674738	129351	7	0	Staphpseud0417	BetaL	AmGly	Tetra	StrThr	MacroL	QuinL	TrimP	noPC	noLin	noFus	noRF	noMup	Staphpseud0417	0	0	0	0
516	Staphpseud1890	MRSP	MDR	ST1229	disease	Staphylococcus pseudintermedius	MAD655	USA	North-America	Incisional infection	2017	Dog	environmental/other	SAMN10389955	GCA_016804735.1	N/A	Staphpseud1890	3	10	2	24	1	1	1	1229	38	466054	2666582	110308	7	0	Staphpseud1890	BetaL	AmGly	Tetra	StrThr	MacroL	QuinL	TrimP	noPC	noLin	noFus	noRF	noMup	Staphpseud1890	0	qacG	0	0
517	Staphpseud2151	MRSP	MDR	ST1229	nondisease	Staphylococcus pseudintermedius	SIG-Dog-OH43068PPY20079	USA	North-America	no source information	2019	Dog	environmental/other	SAMN17835104	N/A	SRR13684141	Staphpseud2151	3	10	2	24	1	1	1	1229	95	191371	2723157	99995	10	0	Staphpseud2151	BetaL	AmGly	Tetra	StrThr	MacroL	QuinL	TrimP	noPC	noLin	noFus	noRF	noMup	Staphpseud2151	0	qacG	0	0
518	Staphpseud0861	MRSP	MDR	ST1229	nondisease	Staphylococcus pseudintermedius	SPSE-19-VL-LA-KS-0005	USA	North-America	Dog Swab	2019	Dog	environmental/other	SAMN13178720	N/A	SRR10384909	Staphpseud0861	3	10	2	24	1	1	1	1229	68	308378	2718695	140124	7	0	Staphpseud0861	BetaL	AmGly	Tetra	StrThr	MacroL	QuinL	TrimP	noPC	noLin	noFus	noRF	noMup	Staphpseud0861	0	qacG	0	0
519	Staphpseud2237	MRSP	MDR	ST1229	nondisease	Staphylococcus pseudintermedius	SIG-Cat-IN47907PPY20552	USA	North-America	no source information	2019	Cat	environmental/other	SAMN17835024	N/A	SRR13684229	Staphpseud2237	3	10	2	24	1	1	1	1229	130	186068	2661605	53519	17	0	Staphpseud2237	BetaL	AmGly	Tetra	StrThr	MacroL	QuinL	TrimP	noPC	noLin	noFus	noRF	noMup	Staphpseud2237	0	qacG	0	0
520	Staphpseud1015	MRSP	MDR	ST1229	nondisease	Staphylococcus pseudintermedius	SPSE-19-VL-LA-KS-0044	USA	North-America	Dog Sheath swab	2019	Dog	environmental/other	SAMN14485928	N/A	SRR11451139	Staphpseud1015	3	10	2	24	1	1	1	1229	96	193571	2886457	70244	13	0	Staphpseud1015	BetaL	AmGly	Tetra	StrThr	MacroL	QuinL	TrimP	noPC	noLin	noFus	noRF	noMup	Staphpseud1015	0	qacG	0	0
521	Staphpseud0985	MSSP	MDR	ST1229	nondisease	Staphylococcus pseudintermedius	SPSE-19-VL-LA-KY-0041	USA	North-America	Dog Skin	2019	Dog	environmental/other	SAMN14291946	N/A	SRR11296893	Staphpseud0985	3	10	2	24	1	1	1	1229	73	270655	2652147	90346	10	0	Staphpseud0985	BetaL	AmGly	Tetra	StrThr	MacroL	QuinL	TrimP	noPC	noLin	noFus	noRF	noMup	Staphpseud0985	0	qacG	0	0
522	Staphpseud1003	MRSP	MDR	ST1229	nondisease	Staphylococcus pseudintermedius	SPSE-19-VL-WA-KY-0017	USA	North-America	Dog Skin	2019	Dog	environmental/other	SAMN14331118	N/A	SRR11266601	Staphpseud1003	3	10	2	24	1	1	1	1229	56	416500	2673504	179362	6	0	Staphpseud1003	BetaL	AmGly	Tetra	noST	MacroL	QuinL	TrimP	noPC	noLin	noFus	noRF	noMup	Staphpseud1003	0	qacG	0	0
523	Staphpseud1073	MRSP	MDR	ST1229	disease	Staphylococcus pseudintermedius	SPSE-19-VL-NY-GA-0020	USA	North-America	Dog Wound	2019	Dog	environmental/other	SAMN14911278	N/A	SRR11783274	Staphpseud1073	3	10	2	24	1	1	1	1229	60	244041	2680064	114162	8	0	Staphpseud1073	BetaL	AmGly	Tetra	StrThr	MacroL	QuinL	TrimP	noPC	noLin	noFus	noRF	noMup	Staphpseud1073	0	qacG	0	0
524	Staphpseud0495	MRSP	MDR	ST1229	nondisease	Staphylococcus pseudintermedius	SPSE-18-VL-LA-KY-0022	USA	North-America	Dog Urine	2018	Dog	environmental/other	SAMN11288833	N/A	SRR8815932	Staphpseud0495	3	10	2	24	1	1	1	1229	70	273325	2703485	89913	9	0	Staphpseud0495	BetaL	AmGly	Tetra	StrThr	MacroL	QuinL	TrimP	noPC	noLin	noFus	noRF	noMup	Staphpseud0495	0	qacG	0	0
525	Staphpseud1938	MRSP	MDR	ST1229	nondisease	Staphylococcus pseudintermedius	SPSE-18-VL-LA-KY-0027	USA	North-America	Urine (Canis lupus familiaris)	2018	Dog	environmental/other	SAMN17814044	GCA_017109085.1	N/A	Staphpseud1938	3	10	2	24	1	1	1	1229	48	401498	2683011	110110	8	0	Staphpseud1938	BetaL	AmGly	Tetra	noST	noML	QuinL	noTP	noPC	noLin	noFus	noRF	noMup	Staphpseud1938	0	qacG	0	0
526	Staphpseud0946	MRSP	MDR	ST1229	nondisease	Staphylococcus pseudintermedius	SPSE-19-VL-LA-KY-0028	USA	North-America	Dog Paw	2019	Dog	environmental/other	SAMN14093740	N/A	SRR11079906	Staphpseud0946	3	10	2	24	1	1	1	1229	100	190887	2695780	68412	12	0	Staphpseud0946	BetaL	AmGly	Tetra	StrThr	MacroL	QuinL	TrimP	noPC	noLin	noFus	noRF	noMup	Staphpseud0946	0	qacG	0	0
527	Staphpseud0865	MRSP	MDR	ST1229	nondisease	Staphylococcus pseudintermedius	SPSE-19-VL-LA-KY-0003	USA	North-America	Dog Urine	2019	Dog	environmental/other	SAMN13178734	N/A	SRR10384925	Staphpseud0865	3	10	2	24	1	1	1	1229	69	291956	2721011	127789	7	0	Staphpseud0865	BetaL	AmGly	Tetra	StrThr	MacroL	QuinL	TrimP	noPC	noLin	noFus	noRF	noMup	Staphpseud0865	0	qacG	0	0
528	Staphpseud0987	MRSP	MDR	ST1229	nondisease	Staphylococcus pseudintermedius	SPSE-19-VL-LA-KY-0044	USA	North-America	Dog Hock Joint	2019	Dog	environmental/other	SAMN14291948	N/A	SRR11296905	Staphpseud0987	3	10	2	24	1	1	1	1229	105	269519	2694104	73030	11	0	Staphpseud0987	BetaL	AmGly	Tetra	StrThr	MacroL	QuinL	TrimP	noPC	noLin	noFus	noRF	noMup	Staphpseud0987	0	qacG	0	0
529	Staphpseud0866	MSSP	MDR	ST1229	nondisease	Staphylococcus pseudintermedius	SPSE-19-VL-LA-KY-0005	USA	North-America	Dog Urine	2019	Dog	environmental/other	SAMN13178743	N/A	SRR10384921	Staphpseud0866	3	10	2	24	1	1	1	1229	59	273190	2686108	173050	6	0	Staphpseud0866	BetaL	AmGly	Tetra	StrThr	MacroL	QuinL	TrimP	noPC	noLin	noFus	noRF	noMup	Staphpseud0866	0	qacG	0	0
530	Staphpseud0145	MRSP	MDR	ST1229	nondisease	Staphylococcus pseudintermedius	SPSE-17-VL-LA-KY-0033	USA	North-America	Dog Skin	2017	Dog	environmental/other	SAMN08596256	N/A	SRR6814922	Staphpseud0145	3	10	2	24	1	1	1	1229	61	546243	2680483	191368	5	0	Staphpseud0145	BetaL	AmGly	Tetra	StrThr	MacroL	QuinL	TrimP	noPC	noLin	noFus	noRF	noMup	Staphpseud0145	0	qacG	0	0
531	Staphpseud1572	MRSP	MDR	ST1229	disease	Staphylococcus pseudintermedius	SPSE-20-VL-LA-KS-0006	USA	North-America	Abscess (Canis lupus familiaris)	2020	Dog	environmental/other	SAMN15639390	GCA_015630125.1	N/A	Staphpseud1572	3	10	2	24	1	1	1	1229	121	157691	2696306	48900	17	0	Staphpseud1572	BetaL	AmGly	Tetra	StrThr	MacroL	QuinL	TrimP	noPC	noLin	noFus	noRF	noMup	Staphpseud1572	0	qacG	0	0
532	Staphpseud1618	MRSP	MDR	ST1229	nondisease	Staphylococcus pseudintermedius	SPSE-19-VL-OH-OSU-0044	USA	North-America	Skin (Canis lupus familiaris)	2019	Dog	environmental/other	SAMN16476993	GCA_015631445.1	N/A	Staphpseud1618	3	10	2	24	1	1	1	1229	157	115953	2698156	38064	23	0	Staphpseud1618	BetaL	AmGly	Tetra	StrThr	MacroL	QuinL	TrimP	noPC	noLin	noFus	noRF	noMup	Staphpseud1618	0	0	0	0
533	Staphpseud1595	MRSP	MDR	STnone	disease	Staphylococcus pseudintermedius	SPSE-20-VL-LA-KY-0021	USA	North-America	Fluid (Canis lupus familiaris)	2020	Dog	environmental/other	SAMN16810921	GCA_015630985.1	N/A	Staphpseud1595	3	10	2	24	~1	1	1	none	118	185802	2772357	53062	16	0	Staphpseud1595	BetaL	AmGly	Tetra	StrThr	MacroL	QuinL	TrimP	noPC	noLin	noFus	noRF	noMup	Staphpseud1595	0	qacG	0	0
534	Staphpseud1947	MRSP	MDR	ST1229	nondisease	Staphylococcus pseudintermedius	SPSE-18-VL-LA-KY-0044	USA	North-America	Urine (Canis lupus familiaris)	2018	Dog	environmental/other	SAMN17814054	GCA_017109265.1	N/A	Staphpseud1947	3	10	2	24	1	1	1	1229	83	260698	2783359	96436	9	0	Staphpseud1947	BetaL	AmGly	Tetra	StrThr	MacroL	QuinL	TrimP	noPC	noLin	noFus	noRF	noMup	Staphpseud1947	0	qacG	0	0
535	Staphpseud1930	MRSP	MDR	ST1229	disease	Staphylococcus pseudintermedius	SPSE-18-VL-LA-KY-0014	USA	North-America	Jaw (Canis lupus familiaris)	2018	Dog	environmental/other	SAMN17814037	GCA_017108865.1	N/A	Staphpseud1930	3	10	2	24	1	1	1	1229	58	271095	2849615	97197	9	0	Staphpseud1930	BetaL	AmGly	Tetra	StrThr	MacroL	QuinL	TrimP	noPC	noLin	noFus	noRF	noMup	Staphpseud1930	0	qacG	0	0
536	Staphpseud1933	MRSP	MDR	ST1229	nondisease	Staphylococcus pseudintermedius	SPSE-18-VL-LA-KY-0023	USA	North-America	Ear (Canis lupus familiaris)	2018	Dog	environmental/other	SAMN17814041	GCA_017108925.1	N/A	Staphpseud1933	3	10	2	24	1	1	1	1229	50	545790	2850209	110112	7	0	Staphpseud1933	BetaL	AmGly	Tetra	StrThr	MacroL	QuinL	TrimP	noPC	noLin	noFus	noRF	noMup	Staphpseud1933	0	qacG	0	0
537	Staphpseud1712	MRSP	MDR	ST1229	nondisease	Staphylococcus pseudintermedius	SPSE-20-VL-WA-MO-0015	USA	North-America	skin (Canis lupus familiaris)	2020	Dog	environmental/other	SAMN16629923	GCA_015634865.1	N/A	Staphpseud1712	3	10	2	24	1	1	1	1229	54	336735	2782030	110112	8	0	Staphpseud1712	BetaL	AmGly	Tetra	StrThr	MacroL	QuinL	TrimP	noPC	noLin	noFus	noRF	noMup	Staphpseud1712	0	0	0	0
538	Staphpseud1971	MRSP	MDR	ST1229	nondisease	Staphylococcus pseudintermedius	SPSE-20-VL-LA-PA-Ryan-0019	USA	North-America	skin (canis lupus familiaris)	2020	Dog	environmental/other	SAMN17762783	GCA_017147415.1	N/A	Staphpseud1971	3	10	2	24	1	1	1	1229	113	158162	2735507	51916	17	0	Staphpseud1971	BetaL	AmGly	Tetra	StrThr	MacroL	QuinL	TrimP	noPC	noLin	noFus	noRF	noMup	Staphpseud1971	0	qacG	0	0
539	Staphpseud1592	MSSP	MDR	ST1229	nondisease	Staphylococcus pseudintermedius	SPSE-20-VL-LA-KY-0016	USA	North-America	Ear Swab (Canis lupus familiaris)	2020	Dog	environmental/other	SAMN16810918	GCA_015630905.1	N/A	Staphpseud1592	3	10	2	24	1	1	1	1229	88	148197	2768609	76607	13	0	Staphpseud1592	BetaL	AmGly	Tetra	StrThr	MacroL	QuinL	TrimP	noPC	noLin	noFus	noRF	noMup	Staphpseud1592	0	qacG	0	0
540	Staphpseud1859	MRSP	MDR	ST0181	nondisease	Staphylococcus pseudintermedius	SPSE-20-VL-SD-NC-0004	USA	North-America	skin	2020	Dog	environmental/other	SAMN17384663	GCA_016723145.1	N/A	Staphpseud1859	3	11	2	24	20	1	1	181	115	202743	2766213	45471	18	0	Staphpseud1859	BetaL	AmGly	Tetra	StrThr	MacroL	QuinL	TrimP	noPC	noLin	noFus	noRF	noMup	Staphpseud1859	0	qacG	0	0
541	Staphpseud2197	MRSP	MDR	ST0181	nondisease	Staphylococcus pseudintermedius	SIG-Dog-MI48910PPY20187	USA	North-America	no source information	2019	Dog	environmental/other	SAMN17835081	N/A	SRR13684188	Staphpseud2197	3	11	2	24	20	1	1	181	191	107438	2642832	34814	25	0	Staphpseud2197	BetaL	AmGly	Tetra	StrThr	MacroL	QuinL	TrimP	noPC	noLin	noFus	noRF	noMup	Staphpseud2197	0	qacG	0	0
542	Staphpseud0036	MRSP	MDR	ST0181	nondisease	Staphylococcus pseudintermedius	SPSE-17-VL-NY-MS-003	USA	North-America	Dog skin swab	2017	Dog	environmental/other	SAMN07351355	N/A	SRR6424470	Staphpseud0036	3	11	2	24	20	1	1	181	48	481631	2711651	149874	5	0	Staphpseud0036	BetaL	AmGly	Tetra	StrThr	MacroL	QuinL	TrimP	noPC	noLin	noFus	noRF	noMup	Staphpseud0036	0	qacG	0	0
543	Staphpseud0141	MRSP	MDR	ST0924	disease	Staphylococcus pseudintermedius	MRSP 424	USA	North-America	Dog wound	2012	Dog	environmental/other	SAMN08475774	GCA_002976305.1	N/A	Staphpseud0141	1	11	4	1	20	1	1	924	43	380881	2660157	134451	6	0	Staphpseud0141	BetaL	AmGly	Tetra	StrThr	MacroL	QuinL	TrimP	noPC	noLin	noFus	noRF	noMup	Staphpseud0141	0	0	0	0
544	Staphpseud0910	MRSP	MDR	STnone	disease	Staphylococcus pseudintermedius	SPSE-19-VL-ON-ON-0001	Canada	North-America	Dog Wound from catbite	2019	Dog	environmental/other	SAMN13996856	N/A	SRR11018240	Staphpseud0910	3	13	3	24	20	2	1	none	101	192127	2667302	73838	13	0	Staphpseud0910	BetaL	AmGly	Tetra	StrThr	MacroL	QuinL	TrimP	noPC	noLin	noFus	noRF	noMup	Staphpseud0910	0	qacG	0	0
545	Staphpseud1871	MRSP	MDR	STnone	nondisease	Staphylococcus pseudintermedius	SPSE-20-VL-SD-NC-0012	USA	North-America	ear	2020	Dog	environmental/other	SAMN17384666	GCA_016723465.1	N/A	Staphpseud1871	3	13	3	24	20	2	1	none	118	185425	2705195	50404	17	0	Staphpseud1871	BetaL	AmGly	Tetra	StrThr	MacroL	QuinL	TrimP	noPC	noLin	noFus	noRF	noMup	Staphpseud1871	0	qacG	0	0
546	Staphpseud2211	MRSP	MDR	STnone	nondisease	Staphylococcus pseudintermedius	SIG-Dog-MI48910PPY20092	USA	North-America	no source information	2019	Dog	environmental/other	SAMN17835077	N/A	SRR13684202	Staphpseud2211	3	13	3	24	20	2	1	none	97	234493	2765317	144862	8	0	Staphpseud2211	BetaL	AmGly	Tetra	StrThr	MacroL	QuinL	TrimP	noPC	noLin	noFus	noRF	noMup	Staphpseud2211	0	qacG	0	0
547	Staphpseud0913	MRSP	MDR	STnone	disease	Staphylococcus pseudintermedius	SPSE-19-VL-ON-PE-0004	Canada	North-America	Dog Skin-pustule	2019	Dog	environmental/other	SAMN13996869	N/A	SRR11018243	Staphpseud0913	3	13	3	24	20	2	2	none	138	173201	2856691	61958	16	0	Staphpseud0913	BetaL	AmGly	Tetra	StrThr	MacroL	QuinL	TrimP	noPC	noLin	noFus	noRF	noMup	Staphpseud0913	0	0	0	0
548	Staphpseud0915	MRSP	MDR	STnone	nondisease	Staphylococcus pseudintermedius	SPSE-19-VL-ON-PE-0006	Canada	North-America	Dog Skin	2019	Dog	environmental/other	SAMN13996872	N/A	SRR11018247	Staphpseud0915	3	13	3	24	20	2	2	none	134	173306	2841845	52505	18	0	Staphpseud0915	BetaL	AmGly	Tetra	StrThr	MacroL	QuinL	TrimP	noPC	noLin	noFus	noRF	noMup	Staphpseud0915	0	qacG	0	0
549	Staphpseud2279	MRSP	MDR	STnone	nondisease	Staphylococcus pseudintermedius	SPSE-20-VL-WA-MO-0042	USA	North-America	skin (Canis lupus familiaris)	2020	Dog	environmental/other	SAMN19069029	N/A	SRR14469655	Staphpseud2279	3	13	4	24	20	1	1	none	91	448411	2758619	144030	6	0	Staphpseud2279	BetaL	AmGly	Tetra	StrThr	MacroL	QuinL	TrimP	noPC	noLin	noFus	noRF	noMup	Staphpseud2279	0	qacG	0	0
550	Staphpseud0546	MRSP	MDR	ST0068	disease	Staphylococcus pseudintermedius	TAMU 13-061	USA	North-America	Dog Bone/Implant/Surgical Site	2008	Dog	clinical	SAMN11461079	N/A	SRR8926418	Staphpseud0546	1	10	1	4	1	1	1	68	84	379725	2726079	122889	8	0	Staphpseud0546	BetaL	AmGly	Tetra	StrThr	MacroL	QuinL	TrimP	noPC	Linc	noFus	noRF	noMup	Staphpseud0546	0	qacG	0	0
551	Staphpseud0532	MRSP	MDR	ST0068	disease	Staphylococcus pseudintermedius	TAMU 11-012	USA	North-America	Dog skin	2008	Dog	clinical	SAMN11461065	N/A	SRR8926493	Staphpseud0532	1	10	1	4	1	1	1	68	88	378810	2726129	122889	8	0	Staphpseud0532	BetaL	AmGly	Tetra	StrThr	MacroL	QuinL	TrimP	noPC	Linc	noFus	noRF	noMup	Staphpseud0532	0	qacG	0	0
552	Staphpseud0566	MRSP	MDR	ST0068	disease	Staphylococcus pseudintermedius	TAMU 27-023	USA	North-America	Dog urine	2010	Dog	clinical	SAMN11461101	N/A	SRR8926500	Staphpseud0566	1	10	1	4	1	1	1	68	92	379661	2722283	122889	8	0	Staphpseud0566	BetaL	AmGly	Tetra	StrThr	MacroL	QuinL	TrimP	noPC	noLin	noFus	noRF	noMup	Staphpseud0566	0	qacG	0	0
553	Staphpseud0576	MRSP	MDR	ST0068	disease	Staphylococcus pseudintermedius	TAMU 29-081	USA	North-America	Dog urine	2010	Dog	clinical	SAMN11461113	N/A	SRR8926530	Staphpseud0576	1	10	1	4	1	1	1	68	105	205993	2726041	94793	10	0	Staphpseud0576	BetaL	AmGly	Tetra	StrThr	MacroL	QuinL	TrimP	noPC	Linc	noFus	noRF	noMup	Staphpseud0576	0	0	0	0
554	Staphpseud0531	MRSP	MDR	ST0068	disease	Staphylococcus pseudintermedius	TAMU 10-098	USA	North-America	Dog skin	2008	Dog	clinical	SAMN11461064	N/A	SRR8926429	Staphpseud0531	1	10	1	4	1	1	1	68	95	316283	2725095	124472	8	0	Staphpseud0531	BetaL	AmGly	Tetra	StrThr	MacroL	QuinL	TrimP	noPC	Linc	noFus	noRF	noMup	Staphpseud0531	0	0	0	0
555	Staphpseud0656	MRSP	MDR	ST0068	disease	Staphylococcus pseudintermedius	TAMU 39-002	USA	North-America	Dog urine	2012	Dog	clinical	SAMN11461201	N/A	SRR8926483	Staphpseud0656	1	10	1	4	1	1	1	68	96	313719	2724937	123162	9	0	Staphpseud0656	BetaL	AmGly	Tetra	StrThr	MacroL	QuinL	TrimP	noPC	noLin	noFus	noRF	noMup	Staphpseud0656	0	0	0	0
556	Staphpseud0559	MRSP	MDR	ST0068	disease	Staphylococcus pseudintermedius	TAMU 22-078	USA	North-America	Dog urine	2010	Dog	clinical	SAMN11461093	N/A	SRR8926382	Staphpseud0559	1	10	1	4	1	1	1	68	106	304110	2728009	122895	9	0	Staphpseud0559	BetaL	AmGly	Tetra	StrThr	MacroL	QuinL	TrimP	noPC	Linc	noFus	noRF	noMup	Staphpseud0559	0	0	0	0
557	Staphpseud0529	MRSP	MDR	ST0891	disease	Staphylococcus pseudintermedius	TAMU 10-018	USA	North-America	Dog Bone/Implant/Surgical Site	2007	Dog	clinical	SAMN11461062	N/A	SRR8926505	Staphpseud0529	28	10	1	4	1	1	1	891	96	238147	2751380	105004	10	0	Staphpseud0529	BetaL	AmGly	Tetra	StrThr	MacroL	QuinL	TrimP	noPC	Linc	noFus	noRF	noMup	Staphpseud0529	0	0	0	0
558	Staphpseud0549	MRSP	MDR	ST0068	disease	Staphylococcus pseudintermedius	TAMU 16-016	USA	North-America	Dog skin	2009	Dog	clinical	SAMN11461082	N/A	SRR8926515	Staphpseud0549	1	10	1	4	1	1	1	68	105	379751	2750241	105004	9	0	Staphpseud0549	BetaL	AmGly	Tetra	StrThr	MacroL	QuinL	TrimP	noPC	Linc	noFus	noRF	noMup	Staphpseud0549	0	qacG	0	0
559	Staphpseud0564	MRSP	MDR	ST0068	disease	Staphylococcus pseudintermedius	TAMU 27-010	USA	North-America	Dog Bone/Implant/Surgical Site	2010	Dog	clinical	SAMN11461099	N/A	SRR8926378	Staphpseud0564	1	10	1	4	1	1	1	68	90	313591	2740997	112397	9	0	Staphpseud0564	BetaL	AmGly	Tetra	StrThr	MacroL	QuinL	TrimP	noPC	noLin	noFus	noRF	noMup	Staphpseud0564	0	qacG	0	0
560	Staphpseud0271	MRSP	MDR	ST0068	nondisease	Staphylococcus pseudintermedius	MI 14-3131	USA	North-America	Horse eye	2014	Horse	environmental/other	SAMN09489156	GCA_007050545.1	N/A	Staphpseud0271	1	10	1	4	1	1	1	68	56	471389	2768349	134913	6	0	Staphpseud0271	BetaL	AmGly	Tetra	StrThr	MacroL	QuinL	TrimP	noPC	noLin	noFus	noRF	noMup	Staphpseud0271	0	qacG	0	0
561	Staphpseud0270	MRSP	MDR	ST0068	nondisease	Staphylococcus pseudintermedius	MI 12-1817	USA	North-America	Horse eye	2012	Horse	environmental/other	SAMN09489155	GCA_007050525.1	N/A	Staphpseud0270	1	10	1	4	1	1	1	68	52	391991	2769170	128301	8	0.04	Staphpseud0270	BetaL	AmGly	Tetra	StrThr	MacroL	QuinL	TrimP	noPC	noLin	noFus	noRF	noMup	Staphpseud0270	0	qacG	0	0
562	Staphpseud0597	MRSP	MDR	ST0068	disease	Staphylococcus pseudintermedius	TAMU 32-003	USA	North-America	Dog Bone/Implant/Surgical Site	2011	Dog	clinical	SAMN11461134	N/A	SRR8926481	Staphpseud0597	1	10	1	4	1	1	1	68	103	313993	2767071	105004	10	0	Staphpseud0597	BetaL	AmGly	Tetra	StrThr	MacroL	QuinL	TrimP	noPC	noLin	noFus	noRF	noMup	Staphpseud0597	0	qacG	0	0
563	Staphpseud0604	MRSP	MDR	ST0068	disease	Staphylococcus pseudintermedius	TAMU 33-021	USA	North-America	Dog Bone/Implant/Surgical Site	2011	Dog	clinical	SAMN11461142	N/A	SRR8926438	Staphpseud0604	1	10	1	4	1	1	1	68	107	205993	2767670	105004	11	0	Staphpseud0604	BetaL	AmGly	Tetra	StrThr	MacroL	QuinL	TrimP	noPC	noLin	noFus	noRF	noMup	Staphpseud0604	0	qacG	0	0
564	Staphpseud0269	MRSP	MDR	ST0068	disease	Staphylococcus pseudintermedius	MI 07-1650	USA	North-America	Horse subcutaneous wound	2007	Horse	environmental/other	SAMN09489154	GCA_007050535.1	N/A	Staphpseud0269	1	10	1	4	1	1	1	68	52	381595	2769142	128306	8	0	Staphpseud0269	BetaL	AmGly	Tetra	StrThr	MacroL	QuinL	TrimP	noPC	noLin	noFus	noRF	noMup	Staphpseud0269	0	qacG	0	0
565	Staphpseud0550	MRSP	MDR	ST0068	disease	Staphylococcus pseudintermedius	TAMU 16-021	USA	North-America	Dog urine	2009	Dog	clinical	SAMN11461083	N/A	SRR8926514	Staphpseud0550	1	10	1	4	1	1	1	68	100	379524	2852922	122889	9	0	Staphpseud0550	BetaL	AmGly	Tetra	StrThr	MacroL	QuinL	TrimP	noPC	Linc	noFus	noRF	noMup	Staphpseud0550	0	0	0	0
566	Staphpseud2109	MRSP	MDR	ST0068	nondisease	Staphylococcus pseudintermedius	8871316E	nocountry	nocontinent	dog	noyear	Dog	environmental/other	SAMEA5817803	N/A	ERR3456475	Staphpseud2109	1	10	1	4	1	1	1	68	80	489180	2743891	105005	8	0	Staphpseud2109	BetaL	AmGly	Tetra	StrThr	MacroL	QuinL	TrimP	noPC	Linc	noFus	noRF	noMup	Staphpseud2109	0	qacG	0	0
567	Staphpseud0212	MRSP	MDR	ST0068	disease	Staphylococcus pseudintermedius	MAD401	USA	North-America	Dog wound	2008	Dog	environmental/other	SAMN09206883	GCA_004794855.2	N/A	Staphpseud0212	1	10	1	4	1	1	1	68	1	2883513	2883513	2883513	1	3.47	Staphpseud0212	BetaL	AmGly	Tetra	StrThr	MacroL	QuinL	TrimP	noPC	noLin	noFus	noRF	noMup	Staphpseud0212	0	0	0	0
568	Staphpseud0795	MRSP	MDR	ST0068	disease	Staphylococcus pseudintermedius	SPSE-19-VL-SD-MI-0012	USA	North-America	Dog Surgical Incision	2019	Dog	environmental/other	SAMN13012300	N/A	SRR10257905	Staphpseud0795	1	10	1	4	1	1	1	68	127	199725	2659680	49308	17	0	Staphpseud0795	BetaL	AmGly	Tetra	StrThr	MacroL	QuinL	TrimP	noPC	Linc	noFus	noRF	noMup	Staphpseud0795	0	0	0	0
569	Staphpseud0611	MRSP	MDR	ST0068	disease	Staphylococcus pseudintermedius	TAMU 34-031	USA	North-America	Dog urine	2011	Dog	clinical	SAMN11461150	N/A	SRR8926432	Staphpseud0611	1	10	1	4	1	1	1	68	101	313591	2772472	111729	9	0	Staphpseud0611	BetaL	AmGly	Tetra	StrThr	MacroL	QuinL	TrimP	noPC	Linc	noFus	noRF	noMup	Staphpseud0611	0	0	0	0
570	Staphpseud0275	MRSP	MDR	ST0068	nondisease	Staphylococcus pseudintermedius	NYVetLIRN-81	USA	North-America	Dog skin	2013	Dog	environmental/other	SAMN09698693	N/A	SRR7551160	Staphpseud0275	1	10	1	4	1	1	1	68	89	313591	2677936	72836	11	0	Staphpseud0275	BetaL	AmGly	Tetra	StrThr	MacroL	QuinL	TrimP	noPC	Linc	noFus	noRF	noMup	Staphpseud0275	0	0	0	0
571	Staphpseud1879	MRSP	MDR	STnone	disease	Staphylococcus pseudintermedius	MAD678	USA	North-America	wound	2017	Dog	environmental/other	SAMN10389968	GCA_016804515.1	N/A	Staphpseud1879	1	10	1	~4	1	1	1	none	45	299631	2672856	123101	9	0	Staphpseud1879	BetaL	AmGly	Tetra	StrThr	MacroL	QuinL	TrimP	noPC	noLin	noFus	noRF	noMup	Staphpseud1879	0	0	0	0
572	Staphpseud0287	MRSP	MDR	ST0068	nondisease	Staphylococcus pseudintermedius	MRSP_KW1614	Australia	Oceania	Dog Perineum	2015	Dog	clinical	SAMN09708399	GCA_003383995.1	N/A	Staphpseud0287	1	10	1	4	1	1	1	68	270	172670	2758716	90666	11	0	Staphpseud0287	BetaL	AmGly	Tetra	StrThr	MacroL	QuinL	TrimP	noPC	noLin	noFus	noRF	noMup	Staphpseud0287	0	qacG	0	0
573	Staphpseud1909	MRSP	MDR	ST0150	disease	Staphylococcus pseudintermedius	MAD498	USA	North-America	Wound dehiscence	2015	Dog	environmental/other	SAMN10389936	GCA_016805125.1	N/A	Staphpseud1909	1	10	1	1	1	1	2	150	41	241991	2653129	135275	8	0	Staphpseud1909	BetaL	AmGly	Tetra	StrThr	MacroL	QuinL	TrimP	noPC	noLin	noFus	noRF	noMup	Staphpseud1909	0	0	0	0
574	Staphpseud0207	MRSP	MDR	ST0150	disease	Staphylococcus pseudintermedius	MAD512	USA	North-America	Dog pustule	2014	Dog	environmental/other	SAMN09206878	GCA_006382445.1	N/A	Staphpseud0207	1	10	1	1	1	1	2	150	41	467451	2650975	134924	7	0	Staphpseud0207	BetaL	AmGly	Tetra	StrThr	MacroL	QuinL	TrimP	noPC	noLin	noFus	noRF	noMup	Staphpseud0207	0	0	0	0
575	Staphpseud0563	MRSP	MDR	ST0150	disease	Staphylococcus pseudintermedius	TAMU 26-098	USA	North-America	Dog Bone/Implant/Surgical Site	2010	Dog	clinical	SAMN11461098	N/A	SRR8926387	Staphpseud0563	1	10	1	1	1	1	2	150	78	379166	2675408	126241	8	0	Staphpseud0563	BetaL	AmGly	Tetra	StrThr	MacroL	QuinL	TrimP	noPC	noLin	noFus	noRF	noMup	Staphpseud0563	0	qacG	0	0
576	Staphpseud0584	MRSP	MDR	ST0150	nondisease	Staphylococcus pseudintermedius	TAMU 31-007	USA	North-America	Dog skin	2011	Dog	clinical	SAMN11461121	N/A	SRR8926445	Staphpseud0584	1	10	1	1	1	1	2	150	107	313991	2772726	123168	9	0	Staphpseud0584	BetaL	AmGly	Tetra	StrThr	MacroL	QuinL	TrimP	noPC	noLin	noFus	noRF	noMup	Staphpseud0584	0	qacG	0	0
577	Staphpseud1893	MRSP	MDR	ST0150	nondisease	Staphylococcus pseudintermedius	MAD653	USA	North-America	Abscess	2017	Dog	environmental/other	SAMN10389953	GCA_016804805.1	N/A	Staphpseud1893	1	10	1	1	1	1	2	150	42	375809	2650672	134703	8	0	Staphpseud1893	BetaL	AmGly	Tetra	StrThr	MacroL	QuinL	TrimP	noPC	noLin	noFus	noRF	noMup	Staphpseud1893	0	0	0	0
578	Staphpseud1790	MRSP	MDR	ST0150	nondisease	Staphylococcus pseudintermedius	SPSE-18-VL-NY-GAT-0006	USA	North-America	Skin (Canis)	2018	Dog	environmental/other	SAMN10368200	GCA_015642235.1	N/A	Staphpseud1790	1	10	1	1	1	1	2	150	152	299548	2688898	46241	15	0	Staphpseud1790	BetaL	AmGly	Tetra	StrThr	MacroL	QuinL	TrimP	noPC	noLin	noFus	noRF	noMup	Staphpseud1790	0	qacG	0	0
579	Staphpseud1901	MRSP	MDR	ST0150	disease	Staphylococcus pseudintermedius	MAD639	USA	North-America	Incisional infection	2017	Dog	environmental/other	SAMN10389945	GCA_016804965.1	N/A	Staphpseud1901	1	10	1	1	1	1	2	150	48	467664	2717517	123443	8	0	Staphpseud1901	BetaL	AmGly	Tetra	StrThr	MacroL	QuinL	TrimP	noPC	noLin	noFus	noRF	noMup	Staphpseud1901	0	0	0	0
580	Staphpseud1896	MRSP	MDR	ST0150	disease	Staphylococcus pseudintermedius	MAD652	USA	North-America	Dialysis Catheter Insertion Site	2017	Dog	environmental/other	SAMN10389952	GCA_016804865.1	N/A	Staphpseud1896	1	10	1	1	1	1	2	150	46	379550	2721655	128229	8	0	Staphpseud1896	BetaL	AmGly	Tetra	StrThr	MacroL	QuinL	TrimP	noPC	noLin	noFus	noRF	noMup	Staphpseud1896	0	0	0	0
581	Staphpseud0037	MSSP	MDR	ST0150	nondisease	Staphylococcus pseudintermedius	SPSE-17-VL-NY-GA-0003	USA	North-America	Dog Ear swab	2017	Dog	environmental/other	SAMN07351356	N/A	SRR6424825	Staphpseud0037	1	10	1	1	1	1	2	150	81	313800	2785672	94889	10	0	Staphpseud0037	BetaL	AmGly	Tetra	StrThr	noML	QuinL	TrimP	noPC	noLin	noFus	noRF	noMup	Staphpseud0037	0	0	0	0
582	Staphpseud1186	MRSP	MDR	ST0150	disease	Staphylococcus pseudintermedius	15-3353	USA	North-America	K9 skin	2015	Dog	clinical	SAMN12703599	GCA_015583935.1	N/A	Staphpseud1186	1	10	1	1	1	1	2	150	80	404497	2926016	122903	9	0	Staphpseud1186	BetaL	AmGly	Tetra	StrThr	MacroL	QuinL	TrimP	noPC	noLin	noFus	noRF	noMup	Staphpseud1186	0	qacG	0	0
583	Staphpseud1242	MRSP	MDR	ST0150	disease	Staphylococcus pseudintermedius	15-3089	USA	North-America	K9 lick granuloma	2015	Dog	clinical	SAMN12703593	GCA_015585235.1	N/A	Staphpseud1242	1	10	1	1	1	1	2	150	73	231855	2906577	126165	9	0	Staphpseud1242	BetaL	AmGly	Tetra	StrThr	MacroL	QuinL	TrimP	noPC	noLin	noFus	noRF	noMup	Staphpseud1242	0	qacG	0	0
584	Staphpseud1472	MRSP	MDR	ST0150	nondisease	Staphylococcus pseudintermedius	8637_1A_17	USA	North-America	no source information	2017	Dog	environmental/other	SAMN12669270	GCA_015590865.1	N/A	Staphpseud1472	1	10	1	1	1	1	2	150	75	379971	2888766	122903	9	0	Staphpseud1472	BetaL	AmGly	Tetra	StrThr	MacroL	QuinL	TrimP	noPC	noLin	noFus	noRF	noMup	Staphpseud1472	0	0	0	0
585	Staphpseud1991	MRSP	MDR	ST0150	nondisease	Staphylococcus pseudintermedius	SPSE-20-VL-WA-VA-0001	USA	North-America	Ear Swab (Canis lupis familiaris)	2020	Dog	environmental/other	SAMN19064876	N/A	SRR14460257	Staphpseud1991	1	10	1	1	1	1	2	150	178	134865	2790230	38064	22	0	Staphpseud1991	BetaL	AmGly	Tetra	StrThr	MacroL	QuinL	TrimP	noPC	noLin	noFus	noRF	noMup	Staphpseud1991	0	0	0	0
586	Staphpseud0520	MRSP	MDR	ST0150	nondisease	Staphylococcus pseudintermedius	SPSE-18-VL-NY-FL-0025	USA	North-America	Dog Skin	2018	Dog	environmental/other	SAMN11419857	N/A	SRR8899776	Staphpseud0520	1	10	1	1	1	1	2	150	109	283851	2725543	64358	11	0	Staphpseud0520	BetaL	AmGly	Tetra	StrThr	MacroL	QuinL	TrimP	noPC	noLin	noFus	noRF	noMup	Staphpseud0520	0	0	0	0
587	Staphpseud1788	MRSP	MDR	STnone	nondisease	Staphylococcus pseudintermedius	SPSE-19-VL-LA-PA-Ryan-0009	USA	North-America	Skin(Canis lupus familiaris)	2019	Dog	environmental/other	SAMN13178678	GCA_015639825.1	N/A	Staphpseud1788	1	10?	1	1	1	1	2	none	134	218826	2972160	67526	14	0	Staphpseud1788	BetaL	AmGly	Tetra	StrThr	MacroL	QuinL	TrimP	noPC	noLin	noFus	noRF	noMup	Staphpseud1788	0	0	0	0
588	Staphpseud0485	MRSP	MDR	STnone	nondisease	Staphylococcus pseudintermedius	SPSE-18-VL-SD-NC-0033	USA	North-America	Dog Ear Aspirate	2018	Dog	environmental/other	SAMN11288798	N/A	SRR8815924	Staphpseud0485	1	10	1	4	1	1	2	none	97	295144	2670070	77670	11	0	Staphpseud0485	BetaL	AmGly	Tetra	StrThr	MacroL	QuinL	TrimP	noPC	Linc	noFus	Rifam	noMup	Staphpseud0485	0	qacG	0	0
589	Staphpseud2179	MRSP	MDR	ST0150	nondisease	Staphylococcus pseudintermedius	SIG-Dog-AL36849PPY20045	USA	North-America	no source information	2019	Dog	environmental/other	SAMN17835045	N/A	SRR13684169	Staphpseud2179	1	10	1	1	1	1	2	150	224	103626	2687835	28592	29	0	Staphpseud2179	BetaL	AmGly	Tetra	StrThr	MacroL	QuinL	TrimP	noPC	noLin	noFus	noRF	noMup	Staphpseud2179	0	0	0	0
590	Staphpseud0393	MSSP	MDR	STnone	nondisease	Staphylococcus pseudintermedius	SPSE-18-VL-SD-MI-0013	USA	North-America	Dog Urine	2018	Dog	environmental/other	SAMN10393150	N/A	SRR8236054	Staphpseud0393	3	10	1	4	1	1	1	none	113	372257	2680513	48029	13	0	Staphpseud0393	BetaL	noAG	Tetra	noST	noML	QuinL	noTP	noPC	noLin	noFus	noRF	noMup	Staphpseud0393	0	0	0	0
591	Staphpseud1030	MSSP	MDR	STnone	nondisease	Staphylococcus pseudintermedius	SPSE-19-VL-WA-VA-0008	USA	North-America	Dog Urine	2019	Dog	environmental/other	SAMN14488142	N/A	SRR11451406	Staphpseud1030	1	7	1	11	1	1	2	none	77	197599	2659207	128195	9	0	Staphpseud1030	BetaL	AmGly	Tetra	StrThr	MacroL	QuinL	TrimP	noPC	noLin	noFus	noRF	noMup	Staphpseud1030	0	qacG	0	0
592	Staphpseud1201	MRSP	MDR	ST1049	disease	Staphylococcus pseudintermedius	17-B22336	USA	North-America	K9 abscess	2017	Dog	clinical	SAMN12703611	GCA_015584335.1	N/A	Staphpseud1201	2	10	2	4	1	1	1	1049	68	404490	2868897	125956	8	0	Staphpseud1201	BetaL	AmGly	Tetra	StrThr	MacroL	QuinL	TrimP	noPC	Linc	noFus	noRF	noMup	Staphpseud1201	0	qacG	0	0
593	Staphpseud1193	MRSP	MDR	ST1049	disease	Staphylococcus pseudintermedius	16-B25196	USA	North-America	K9 tail wound	2016	Dog	clinical	SAMN12703608	GCA_015584145.1	N/A	Staphpseud1193	2	10	2	4	1	1	1	1049	70	229215	2860536	126030	9	0	Staphpseud1193	BetaL	AmGly	Tetra	StrThr	MacroL	QuinL	TrimP	noPC	Linc	noFus	noRF	noMup	Staphpseud1193	0	0	0	0
594	Staphpseud1183	MRSP	MDR	ST1049	disease	Staphylococcus pseudintermedius	15-B28539	USA	North-America	K9 sx swab	2015	Dog	clinical	SAMN12703596	GCA_015583875.1	N/A	Staphpseud1183	2	10	2	4	1	1	1	1049	81	180298	2868891	110594	10	0	Staphpseud1183	BetaL	AmGly	Tetra	StrThr	MacroL	QuinL	TrimP	noPC	Linc	noFus	noRF	noMup	Staphpseud1183	0	qacG	0	0
595	Staphpseud1233	MRSP	MDR	ST1049	disease	Staphylococcus pseudintermedius	18-34618	USA	North-America	K9 skin swab	2018	Dog	clinical	SAMN12703632	GCA_015585055.1	N/A	Staphpseud1233	2	10	2	4	1	1	1	1049	66	232041	2842156	116084	10	0	Staphpseud1233	BetaL	AmGly	Tetra	StrThr	MacroL	QuinL	TrimP	noPC	Linc	noFus	noRF	noMup	Staphpseud1233	0	0	0	0
596	Staphpseud1235	MRSP	MDR	ST1049	disease	Staphylococcus pseudintermedius	18-34619	USA	North-America	K9 skin swab	2018	Dog	clinical	SAMN12703633	GCA_015585095.1	N/A	Staphpseud1235	2	10	2	4	1	1	1	1049	63	231856	2823650	116086	10	0	Staphpseud1235	BetaL	AmGly	Tetra	StrThr	MacroL	QuinL	TrimP	noPC	Linc	noFus	noRF	noMup	Staphpseud1235	0	0	0	0
597	Staphpseud1238	MRSP	MDR	ST1049	disease	Staphylococcus pseudintermedius	15-B18384	USA	North-America	K9 wound	2015	Dog	clinical	SAMN12703591	GCA_015585155.1	N/A	Staphpseud1238	2	10	2	4	1	1	1	1049	76	231855	2863347	116650	10	0	Staphpseud1238	BetaL	AmGly	Tetra	StrThr	MacroL	QuinL	TrimP	noPC	noLin	noFus	noRF	noMup	Staphpseud1238	0	0	0	0
598	Staphpseud0974	MRSP	MDR	ST1049	nondisease	Staphylococcus pseudintermedius	SPSE-19-VL-SD-MI-0020	USA	North-America	Dog Skin	2019	Dog	environmental/other	SAMN14125666	N/A	SRR11101273	Staphpseud0974	2	10	2	4	1	1	1	1049	137	172969	2685190	57764	16	0	Staphpseud0974	BetaL	AmGly	Tetra	StrThr	MacroL	QuinL	TrimP	noPC	Linc	noFus	noRF	noMup	Staphpseud0974	0	0	0	0
599	Staphpseud2261	MRSP	MDR	ST1049	nondisease	Staphylococcus pseudintermedius	SPSE-20-VL-WA-IL-0031	USA	North-America	Other- Anal Gland (Canis lupus familiaris)	2020	Dog	environmental/other	SAMN19056700	N/A	SRR14460187	Staphpseud2261	2	10	2	4	1	1	1	1049	84	336394	2659710	126333	8	0	Staphpseud2261	BetaL	AmGly	Tetra	StrThr	MacroL	QuinL	TrimP	noPC	noLin	noFus	noRF	noMup	Staphpseud2261	0	0	0	0
600	Staphpseud0845	MRSP	MDR	ST1049	nondisease	Staphylococcus pseudintermedius	SPSE-19-VL-LA-TX-0002	USA	North-America	Dog Skin	2019	Dog	environmental/other	SAMN13178630	N/A	SRR10384565	Staphpseud0845	2	10	2	4	1	1	1	1049	141	313446	2713707	95444	9	0	Staphpseud0845	BetaL	AmGly	Tetra	StrThr	MacroL	QuinL	TrimP	noPC	noLin	noFus	noRF	noMup	Staphpseud0845	qacC	0	0	0
601	Staphpseud0341	MRSP	MDR	ST1049	nondisease	Staphylococcus pseudintermedius	SPSE-18-VL-OH-IN-0003	USA	North-America	Dog skin swab	2018	Dog	environmental/other	SAMN10246257	N/A	SRR8062145	Staphpseud0341	2	10	2	4	1	1	1	1049	139	140747	2694488	68426	15	0	Staphpseud0341	BetaL	AmGly	Tetra	StrThr	MacroL	QuinL	TrimP	noPC	Linc	noFus	noRF	noMup	Staphpseud0341	0	0	0	0
602	Staphpseud1008	MRSP	MDR	STnone	nondisease	Staphylococcus pseudintermedius	SPSE-19-VL-WA-KY-0019	USA	North-America	Dog Nail	2019	Dog	environmental/other	SAMN14331150	N/A	SRR11266607	Staphpseud1008	~27	10	2	4	1	1	1	none	81	323026	2732905	141166	7	0	Staphpseud1008	BetaL	AmGly	Tetra	StrThr	noML	QuinL	TrimP	noPC	Linc	noFus	noRF	noMup	Staphpseud1008	0	0	0	0
603	Staphpseud0887	MRSP	MDR	STnone	nondisease	Staphylococcus pseudintermedius	SPSE-19-VL-LA-PA-Ryan-0016	USA	North-America	Dog Skin	2019	Dog	environmental/other	SAMN13856784	N/A	SRR10887342	Staphpseud0887	4	10	2	4	1	1	1	none	105	180637	2707677	87482	11	0	Staphpseud0887	BetaL	AmGly	Tetra	StrThr	MacroL	QuinL	TrimP	noPC	Linc	noFus	noRF	noMup	Staphpseud0887	0	0	0	0
604	Staphpseud0231	MSSP	MDR	ST1049	nondisease	Staphylococcus pseudintermedius	MAD509	USA	North-America	Dog ear swabs	2015	Dog	environmental/other	SAMN09206902	GCA_006382055.1	N/A	Staphpseud0231	2	10	2	4	1	1	1	1049	46	379149	2658947	135046	7	0	Staphpseud0231	BetaL	AmGly	Tetra	StrThr	MacroL	QuinL	TrimP	noPC	Linc	noFus	noRF	noMup	Staphpseud0231	0	0	0	0
605	Staphpseud0645	MRSP	MDR	ST0757	disease	Staphylococcus pseudintermedius	TAMU 38-003	USA	North-America	Dog skin	2011	Dog	clinical	SAMN11461186	N/A	SRR8926394	Staphpseud0645	1	10	2	1	1	1	2	757	103	379303	2888271	99987	10	0	Staphpseud0645	BetaL	AmGly	Tetra	StrThr	MacroL	QuinL	TrimP	noPC	noLin	noFus	noRF	noMup	Staphpseud0645	0	0	0	0
606	Staphpseud0506	MRSP	MDR	ST0757	nondisease	Staphylococcus pseudintermedius	SPSE-18-VL-NY-GA-0018	USA	North-America	Dog	2018	Dog	environmental/other	SAMN11357621	N/A	SRR8864015	Staphpseud0506	1	10	2	1	1	1	2	757	88	386788	2707717	96371	9	0	Staphpseud0506	BetaL	AmGly	Tetra	StrThr	MacroL	QuinL	TrimP	noPC	noLin	noFus	noRF	noMup	Staphpseud0506	0	0	0	0
607	Staphpseud0312	MRSP	MDR	ST1060	nondisease	Staphylococcus pseudintermedius	SPSE-18-VL-LA-PA-Ryan-0006	USA	North-America	Dog Skin	2018	Dog	environmental/other	SAMN09839619	N/A	SRR7765206	Staphpseud0312	1	10	2	1	67	1	2	1060	85	402074	2709561	102754	8	0	Staphpseud0312	BetaL	AmGly	Tetra	StrThr	MacroL	QuinL	TrimP	noPC	noLin	noFus	noRF	noMup	Staphpseud0312	0	0	0	0
608	Staphpseud1584	MRSP	MDR	ST0757	nondisease	Staphylococcus pseudintermedius	SPSE-20-VL-LA-TX-0003	USA	North-America	skin (Canis lupus familiaris)	2020	Dog	environmental/other	SAMN15569250	GCA_015630385.1	N/A	Staphpseud1584	1	10	2	1	1	1	2	757	131	145556	2775470	45430	19	0	Staphpseud1584	BetaL	AmGly	Tetra	StrThr	MacroL	QuinL	TrimP	noPC	noLin	noFus	noRF	noMup	Staphpseud1584	0	0	0	0
609	Staphpseud0195	MRSP	MDR	ST0757	nondisease	Staphylococcus pseudintermedius	SPSE-17-VL-SD-OK-0046	USA	North-America	Dog URINE (VOIDED)	2017	Dog	environmental/other	SAMN08971991	N/A	SRR7276444	Staphpseud0195	1	10	2	1	1	1	2	757	121	170568	2707168	60451	16	0	Staphpseud0195	BetaL	AmGly	Tetra	StrThr	MacroL	QuinL	TrimP	noPC	noLin	noFus	noRF	noMup	Staphpseud0195	0	0	0	0
610	Staphpseud0152	MRSP	MDR	ST0757	disease	Staphylococcus pseudintermedius	VL-FL-8538	USA	North-America	Dog Lesion	2017	Dog	environmental/other	SAMN08720254	N/A	SRR6852594	Staphpseud0152	1	10	2	1	1	1	2	757	128	313800	2716016	61000	13	0	Staphpseud0152	BetaL	AmGly	Tetra	StrThr	MacroL	QuinL	TrimP	noPC	noLin	noFus	noRF	noMup	Staphpseud0152	0	0	0	0
611	Staphpseud1470	MSSP	MDR	ST0150	nondisease	Staphylococcus pseudintermedius	8715B_17	USA	North-America	no source information	2017	Dog	environmental/other	SAMN12669272	GCA_015590825.1	N/A	Staphpseud1470	1	10	1	1	1	1	2	150	45	210690	2747069	113857	9	0	Staphpseud1470	BetaL	AmGly	Tetra	noST	noML	QuinL	noTP	noPC	noLin	noFus	noRF	noMup	Staphpseud1470	0	0	0	0
612	Staphpseud0830	MRSP	MDR	ST0125	nondisease	Staphylococcus pseudintermedius	SPSE-19-VL-WA-IL-0022	USA	North-America	Dog Skin	2019	Dog	environmental/other	SAMN13049250	N/A	SRR10301749	Staphpseud0830	2	10	2	1	1	1	1	125	76	535490	2714547	144572	5	0	Staphpseud0830	BetaL	AmGly	Tetra	StrThr	MacroL	QuinL	TrimP	noPC	noLin	noFus	noRF	noMup	Staphpseud0830	0	0	0	0
613	Staphpseud1709	MRSP	MDR	STnone	nondisease	Staphylococcus pseudintermedius	SPSE-20-VL-WA-MO-0019	USA	North-America	ear (Canis lupus familiaris)	2020	Dog	environmental/other	SAMN16629925	GCA_015634805.1	N/A	Staphpseud1709	1	7	2	1	1	2	2	none	60	486849	2960778	113724	8	0	Staphpseud1709	BetaL	AmGly	Tetra	StrThr	MacroL	QuinL	noTP	Pheni	noLin	noFus	noRF	noMup	Staphpseud1709	0	0	0	0
614	Staphpseud2247	MSSP	MDR	STnone	nondisease	Staphylococcus pseudintermedius	SPSE-20-VL-LA-ND-0023	USA	North-America	Skin (Canis lupus familiaris)	2020	Dog	environmental/other	SAMN18106111	GCA_017256995.1	N/A	Staphpseud2247	1	11	1	4	11	2	1	none	54	268787	2547339	172536	6	0	Staphpseud2247	BetaL	noAG	Tetra	noST	noML	QuinL	noTP	noPC	noLin	noFus	noRF	noMup	Staphpseud2247	0	0	0	0
615	Staphpseud1004	MRSP	MDR	ST1308	nondisease	Staphylococcus pseudintermedius	SPSE-19-VL-WA-MO-0031	USA	North-America	Dog skin	2019	Dog	environmental/other	SAMN14331119	N/A	SRR11266603	Staphpseud1004	7	10	2	1	26	1	2	1308	79	412788	2770052	148037	7	0	Staphpseud1004	BetaL	AmGly	Tetra	StrThr	MacroL	QuinL	TrimP	noPC	noLin	noFus	noRF	noMup	Staphpseud1004	0	qacG	0	0
616	Staphpseud2286	MRSP	MDR	ST1308	nondisease	Staphylococcus pseudintermedius	SPSE-20-VL-WA-IL-0046	USA	North-America	Urine (Canis lupus familiaris)	2020	Dog	environmental/other	SAMN19069025	N/A	SRR14469659	Staphpseud2286	7	10	2	1	26	1	2	1308	121	144147	2663873	62147	15	0	Staphpseud2286	BetaL	AmGly	Tetra	StrThr	MacroL	QuinL	TrimP	noPC	noLin	noFus	noRF	noMup	Staphpseud2286	0	qacG	0	0
617	Staphpseud1146	MRSP	MDR	ST1308	nondisease	Staphylococcus pseudintermedius	SPSE-19-VL-SD-OK-0038	USA	North-America	skin (Canis lupus familiaris)	2019	Dog	environmental/other	SAMN16285894	GCA_015542465.1	N/A	Staphpseud1146	7	10	2	1	26	1	2	1308	135	110583	2788343	47470	20	0	Staphpseud1146	BetaL	AmGly	Tetra	StrThr	MacroL	QuinL	TrimP	noPC	noLin	noFus	noRF	noMup	Staphpseud1146	0	qacG	0	0
618	Staphpseud0955	MRSP	MDR	ST1308	nondisease	Staphylococcus pseudintermedius	SPSE-19-VL-LA-TX-0028	USA	North-America	Dog Skin	2019	Dog	environmental/other	SAMN14093749	N/A	SRR11079911	Staphpseud0955	7	10	2	1	26	1	2	1308	113	320495	2716437	88090	10	0	Staphpseud0955	BetaL	AmGly	Tetra	StrThr	MacroL	QuinL	TrimP	noPC	noLin	noFus	noRF	noMup	Staphpseud0955	0	qacG	0	0
619	Staphpseud0470	MRSP	MDR	ST1308	nondisease	Staphylococcus pseudintermedius	SPSE-18-VL-LA-KS-0026	USA	North-America	Dog Skin swab	2018	Dog	environmental/other	SAMN11022127	N/A	SRR8632715	Staphpseud0470	7	10	2	1	26	1	2	1308	67	411398	2678858	136750	6	0	Staphpseud0470	BetaL	AmGly	Tetra	noST	MacroL	QuinL	TrimP	noPC	noLin	noFus	noRF	noMup	Staphpseud0470	0	qacG	0	0
620	Staphpseud0962	MRSP	MDR	ST0420	nondisease	Staphylococcus pseudintermedius	SPSE-19-VL-SD-NC-0014	USA	North-America	Dog Skin	2019	Dog	environmental/other	SAMN14125614	N/A	SRR11101223	Staphpseud0962	7	10	2	1	11	1	2	420	161	599574	2694881	132467	5	0	Staphpseud0962	BetaL	AmGly	Tetra	StrThr	MacroL	QuinL	TrimP	Pheni	noLin	noFus	noRF	noMup	Staphpseud0962	0	0	0	0
621	Staphpseud1889	MRSP	MDR	ST0420	nondisease	Staphylococcus pseudintermedius	MAD656	USA	North-America	nasal swab	2017	Dog	environmental/other	SAMN10389956	GCA_016804725.1	N/A	Staphpseud1889	7	10	2	1	11	1	2	420	38	464897	2673486	145792	6	0	Staphpseud1889	BetaL	AmGly	Tetra	StrThr	MacroL	QuinL	TrimP	Pheni	noLin	noFus	noRF	noMup	Staphpseud1889	0	0	0	0
622	Staphpseud1897	MRSP	MDR	ST0420	nondisease	Staphylococcus pseudintermedius	MAD643	USA	North-America	skin	2017	Dog	environmental/other	SAMN10389948	GCA_016804885.1	N/A	Staphpseud1897	7	10	2	1	11	1	2	420	44	321515	2718607	134023	8	0	Staphpseud1897	BetaL	AmGly	Tetra	StrThr	MacroL	QuinL	TrimP	Pheni	noLin	noFus	noRF	noMup	Staphpseud1897	0	0	0	0
623	Staphpseud0763	MRSP	MDR	ST0182	nondisease	Staphylococcus pseudintermedius	SPSE-18-VL-LA-ND-0040	USA	North-America	Dog Skin	2018	Dog	environmental/other	SAMN12723013	N/A	SRR10095180	Staphpseud0763	7	10	1	1	11	1	2	182	71	603286	2723223	131410	6	0	Staphpseud0763	BetaL	AmGly	Tetra	StrThr	MacroL	QuinL	TrimP	noPC	noLin	noFus	noRF	Mupir	Staphpseud0763	0	0	0	0
624	Staphpseud1679	MSSP	MDR	ST0786	nondisease	Staphylococcus pseudintermedius	SPSE-20-VL-NY-MS-0008	USA	North-America	Urine (Canis lupus familiaris)	2020	Dog	environmental/other	SAMN16428992	GCA_015634025.1	N/A	Staphpseud1679	7	10	2	1	11	5	2	786	48	631870	2744915	171470	5	0	Staphpseud1679	BetaL	AmGly	noTC	StrThr	noML	QuinL	TrimP	noPC	Linc	noFus	noRF	noMup	Staphpseud1679	0	0	0	0
625	Staphpseud1836	MSSP	MDR	STnone	disease	Staphylococcus pseudintermedius	DSP028	Spain	Europe	Skin Swab	2019	Dog	clinical	SAMN17102139	GCA_016482125.1	N/A	Staphpseud1836	4	3	4	1	11	5	2	none	2	2569147	2575420	2569147	1	0	Staphpseud1836	BetaL	AmGly	noTC	StrThr	MacroL	QuinL	TrimP	noPC	noLin	noFus	noRF	noMup	Staphpseud1836	0	0	0	0
626	Staphpseud0661	MRSP	MDR	ST0017	disease	Staphylococcus pseudintermedius	TAMU 39-060	USA	North-America	Dog skin	2012	Dog	clinical	SAMN11461206	N/A	SRR8926486	Staphpseud0661	1	7	1	1	13	1	1	17	82	284201	2726574	141951	7	0	Staphpseud0661	BetaL	AmGly	Tetra	StrThr	MacroL	QuinL	TrimP	noPC	noLin	noFus	noRF	noMup	Staphpseud0661	0	0	0	0
627	Staphpseud0725	MSSP	MDR	ST0017	nondisease	Staphylococcus pseudintermedius	SPSE-19-VL-NY-FL-0004	USA	North-America	Dog Skin	2019	Dog	environmental/other	SAMN12344190	N/A	SRR9734937	Staphpseud0725	1	7	1	1	13	1	1	17	90	284152	2623190	85484	11	0	Staphpseud0725	BetaL	AmGly	Tetra	StrThr	MacroL	QuinL	TrimP	noPC	noLin	noFus	noRF	noMup	Staphpseud0725	0	0	0	0
628	Staphpseud0751	MRSP	MDR	ST1552	nondisease	Staphylococcus pseudintermedius	SPSE-18-VL-OH-GA-0043	USA	North-America	Dog Nasal Swab	2018	Dog	environmental/other	SAMN12660040	N/A	SRR10037228	Staphpseud0751	1	7	1	1	13	1	2	1552	66	310245	2683915	129767	8	0	Staphpseud0751	BetaL	AmGly	Tetra	StrThr	MacroL	QuinL	TrimP	noPC	noLin	noFus	noRF	noMup	Staphpseud0751	0	0	0	0
629	Staphpseud0902	MRSP	MDR	STnone	disease	Staphylococcus pseudintermedius	SPSE-19-VL-LA-ND-0026	USA	North-America	Dog Incision	2019	Dog	environmental/other	SAMN13981367	N/A	SRR11039190	Staphpseud0902	1	13	1	1	13	1	1	none	113	167451	2683309	62572	13	0	Staphpseud0902	BetaL	AmGly	Tetra	StrThr	MacroL	QuinL	TrimP	noPC	noLin	noFus	noRF	noMup	Staphpseud0902	0	0	0	0
630	Staphpseud1683	MRSP	MDR	STnone	nondisease	Staphylococcus pseudintermedius	SPSE-20-VL-NY-FL-0010	USA	North-America	Skin (Canis lupus familiaris)	2020	Dog	environmental/other	SAMN16282947	GCA_015634105.1	N/A	Staphpseud1683	1	7	1	2	13	5	1	none	63	260363	2813461	119230	9	0	Staphpseud1683	BetaL	AmGly	Tetra	StrThr	MacroL	QuinL	TrimP	noPC	noLin	noFus	noRF	noMup	Staphpseud1683	0	qacG	0	0
631	Staphpseud1870	MRSP	MDR	STnone	nondisease	Staphylococcus pseudintermedius	SPSE-20-VL-SD-NC-0008	USA	North-America	skin	2020	Dog	environmental/other	SAMN17384665	GCA_016723425.1	N/A	Staphpseud1870	3	7	2	1	1	2	1	none	142	198654	2760697	39022	20	0	Staphpseud1870	BetaL	AmGly	Tetra	StrThr	MacroL	QuinL	TrimP	noPC	noLin	noFus	noRF	noMup	Staphpseud1870	0	0	0	0
632	Staphpseud2178	MSSP	MDR	STnone	nondisease	Staphylococcus pseudintermedius	SIG-Cat-WA99164PPY20170	USA	North-America	no source information	2019	Cat	environmental/other	SAMN17835041	N/A	SRR13684168	Staphpseud2178	3	7	2	1	1	2	1	none	94	217310	2747203	102013	10	0	Staphpseud2178	BetaL	AmGly	Tetra	StrThr	MacroL	QuinL	TrimP	noPC	noLin	noFus	noRF	noMup	Staphpseud2178	0	0	0	0
633	Staphpseud0021	MRSP	MDR	ST0429	nondisease	Staphylococcus pseudintermedius	SL/066	Sri Lanka	Asia	Dog Ear swab	2014	Dog	clinical	SAMN06052361	GCA_002362305.1	N/A	Staphpseud0021	1	7	4	1	13	1	1	429	50	488775	2764088	148617	5	17.33	Staphpseud0021	BetaL	AmGly	Tetra	StrThr	noML	QuinL	TrimP	noPC	noLin	noFus	noRF	noMup	Staphpseud0021	qacC	0	0	0
634	Staphpseud2009	MSSP	MDR	STnone	nondisease	Staphylococcus pseudintermedius	SPSE-20-VL-LA-KY-0037	USA	North-America	Ear (Canis lupus)	2020	Dog	environmental/other	SAMN19468997	GCA_018691735.1	N/A	Staphpseud2009	1	7	4	2	13	1	1	none	92	215801	2608465	80762	11	0	Staphpseud2009	BetaL	AmGly	Tetra	StrThr	MacroL	QuinL	TrimP	Pheni	noLin	noFus	noRF	noMup	Staphpseud2009	0	0	0	0
635	Staphpseud0440	MRSP	MDR	ST0121	nondisease	Staphylococcus pseudintermedius	SPSE-18-VL-NY-GA-0015	USA	North-America	Dog Ear	2018	Dog	environmental/other	SAMN10621003	N/A	SRR8360302	Staphpseud0440	2	9	3	1	1	2	1	121	130	172478	2727295	63461	14	0	Staphpseud0440	BetaL	AmGly	Tetra	StrThr	MacroL	QuinL	TrimP	Pheni	noLin	noFus	noRF	noMup	Staphpseud0440	0	qacG	0	0
636	Staphpseud1017	MRSP	MDR	STnone	nondisease	Staphylococcus pseudintermedius	SPSE-19-VL-WA-NY-0045	USA	North-America	Dog Eye	2019	Dog	environmental/other	SAMN14488114	N/A	SRR11451313	Staphpseud1017	2	9	3	1	~1	2	1	none	74	372622	2671753	122289	6	0	Staphpseud1017	BetaL	AmGly	Tetra	StrThr	MacroL	QuinL	TrimP	Pheni	noLin	noFus	noRF	noMup	Staphpseud1017	0	qacG	0	0
637	Staphpseud0140	MRSP	MDR	ST0930	nondisease	Staphylococcus pseudintermedius	MRSP 1019	USA	North-America	Dog skin	2017	Dog	environmental/other	SAMN08475772	GCA_002976235.2	N/A	Staphpseud0140	2	81	3	1	1	2	1	930	2	2770622	2821918	2770622	1	0	Staphpseud0140	BetaL	AmGly	Tetra	StrThr	MacroL	QuinL	TrimP	Pheni	noLin	noFus	noRF	noMup	Staphpseud0140	0	0	0	0
638	Staphpseud0923	MSSP	MDR	ST0121	nondisease	Staphylococcus pseudintermedius	SPSE-19-VL-ON-QC-0002	Canada	North-America	Dog ear	2019	Dog	environmental/other	SAMN13996883	N/A	SRR11018255	Staphpseud0923	2	9	3	1	1	2	1	121	112	271076	2585077	52116	15	0	Staphpseud0923	BetaL	AmGly	Tetra	StrThr	MacroL	QuinL	TrimP	Pheni	noLin	noFus	noRF	noMup	Staphpseud0923	0	0	0	0
639	Staphpseud0027	MRSP	MDR	ST0121	nondisease	Staphylococcus pseudintermedius	SL/154	Sri Lanka	Asia	Dog Ear swab	2014	Dog	clinical	SAMN06054141	GCA_002366435.1	N/A	Staphpseud0027	2	9	3	1	1	2	1	121	57	373376	2742221	132146	8	10.5	Staphpseud0027	BetaL	AmGly	Tetra	StrThr	MacroL	QuinL	TrimP	Pheni	noLin	noFus	noRF	noMup	Staphpseud0027	0	0	0	0
640	Staphpseud0992	MRSP	MDR	STnone	disease	Staphylococcus pseudintermedius	SPSE-19-VL-LA-ND-0048	USA	North-America	Dog Abscess	2019	Dog	environmental/other	SAMN14291953	N/A	SRR11296900	Staphpseud0992	2	8	3	1	1	2	1	none	147	149361	2786134	56329	15	0	Staphpseud0992	BetaL	AmGly	Tetra	StrThr	MacroL	QuinL	TrimP	Pheni	noLin	noFus	Rifam	noMup	Staphpseud0992	0	qacG	0	0
641	Staphpseud2251	MRSP	MDR	ST0002	nondisease	Staphylococcus pseudintermedius	SPSE-20-VL-WA-MO-0030	USA	North-America	skin (Canis lupus familiaris )	2020	Dog	environmental/other	SAMN19056708	N/A	SRR14460195	Staphpseud2251	1	2	3	1	1	1	1	2	96	327874	2713045	114966	8	0	Staphpseud2251	BetaL	AmGly	noTC	StrThr	MacroL	QuinL	TrimP	Pheni	noLin	noFus	noRF	noMup	Staphpseud2251	0	qacG	0	0
642	Staphpseud1124	MRSP	MDR	ST1544	nondisease	Staphylococcus pseudintermedius	Z0118SP0130	nocountry	nocontinent	Dog	2018	Dog	environmental/other	SAMN15897749	GCA_014353035.1	N/A	Staphpseud1124	3	9	3	1	1	2	1	1544	1	2663277	2663277	2663277	1	0	Staphpseud1124	BetaL	AmGly	Tetra	StrThr	MacroL	QuinL	TrimP	Pheni	noLin	noFus	noRF	noMup	Staphpseud1124	0	0	0	0
643	Staphpseud1141	MRSP	MDR	ST1544	nondisease	Staphylococcus pseudintermedius	Z0118SP0108	nocountry	nocontinent	Dog	2018	Dog	environmental/other	SAMN15950890	GCA_014490535.1	N/A	Staphpseud1141	3	9	3	1	1	2	1	1544	1	2663261	2663261	2663261	1	0	Staphpseud1141	BetaL	AmGly	Tetra	StrThr	MacroL	QuinL	TrimP	Pheni	noLin	noFus	noRF	noMup	Staphpseud1141	0	0	0	0
644	SCpseud_UoS051	MRSP	MDR	STnone	disease	Staphylococcus pseudintermedius	SAP_4295	United Kingdom	Europe	Dog Surgical Site Infection (SSI)	2016	Dog	clinical	SAMN43395703	JBHCQH000000000	SRR30512320	SCpseud UoS051	1	9	1	1	7	1	1	none	49	592925	2703220	190306	4	0	SCpseud_UoS051	BetaL	AmGly	Tetra	noST	noML	QuinL	TrimP	noPC	noLin	noFus	noRF	noMup	SCpseud_UoS051	0	qacG	0	0
645	Staphpseud0489	MRSP	MDR	ST0155	nondisease	Staphylococcus pseudintermedius	SPSE-18-VL-LA-PA-Ryan-0031	USA	North-America	Dog Skin	2018	Dog	environmental/other	SAMN11288809	N/A	SRR8815923	Staphpseud0489	2	11	2	1	1	1	2	155	63	606787	2684128	100048	7	0	Staphpseud0489	BetaL	AmGly	Tetra	StrThr	MacroL	QuinL	TrimP	noPC	noLin	noFus	noRF	noMup	Staphpseud0489	0	0	0	0
646	Staphpseud0479	MRSP	MDR	ST0155	nondisease	Staphylococcus pseudintermedius	SPSE-18-VL-LA-PA-Ryan-0027	USA	North-America	Dog Skin	2018	Dog	environmental/other	SAMN11288790	N/A	SRR8815909	Staphpseud0479	2	11	2	1	1	1	2	155	80	623743	2737962	114646	7	0	Staphpseud0479	BetaL	AmGly	Tetra	StrThr	MacroL	QuinL	TrimP	noPC	noLin	noFus	noRF	noMup	Staphpseud0479	0	qacG	0	0
647	Staphpseud0407	MRSP	MDR	ST0155	nondisease	Staphylococcus pseudintermedius	SPSE-18-VL-LA-PA-Ryan-0013	USA	North-America	Dog Skin	2018	Dog	environmental/other	SAMN10396905	N/A	SRR8176632	Staphpseud0407	2	11	2	1	1	1	2	155	59	607064	2688146	226364	4	0	Staphpseud0407	BetaL	AmGly	Tetra	StrThr	MacroL	QuinL	TrimP	noPC	noLin	noFus	noRF	noMup	Staphpseud0407	0	qacG	0	0
648	Staphpseud0980	MRSP	MDR	ST0155	nondisease	Staphylococcus pseudintermedius	SPSE-19-VL-LA-PA-Ryan-0043	USA	North-America	Dog Skin	2019	Dog	environmental/other	SAMN14291941	N/A	SRR11296898	Staphpseud0980	2	11	2	1	1	1	2	155	107	238941	2607055	99722	9	0	Staphpseud0980	BetaL	AmGly	Tetra	StrThr	MacroL	QuinL	TrimP	noPC	noLin	noFus	noRF	noMup	Staphpseud0980	0	qacG	0	0
649	Staphpseud0308	MRSP	MDR	ST0155	nondisease	Staphylococcus pseudintermedius	SPSE-17-VL-OH-GA-0037	USA	North-America	Dog Skin	2017	Dog	environmental/other	SAMN09772652	N/A	SRR8104469	Staphpseud0308	2	11	2	1	1	1	2	155	185	84587	2589055	33117	25	0	Staphpseud0308	BetaL	AmGly	Tetra	StrThr	MacroL	QuinL	TrimP	noPC	noLin	noFus	noRF	noMup	Staphpseud0308	0	qacG	0	0
650	Staphpseud0374	MSSP	MDR	ST0155	nondisease	Staphylococcus pseudintermedius	SPSE-18-VL-NY-MS-0001	USA	North-America	Dog	2018	Dog	environmental/other	SAMN10368199	N/A	SRR8146147	Staphpseud0374	2	11	2	1	1	1	2	155	121	227803	2653608	48557	15	0	Staphpseud0374	BetaL	AmGly	Tetra	StrThr	MacroL	QuinL	TrimP	noPC	noLin	noFus	noRF	noMup	Staphpseud0374	0	qacG	0	0
651	Staphpseud0302	MRSP	MDR	ST0155	nondisease	Staphylococcus pseudintermedius	SPSE-18-VL-LA-ND-0001	USA	North-America	Dog eye	2018	Dog	environmental/other	SAMN09729017	N/A	SRR7638089	Staphpseud0302	2	11	2	1	1	1	2	155	54	731590	2713542	180637	5	0	Staphpseud0302	BetaL	AmGly	Tetra	StrThr	MacroL	QuinL	TrimP	noPC	noLin	noFus	noRF	noMup	Staphpseud0302	0	qacG	0	0
652	Staphpseud0999	MRSP	MDR	ST0155	nondisease	Staphylococcus pseudintermedius	SPSE-19-VL-WA-NY-0029	USA	North-America	Dog Skin	2019	Dog	environmental/other	SAMN14331108	N/A	SRR11266545	Staphpseud0999	2	11	2	1	1	1	2	155	71	513767	2691200	117630	6	0	Staphpseud0999	BetaL	AmGly	Tetra	StrThr	MacroL	QuinL	TrimP	noPC	noLin	noFus	noRF	noMup	Staphpseud0999	0	qacG	0	0
653	Staphpseud1458	MRSP	MDR	ST0155	nondisease	Staphylococcus pseudintermedius	7568a_18	USA	North-America	no source information	2018	Dog	environmental/other	SAMN12669382	GCA_015590585.1	N/A	Staphpseud1458	2	11	2	1	1	1	2	155	61	625104	2865813	130041	6	0	Staphpseud1458	BetaL	AmGly	Tetra	StrThr	MacroL	QuinL	TrimP	noPC	noLin	noFus	noRF	noMup	Staphpseud1458	0	0	0	0
654	Staphpseud1535	MRSP	MDR	ST0155	nondisease	Staphylococcus pseudintermedius	4679a_18	USA	North-America	no source information	2018	Dog	environmental/other	SAMN12669333	GCA_015592285.1	N/A	Staphpseud1535	2	11	2	1	1	1	2	155	54	638422	2984395	107744	7	0	Staphpseud1535	BetaL	AmGly	Tetra	StrThr	MacroL	QuinL	TrimP	noPC	noLin	noFus	noRF	noMup	Staphpseud1535	0	0	0	0
655	Staphpseud1673	MRSP	MDR	ST0155	nondisease	Staphylococcus pseudintermedius	SPSE-19-VL-NY-GA-0025	USA	North-America	Ear (Canis lupus familiaris)	2019	Dog	environmental/other	SAMN15690530	GCA_015632625.1	N/A	Staphpseud1673	2	11	2	1	1	1	2	155	38	614837	2722903	150110	5	0	Staphpseud1673	BetaL	AmGly	Tetra	StrThr	MacroL	QuinL	TrimP	noPC	noLin	noFus	noRF	noMup	Staphpseud1673	0	0	0	0
656	Staphpseud0437	MSSP	MDR	ST0155	nondisease	Staphylococcus pseudintermedius	SPSE-18-VL-NY-MS-0016	USA	North-America	Dog Mouth	2018	Dog	environmental/other	SAMN10620956	N/A	SRR8360143	Staphpseud0437	2	11	2	1	1	1	2	155	64	235583	2581024	119852	8	0	Staphpseud0437	BetaL	AmGly	Tetra	StrThr	noML	QuinL	TrimP	noPC	noLin	noFus	noRF	noMup	Staphpseud0437	0	0	0	0
657	Staphpseud0675	MSSP	MDR	ST0155	nondisease	Staphylococcus pseudintermedius	SPSE-18-VL-NY-MS-0043	USA	North-America	Dog Ear	2018	Dog	environmental/other	SAMN11581014	N/A	SRR9016902	Staphpseud0675	2	11	2	1	1	1	2	155	65	288387	2535172	91673	8	0	Staphpseud0675	BetaL	AmGly	Tetra	StrThr	MacroL	QuinL	TrimP	noPC	noLin	noFus	noRF	noMup	Staphpseud0675	0	0	0	0
658	Staphpseud0664	MSSP	MDR	ST0155	disease	Staphylococcus pseudintermedius	TAMU 41-073	USA	North-America	Dog Bone/Implant/Surgical Site	2012	Dog	clinical	SAMN11461211	N/A	SRR8926464	Staphpseud0664	2	11	2	1	1	1	2	155	87	236046	2541099	70727	10	0	Staphpseud0664	BetaL	AmGly	Tetra	StrThr	MacroL	QuinL	TrimP	noPC	noLin	noFus	noRF	noMup	Staphpseud0664	0	0	0	0
659	Staphpseud0668	MSSP	MDR	ST0155	disease	Staphylococcus pseudintermedius	TAMU 42-082	USA	North-America	Dog skin	2013	Dog	clinical	SAMN11461217	N/A	SRR8926466	Staphpseud0668	2	11	2	1	1	1	2	155	124	142679	2624044	51696	18	0	Staphpseud0668	BetaL	AmGly	Tetra	StrThr	MacroL	QuinL	TrimP	noPC	noLin	noFus	noRF	noMup	Staphpseud0668	0	0	0	0
660	Staphpseud1956	MSSP	MDR	ST0155	nondisease	Staphylococcus pseudintermedius	SPSE-18-VL-LA-TX-0013	USA	North-America	Canine Skin (Canis lupus familiaris)	2018	Dog	environmental/other	SAMN17814064	GCA_017113595.1	N/A	Staphpseud1956	2	11	2	1	1	1	2	155	89	240528	2800754	89893	10	0	Staphpseud1956	BetaL	AmGly	Tetra	StrThr	noML	QuinL	TrimP	noPC	noLin	noFus	noRF	noMup	Staphpseud1956	0	0	0	0
661	Staphpseud1542	MSSP	MDR	ST0155	nondisease	Staphylococcus pseudintermedius	5014b_18	USA	North-America	no source information	2018	Dog	environmental/other	SAMN12669340	GCA_015592425.1	N/A	Staphpseud1542	2	11	2	1	1	1	2	155	54	512808	2667850	106999	7	0	Staphpseud1542	BetaL	AmGly	Tetra	StrThr	MacroL	noQL	TrimP	noPC	noLin	noFus	noRF	noMup	Staphpseud1542	0	0	0	0
662	Staphpseud1564	MSSP	MDR	ST0155	nondisease	Staphylococcus pseudintermedius	SPSE-20-VL-LA-PA-Ryan-0006	USA	North-America	Skin (Canis lupus familiaris)	2020	Dog	environmental/other	SAMN15639395	GCA_015629765.1	N/A	Staphpseud1564	2	11	2	1	1	1	2	155	66	246463	2750514	90508	10	0	Staphpseud1564	BetaL	AmGly	Tetra	StrThr	MacroL	QuinL	TrimP	noPC	noLin	noFus	noRF	noMup	Staphpseud1564	0	0	0	0
663	Staphpseud1494	MSSP	MDR	ST0155	nondisease	Staphylococcus pseudintermedius	2208a_18	USA	North-America	no source information	2018	Dog	environmental/other	SAMN12669301	GCA_015591345.1	N/A	Staphpseud1494	2	11	2	1	1	1	2	155	45	372641	2689606	121819	7	0	Staphpseud1494	BetaL	AmGly	Tetra	StrThr	MacroL	QuinL	TrimP	noPC	noLin	noFus	noRF	noMup	Staphpseud1494	0	0	0	0
664	Staphpseud0279	MSSP	MDR	ST0155	nondisease	Staphylococcus pseudintermedius	NYVetLIRN-77	USA	North-America	Dog skin	2014	Dog	environmental/other	SAMN09698700	N/A	SRR7551908	Staphpseud0279	2	11	2	1	1	1	2	155	60	317349	2538073	112590	7	0	Staphpseud0279	BetaL	AmGly	Tetra	StrThr	MacroL	QuinL	TrimP	noPC	noLin	noFus	noRF	noMup	Staphpseud0279	0	0	0	0
665	Staphpseud2196	MRSP	MDR	ST0155	nondisease	Staphylococcus pseudintermedius	SIG-Cat-FL34741PPY20059	USA	North-America	no source information	2019	Cat	environmental/other	SAMN17835018	N/A	SRR13684187	Staphpseud2196	2	11	2	1	1	1	2	155	103	436064	2645633	59836	12	0	Staphpseud2196	BetaL	AmGly	Tetra	StrThr	MacroL	QuinL	TrimP	noPC	noLin	noFus	noRF	noMup	Staphpseud2196	0	qacG	0	0
666	Staphpseud0728	MRSP	MDR	ST0155	nondisease	Staphylococcus pseudintermedius	SPSE-19-VL-NY-FL-0007	USA	North-America	Dog Skin	2019	Dog	environmental/other	SAMN12344236	N/A	SRR9734948	Staphpseud0728	2	11	2	1	1	1	2	155	78	492939	2643112	77902	10	0	Staphpseud0728	BetaL	AmGly	Tetra	StrThr	MacroL	QuinL	TrimP	noPC	noLin	noFus	noRF	noMup	Staphpseud0728	0	qacG	0	0
667	Staphpseud0508	MRSP	MDR	ST0155	nondisease	Staphylococcus pseudintermedius	SPSE-18-VL-NY-GA-0019	USA	North-America	Dog Ear	2018	Dog	environmental/other	SAMN11357857	N/A	SRR8864252	Staphpseud0508	2	11	2	1	1	1	2	155	75	567502	2655276	169250	6	0	Staphpseud0508	BetaL	AmGly	Tetra	StrThr	MacroL	QuinL	TrimP	noPC	noLin	noFus	noRF	noMup	Staphpseud0508	0	qacG	0	0
668	Staphpseud0794	MRSP	MDR	STnone	nondisease	Staphylococcus pseudintermedius	SPSE-19-VL-SD-NC-0001	USA	North-America	Dog Skin	2019	Dog	environmental/other	SAMN13012295	N/A	SRR10257902	Staphpseud0794	2	11	2	1	~1	1	2	none	105	300404	2627326	66720	12	0	Staphpseud0794	BetaL	AmGly	Tetra	StrThr	MacroL	QuinL	TrimP	noPC	noLin	noFus	noRF	noMup	Staphpseud0794	0	qacG	0	0
669	Staphpseud2244	MRSP	MDR	ST0155	nondisease	Staphylococcus pseudintermedius	SIG-Cat-AL36849PPY20174	USA	North-America	no source information	2019	Cat	environmental/other	SAMN17835012	N/A	SRR13684236	Staphpseud2244	2	11	2	1	1	1	2	155	172	151129	2661788	36312	22	0	Staphpseud2244	BetaL	AmGly	Tetra	StrThr	MacroL	QuinL	TrimP	noPC	noLin	noFus	noRF	noMup	Staphpseud2244	0	qacG	0	0
670	Staphpseud2288	MRSP	MDR	ST0155	nondisease	Staphylococcus pseudintermedius	SPSE-20-VL-LA-KY-0041	USA	North-America	Urine (Canis lupus)	2020	Dog	environmental/other	SAMN19468999	GCA_018702415.1	N/A	Staphpseud2288	2	11	2	1	1	1	2	155	118	381978	2698118	63453	13	0	Staphpseud2288	BetaL	AmGly	Tetra	StrThr	MacroL	QuinL	TrimP	noPC	noLin	noFus	noRF	noMup	Staphpseud2288	0	qacG	0	0
671	Staphpseud1155	MRSP	MDR	ST0155	nondisease	Staphylococcus pseudintermedius	SPSE-19-VL-SD-NC-0047	USA	North-America	skin (Canis lupus familiaris)	2019	Dog	environmental/other	SAMN16284523	GCA_015542715.1	N/A	Staphpseud1155	2	11	2	1	1	1	2	155	157	96465	2745594	35445	27	0	Staphpseud1155	BetaL	AmGly	Tetra	StrThr	MacroL	QuinL	TrimP	noPC	noLin	noFus	noRF	noMup	Staphpseud1155	0	qacG	0	0
672	Staphpseud1443	MRSP	MDR	ST0155	nondisease	Staphylococcus pseudintermedius	6292c_18	USA	North-America	no source information	2018	Dog	environmental/other	SAMN12669370	GCA_015590285.1	N/A	Staphpseud1443	2	11	2	1	1	1	2	155	53	614509	2774710	179539	5	0	Staphpseud1443	BetaL	AmGly	Tetra	StrThr	noML	QuinL	TrimP	noPC	noLin	noFus	noRF	noMup	Staphpseud1443	0	qacG	0	0
673	Staphpseud1000	MRSP	MDR	ST0433	disease	Staphylococcus pseudintermedius	SPSE-19-VL-WA-NY-0026	USA	North-America	Dog Wound	2019	Dog	environmental/other	SAMN14331112	N/A	SRR11266549	Staphpseud1000	2	11	2	1	1	1	1	433	63	600476	2785962	171155	5	0	Staphpseud1000	BetaL	AmGly	Tetra	StrThr	MacroL	QuinL	TrimP	noPC	noLin	noFus	noRF	noMup	Staphpseud1000	0	qacG	0	0
674	Staphpseud0322	MRSP	MDR	ST0155	nondisease	Staphylococcus pseudintermedius	SPSE-18-VL-SD-MI-0001	USA	North-America	Dog Skin	2018	Dog	environmental/other	SAMN09952579	N/A	SRR7788256	Staphpseud0322	2	11	2	1	1	1	2	155	104	342322	2710253	80549	11	0	Staphpseud0322	BetaL	AmGly	Tetra	StrThr	MacroL	QuinL	TrimP	noPC	noLin	noFus	noRF	noMup	Staphpseud0322	0	qacG	0	0
675	Staphpseud0963	MRSP	MDR	ST0155	nondisease	Staphylococcus pseudintermedius	SPSE-19-VL-SD-NC-0021	USA	North-America	Dog Skin	2019	Dog	environmental/other	SAMN14125615	N/A	SRR11101224	Staphpseud0963	2	11	2	1	1	1	2	155	121	302474	2629323	70411	11	0	Staphpseud0963	BetaL	AmGly	Tetra	StrThr	MacroL	QuinL	TrimP	noPC	noLin	noFus	noRF	noMup	Staphpseud0963	0	qacG	0	0
676	Staphpseud0950	MSSP	MDR	STnone	disease	Staphylococcus pseudintermedius	SPSE-19-VL-LA-KY-0036	USA	North-America	Dog Abscess	2019	Dog	environmental/other	SAMN14093744	N/A	SRR11079902	Staphpseud0950	4	11	2	1	1	1	2	none	105	207259	2627455	113043	9	0	Staphpseud0950	BetaL	AmGly	Tetra	StrThr	MacroL	QuinL	TrimP	noPC	noLin	noFus	noRF	noMup	Staphpseud0950	0	qacG	0	0
677	Staphpseud0687	MSSP	MDR	STnone	nondisease	Staphylococcus pseudintermedius	SPSE-18-VL-SD-NC-0039	USA	North-America	Dog Skin	2018	Dog	environmental/other	SAMN11604699	N/A	SRR9029432	Staphpseud0687	2	11	2	1	1	5	2	none	144	197192	2582522	60197	14	0	Staphpseud0687	BetaL	noAG	Tetra	noST	noML	QuinL	noTP	noPC	noLin	noFus	noRF	noMup	Staphpseud0687	0	0	0	0
678	Staphpseud0979	MRSP	MDR	ST0157	nondisease	Staphylococcus pseudintermedius	SPSE-19-VL-LA-PA-Ryan-0039	USA	North-America	Dog Skin	2019	Dog	environmental/other	SAMN14291940	N/A	SRR11296899	Staphpseud0979	2	11	2	11	5	1	2	157	107	272480	2633533	89093	8	0	Staphpseud0979	BetaL	AmGly	Tetra	StrThr	MacroL	QuinL	TrimP	noPC	noLin	noFus	noRF	noMup	Staphpseud0979	0	0	0	0
679	Staphpseud0509	MRSP	MDR	ST0157	nondisease	Staphylococcus pseudintermedius	SPSE-18-VL-NY-GA-0021	USA	North-America	Dog Skin	2018	Dog	environmental/other	SAMN11357891	N/A	SRR8864266	Staphpseud0509	2	11	2	11	5	1	2	157	66	408957	2632822	142720	6	0	Staphpseud0509	BetaL	AmGly	Tetra	StrThr	MacroL	QuinL	TrimP	noPC	noLin	noFus	noRF	noMup	Staphpseud0509	0	0	0	0
680	Staphpseud1881	MRSP	MDR	ST0157	nondisease	Staphylococcus pseudintermedius	MAD672	USA	North-America	skin	2017	Dog	environmental/other	SAMN10389966	GCA_016804565.1	N/A	Staphpseud1881	2	11	2	11	5	1	2	157	48	371361	2606679	120296	7	0	Staphpseud1881	BetaL	AmGly	Tetra	StrThr	MacroL	QuinL	TrimP	noPC	noLin	noFus	noRF	noMup	Staphpseud1881	0	0	0	0
681	Staphpseud1019	MRSP	MDR	ST0157	nondisease	Staphylococcus pseudintermedius	SPSE-19-VL-WA-NY-0040	USA	North-America	Dog Skin	2019	Dog	environmental/other	SAMN14488125	N/A	SRR11451397	Staphpseud1019	2	11	2	11	5	1	2	157	75	341606	2603660	117650	8	0	Staphpseud1019	BetaL	AmGly	Tetra	StrThr	noML	QuinL	TrimP	noPC	noLin	noFus	noRF	noMup	Staphpseud1019	0	0	0	0
682	Staphpseud0697	MRSP	MDR	ST0157	nondisease	Staphylococcus pseudintermedius	SPSE-18-VL-SD-NC-0041	USA	North-America	Dog Skin	2018	Dog	environmental/other	SAMN11604755	N/A	SRR9029455	Staphpseud0697	2	11	2	11	5	1	2	157	149	99997	2585524	46397	19	0	Staphpseud0697	BetaL	AmGly	Tetra	StrThr	MacroL	QuinL	TrimP	noPC	noLin	noFus	noRF	noMup	Staphpseud0697	0	0	0	0
683	Staphpseud2164	MRSP	MDR	ST0157	nondisease	Staphylococcus pseudintermedius	SIG-Feline-AL36849PPY10194	USA	North-America	no source information	2019	Cat	environmental/other	SAMN17835122	N/A	SRR13684154	Staphpseud2164	2	11	2	11	5	1	2	157	176	135703	2602723	31489	26	0	Staphpseud2164	BetaL	AmGly	Tetra	StrThr	MacroL	QuinL	TrimP	noPC	noLin	noFus	noRF	noMup	Staphpseud2164	0	0	0	0
684	Staphpseud0494	MRSP	MDR	ST0917	nondisease	Staphylococcus pseudintermedius	SPSE-18-VL-SD-OK-0025	USA	North-America	Dog Ear Swab	2018	Dog	environmental/other	SAMN11288820	N/A	SRR8815940	Staphpseud0494	33	11	2	11	5	1	2	917	117	147403	2611280	63461	13	0	Staphpseud0494	BetaL	AmGly	Tetra	StrThr	MacroL	QuinL	TrimP	noPC	noLin	noFus	noRF	noMup	Staphpseud0494	0	0	0	0
685	Staphpseud1046	MRSP	MDR	ST0917	nondisease	Staphylococcus pseudintermedius	SPSE-19-VL-SD-OK-0031	USA	North-America	Dog Skin	2019	Dog	environmental/other	SAMN14831880	N/A	SRR11676627	Staphpseud1046	33	11	2	11	5	1	2	917	141	175827	2610595	42811	17	0	Staphpseud1046	BetaL	AmGly	Tetra	StrThr	MacroL	QuinL	TrimP	noPC	noLin	noFus	noRF	noMup	Staphpseud1046	0	0	0	0
686	Staphpseud1880	MRSP	MDR	ST0157	disease	Staphylococcus pseudintermedius	MAD670	USA	North-America	wound	2017	Dog	environmental/other	SAMN10389965	GCA_016804545.1	N/A	Staphpseud1880	2	11	2	11	5	1	2	157	60	322318	2693085	130333	7	0	Staphpseud1880	BetaL	AmGly	Tetra	StrThr	MacroL	QuinL	TrimP	noPC	noLin	noFus	noRF	noMup	Staphpseud1880	0	0	0	0
687	Staphpseud2274	MSSP	MDR	ST0157	nondisease	Staphylococcus pseudintermedius	SPSE-20-VL-WA-NY-0039	USA	North-America	Skin (Canis lupus familiaris)	2020	Dog	environmental/other	SAMN19101998	N/A	SRR14491961	Staphpseud2274	2	11	2	11	5	1	2	157	81	315205	2551180	170067	6	0	Staphpseud2274	BetaL	AmGly	Tetra	StrThr	MacroL	QuinL	TrimP	noPC	noLin	noFus	noRF	noMup	Staphpseud2274	0	0	0	0
688	Staphpseud1450	MRSP	MDR	ST0157	nondisease	Staphylococcus pseudintermedius	6604b_18	USA	North-America	no source information	2018	Dog	environmental/other	SAMN12669376	GCA_015590425.1	N/A	Staphpseud1450	2	11	2	11	5	1	2	157	66	245699	2843178	118760	8	0	Staphpseud1450	BetaL	AmGly	Tetra	StrThr	MacroL	QuinL	TrimP	noPC	noLin	noFus	noRF	noMup	Staphpseud1450	0	0	0	0
689	Staphpseud1194	MRSP	MDR	ST0157	disease	Staphylococcus pseudintermedius	16-B22169	USA	North-America	K9 paw	2016	Dog	clinical	SAMN12703605	GCA_015584175.1	N/A	Staphpseud1194	2	11	2	11	5	1	2	157	72	235347	2892494	120298	9	0	Staphpseud1194	BetaL	AmGly	Tetra	StrThr	MacroL	QuinL	TrimP	noPC	noLin	noFus	noRF	noMup	Staphpseud1194	0	qacG	0	0
690	Staphpseud1932	MRSP	MDR	ST0917	nondisease	Staphylococcus pseudintermedius	SPSE-18-VL-LA-KY-0018	USA	North-America	Ear (Canis lupus familiaris)	2018	Dog	environmental/other	SAMN17814039	GCA_017108905.1	N/A	Staphpseud1932	33	11	2	11	5	1	2	917	57	457450	2881339	142464	6	0	Staphpseud1932	BetaL	AmGly	Tetra	StrThr	MacroL	QuinL	TrimP	noPC	noLin	noFus	noRF	noMup	Staphpseud1932	0	0	0	0
691	Staphpseud1626	MRSP	MDR	ST0917	disease	Staphylococcus pseudintermedius	SPSE-19-VL-OH-WA-0039	USA	North-America	Surgical Site (Canis lupus familiaris)	2019	Dog	environmental/other	SAMN16476997	GCA_015631605.1	N/A	Staphpseud1626	33	11	2	11	5	1	2	917	277	67123	2576694	26083	34	0	Staphpseud1626	BetaL	noAG	Tetra	noST	noML	QuinL	noTP	noPC	noLin	noFus	noRF	noMup	Staphpseud1626	0	0	0	0
692	Staphpseud0660	MRSP	MDR	ST0825	disease	Staphylococcus pseudintermedius	TAMU 39-044	USA	North-America	Dog skin	2012	Dog	clinical	SAMN11461205	N/A	SRR8926487	Staphpseud0660	2	11	2	11	5	2	2	825	113	257546	2835043	104901	10	0	Staphpseud0660	BetaL	AmGly	Tetra	StrThr	MacroL	QuinL	noTP	noPC	noLin	noFus	noRF	noMup	Staphpseud0660	0	0	0	0
693	Staphpseud0385	MSSP	MDR	STnone	nondisease	Staphylococcus pseudintermedius	SPSE-18-VL-SD-NC-0024	USA	North-America	Dog Urine	2018	Dog	environmental/other	SAMN10393118	N/A	SRR8236059	Staphpseud0385	4	9	2	1	1	1	2	none	174	127343	2527814	48215	17	0	Staphpseud0385	BetaL	AmGly	noTC	StrThr	MacroL	QuinL	TrimP	noPC	noLin	noFus	noRF	noMup	Staphpseud0385	0	qacG	0	0
694	Staphpseud0300	MSSP	MDR	STnone	disease	Staphylococcus pseudintermedius	SPSE-18-VL-LA-PA-Ryan-0004	USA	North-America	Dog Surgery Site	2018	Dog	environmental/other	SAMN09728999	N/A	SRR7647825	Staphpseud0300	2	11	2	1	~69	1	2	none	50	291451	2550396	126315	7	0	Staphpseud0300	BetaL	AmGly	noTC	StrThr	MacroL	QuinL	TrimP	noPC	noLin	noFus	noRF	noMup	Staphpseud0300	0	0	0	0
695	Staphpseud1927	MSSP	MDR	STnone	nondisease	Staphylococcus pseudintermedius	SPSE-18-VL-LA-KY-0010	USA	North-America	Ear (Canis lupus familiaris)	2018	Dog	environmental/other	SAMN17814034	GCA_017108805.1	N/A	Staphpseud1927	2	11	2	1	~69	1	2	none	64	266375	2602269	110523	8	0	Staphpseud1927	BetaL	AmGly	noTC	StrThr	MacroL	QuinL	TrimP	noPC	noLin	noFus	noRF	noMup	Staphpseud1927	0	0	0	0
696	Staphpseud1936	MSSP	MDR	ST0433	nondisease	Staphylococcus pseudintermedius	SPSE-18-VL-LA-KY-0002	USA	North-America	Ear (Canis lupus familiaris)	2018	Dog	environmental/other	SAMN17814028	GCA_017108975.1	N/A	Staphpseud1936	2	11	2	1	1	1	1	433	42	657400	2769748	190530	5	0	Staphpseud1936	BetaL	AmGly	Tetra	noST	noML	QuinL	TrimP	noPC	noLin	noFus	noRF	noMup	Staphpseud1936	0	0	0	0
697	Staphpseud0488	MRSP	MDR	ST1049	nondisease	Staphylococcus pseudintermedius	SPSE-18-VL-SD-NC-0029	USA	North-America	Dog Skin	2018	Dog	environmental/other	SAMN11288801	N/A	SRR8815921	Staphpseud0488	2	10	2	4	1	1	1	1049	108	371279	2710936	61551	14	0	Staphpseud0488	BetaL	AmGly	Tetra	StrThr	MacroL	QuinL	TrimP	noPC	noLin	noFus	noRF	noMup	Staphpseud0488	0	qacG	0	0
698	Staphpseud0526	MSSP	MDR	STnone	nondisease	Staphylococcus pseudintermedius	SPSE-18-VL-NY-MS-0033	USA	North-America	Dog	2018	Dog	environmental/other	SAMN11456355	N/A	SRR8923154	Staphpseud0526	4	11	2	1	1	1	2	none	92	314331	2613128	84318	9	0	Staphpseud0526	BetaL	AmGly	Tetra	StrThr	MacroL	QuinL	TrimP	noPC	noLin	noFus	noRF	noMup	Staphpseud0526	0	0	0	0
699	Staphpseud2154	MRSP	MDR	ST0155	nondisease	Staphylococcus pseudintermedius	SIG-Dog-SD57007PPY20638	USA	North-America	no source information	2019	Dog	environmental/other	SAMN17835109	N/A	SRR13684144	Staphpseud2154	2	11	2	1	1	1	2	155	131	189146	2706102	64023	12	0	Staphpseud2154	BetaL	AmGly	Tetra	StrThr	MacroL	QuinL	TrimP	noPC	noLin	noFus	noRF	noMup	Staphpseud2154	0	0	0	0
700	Staphpseud0891	MRSP	MDR	ST0155	nondisease	Staphylococcus pseudintermedius	SPSE-19-VL-OH-WA-0011	USA	North-America	Dog Abdomen	2019	Dog	environmental/other	SAMN13975756	N/A	SRR11005185	Staphpseud0891	2	11	2	1	1	1	2	155	64	493106	2748272	124904	6	0	Staphpseud0891	BetaL	AmGly	Tetra	StrThr	MacroL	QuinL	TrimP	noPC	noLin	noFus	noRF	noMup	Staphpseud0891	0	0	0	0
701	Staphpseud0779	MRSP	MDR	ST0155	nondisease	Staphylococcus pseudintermedius	SPSE-19-VL-WA-MO-0002	USA	North-America	Dog skin	2019	Dog	environmental/other	SAMN12987283	N/A	SRR10240868	Staphpseud0779	2	11	2	1	1	1	2	155	76	493006	2869939	125862	6	0	Staphpseud0779	BetaL	AmGly	Tetra	StrThr	MacroL	QuinL	TrimP	noPC	noLin	noFus	noRF	noMup	Staphpseud0779	0	0	0	0
702	Staphpseud0875	MRSP	MDR	ST0155	nondisease	Staphylococcus pseudintermedius	SPSE-19-VL-LA-KS-0017	USA	North-America	Dog Skin swab	2019	Dog	environmental/other	SAMN13383864	N/A	SRR10525527	Staphpseud0875	2	11	2	1	1	1	2	155	55	315154	2708254	132225	8	0	Staphpseud0875	BetaL	AmGly	Tetra	StrThr	MacroL	QuinL	TrimP	noPC	noLin	noFus	noRF	noMup	Staphpseud0875	0	qacG	0	0
703	Staphpseud1498	MRSP	MDR	ST0155	nondisease	Staphylococcus pseudintermedius	2564A_18	USA	North-America	no source information	2018	Dog	environmental/other	SAMN12669303	GCA_015591545.1	N/A	Staphpseud1498	2	11	2	1	1	1	2	155	63	368378	2847581	136148	7	0	Staphpseud1498	BetaL	AmGly	Tetra	StrThr	MacroL	QuinL	TrimP	noPC	noLin	noFus	noRF	noMup	Staphpseud1498	0	0	0	0
704	Staphpseud1503	MRSP	MDR	ST0155	nondisease	Staphylococcus pseudintermedius	2565f_18	USA	North-America	no source information	2018	Dog	environmental/other	SAMN12669304	GCA_015591645.1	N/A	Staphpseud1503	2	11	2	1	1	1	2	155	68	368301	2813193	127148	7	0	Staphpseud1503	BetaL	AmGly	Tetra	StrThr	MacroL	QuinL	TrimP	noPC	noLin	noFus	noRF	noMup	Staphpseud1503	0	qacG	0	0
705	Staphpseud1666	MRSP	MDR	ST0375	nondisease	Staphylococcus pseudintermedius	SPSE-19-VL-NY-FL-0046	USA	North-America	Foot (Canis lupus familiaris)	2019	Dog	environmental/other	SAMN15747858	GCA_015632485.1	N/A	Staphpseud1666	2	2	2	1	5	1	2	375	37	364436	2756689	151826	7	0	Staphpseud1666	BetaL	AmGly	Tetra	noST	noML	QuinL	TrimP	noPC	noLin	noFus	noRF	noMup	Staphpseud1666	0	0	0	0
706	Staphpseud1863	MSSP	noMR	STnone	nondisease	Staphylococcus pseudintermedius	SPSE-20-VL-SD-OK-0003	USA	North-America	urine	2020	Dog	environmental/other	SAMN17384668	GCA_016723225.1	N/A	Staphpseud1863	4	11	2	1	11	1	2	none	157	98247	2542849	35518	26	0	Staphpseud1863	BetaL	noAG	noTC	noST	noML	noQL	noTP	noPC	noLin	noFus	noRF	noMup	Staphpseud1863	0	0	0	0
707	Staphpseud0390	MRSP	MDR	STnone	nondisease	Staphylococcus pseudintermedius	SPSE-18-VL-SD-IA-0024	USA	North-America	Dog Ear Swab	2018	Dog	environmental/other	SAMN10393142	N/A	SRR8236047	Staphpseud0390	2	11	2	4	5	1	2	none	88	126951	2548439	72922	14	0	Staphpseud0390	BetaL	AmGly	noTC	noST	noML	QuinL	noTP	noPC	noLin	noFus	noRF	noMup	Staphpseud0390	0	0	0	0
708	Staphpseud0625	MSSP	MDR	ST0155	nondisease	Staphylococcus pseudintermedius	TAMU 36-033	USA	North-America	Dog skin	2011	Dog	clinical	SAMN11461164	N/A	SRR8926430	Staphpseud0625	2	11	2	1	1	1	2	155	78	213233	2602726	103584	10	0	Staphpseud0625	BetaL	AmGly	Tetra	noST	noML	noQL	noTP	noPC	noLin	noFus	noRF	noMup	Staphpseud0625	0	qacG	0	0
709	Staphpseud0323	MSSP	noMR	STnone	nondisease	Staphylococcus pseudintermedius	SPSE-18-VL-SD-IA-0006	USA	North-America	Dog Urine	2018	Dog	environmental/other	SAMN09953894	N/A	SRR7788482	Staphpseud0323	3	19	2	4	1	1	2	none	68	318694	2537845	81042	8	0	Staphpseud0323	BetaL	noAG	noTC	noST	noML	noQL	noTP	noPC	noLin	noFus	noRF	noMup	Staphpseud0323	0	0	0	0
710	Staphpseud0941	MRSP	MDR	ST1055	nondisease	Staphylococcus pseudintermedius	SPSE-19-VL-LA-PA-Ryan-0029	USA	North-America	Dog Ear	2019	Dog	environmental/other	SAMN14093735	N/A	SRR11079917	Staphpseud0941	2	2	1	1	1	1	5	1055	137	179091	2653141	73304	13	0	Staphpseud0941	BetaL	AmGly	Tetra	StrThr	MacroL	QuinL	noTP	noPC	noLin	noFus	noRF	noMup	Staphpseud0941	0	qacG	0	0
711	Staphpseud1024	MRSP	MDR	ST1055	nondisease	Staphylococcus pseudintermedius	SPSE-19-VL-WA-NY-0048	USA	North-America	Dog Foot	2019	Dog	environmental/other	SAMN14488131	N/A	SRR11451389	Staphpseud1024	2	2	1	1	1	1	5	1055	74	490743	2694785	149077	5	0	Staphpseud1024	BetaL	AmGly	Tetra	StrThr	MacroL	QuinL	noTP	Pheni	noLin	noFus	noRF	noMup	Staphpseud1024	0	qacG	0	0
712	Staphpseud0829	MRSP	MDR	ST1055	nondisease	Staphylococcus pseudintermedius	SPSE-19-VL-NY-GA-0011	USA	North-America	Dog Urine	2019	Dog	environmental/other	SAMN13049242	N/A	SRR10301598	Staphpseud0829	2	2	1	1	1	1	5	1055	122	418574	2681063	112453	6	0	Staphpseud0829	BetaL	AmGly	Tetra	StrThr	MacroL	QuinL	noTP	Pheni	noLin	noFus	noRF	noMup	Staphpseud0829	0	qacG	0	0
713	Staphpseud0809	MRSP	MDR	ST1055	nondisease	Staphylococcus pseudintermedius	SPSE-19-VL-WA-IL-0006	USA	North-America	Dog Skin	2019	Dog	environmental/other	SAMN13012443	N/A	SRR10257960	Staphpseud0809	2	2	1	1	1	1	5	1055	65	463280	2672396	133083	6	0	Staphpseud0809	BetaL	AmGly	Tetra	StrThr	MacroL	QuinL	noTP	Pheni	noLin	noFus	noRF	noMup	Staphpseud0809	0	qacG	0	0
714	Staphpseud0315	MRSP	MDR	ST1055	disease	Staphylococcus pseudintermedius	SPSE-18-VL-SD-OK-0003	USA	North-America	Dog Draining Tract Swab	2018	Dog	environmental/other	SAMN09951532	N/A	SRR7788258	Staphpseud0315	2	2	1	1	1	1	5	1055	82	322318	2671264	93424	8	0	Staphpseud0315	BetaL	AmGly	Tetra	StrThr	MacroL	QuinL	noTP	Pheni	noLin	noFus	noRF	noMup	Staphpseud0315	0	qacG	0	0
715	Staphpseud0848	MRSP	MDR	STnone	nondisease	Staphylococcus pseudintermedius	SPSE-19-VL-LA-PA-Ryan-0005	USA	North-America	Dog Skin	2019	Dog	environmental/other	SAMN13178672	N/A	SRR10384630	Staphpseud0848	2	2	1	1	10	1	5	none	102	273185	2677343	133611	7	0	Staphpseud0848	BetaL	AmGly	Tetra	StrThr	noML	QuinL	noTP	noPC	noLin	noFus	noRF	noMup	Staphpseud0848	0	qacG	0	0
716	SCpseud_UoS093	MRSP	MDR	ST1303	disease	Staphylococcus pseudintermedius	SAP_4329	United Kingdom	Europe	Dog Surgical Site Infection (SSI)	2017	Dog	clinical	SAMN43395737	JBHCRP000000000	SRR30512283	SCpseud UoS093	2	2	2	1	1	1	5	1303	79	321521	2685937	127416	7	0	SCpseud_UoS093	BetaL	AmGly	Tetra	noST	MacroL	QuinL	noTP	Pheni	noLin	noFus	noRF	noMup	SCpseud_UoS093	0	qacG	0	0
717	Staphpseud1593	MRSP	MDR	ST1055	disease	Staphylococcus pseudintermedius	SPSE-20-VL-LA-KY-0017	USA	North-America	Fluid after TPLO (Canis lupus familiaris)	2020	Dog	environmental/other	SAMN16810919	GCA_015630945.1	N/A	Staphpseud1593	2	2	1	1	1	1	5	1055	119	170654	2902976	61234	14	0	Staphpseud1593	BetaL	AmGly	Tetra	StrThr	MacroL	QuinL	noTP	Pheni	noLin	noFus	noRF	noMup	Staphpseud1593	0	qacG	0	0
718	Staphpseud0690	MSSP	MDR	STnone	nondisease	Staphylococcus pseudintermedius	SPSE-18-VL-SD-OK-0040	USA	North-America	Dog Ear Swab	2018	Dog	environmental/other	SAMN11604725	N/A	SRR9029440	Staphpseud0690	2	~2	1	1	11	2	5	none	113	165714	2687039	66188	15	0	Staphpseud0690	BetaL	AmGly	Tetra	StrThr	MacroL	noQL	noTP	noPC	noLin	noFus	noRF	noMup	Staphpseud0690	0	0	0	0
719	Staphpseud2143	MSSP	MDR	STnone	nondisease	Staphylococcus pseudintermedius	SIG-Dog-NE68583PPY20097	USA	North-America	no source information	2019	Dog	environmental/other	SAMN17835093	N/A	SRR13684132	Staphpseud2143	4	2	1	1	1	1	5	none	149	115592	2537400	45944	18	0	Staphpseud2143	BetaL	AmGly	Tetra	StrThr	MacroL	noQL	noTP	Pheni	noLin	noFus	noRF	noMup	Staphpseud2143	0	qacG	0	0
720	Staphpseud1057	MRSP	MDR	STnone	nondisease	Staphylococcus pseudintermedius	SPSE-19-VL-SD-NC-0034	USA	North-America	Dog Skin	2019	Dog	environmental/other	SAMN14831926	N/A	SRR11676671	Staphpseud1057	1	2	2	1	11	2	5	none	147	220512	2696790	52538	17	0	Staphpseud1057	BetaL	AmGly	Tetra	StrThr	MacroL	QuinL	TrimP	noPC	noLin	noFus	noRF	noMup	Staphpseud1057	0	qacG	0	0
721	Staphpseud0959	MSSP	MDR	ST1055	nondisease	Staphylococcus pseudintermedius	SPSE-19-VL-SD-MI-0013	USA	North-America	Dog Urine	2019	Dog	environmental/other	SAMN14125518	N/A	SRR11101153	Staphpseud0959	2	2	1	1	1	1	5	1055	91	320734	2614093	93908	9	0	Staphpseud0959	BetaL	AmGly	noTC	StrThr	MacroL	noQL	TrimP	noPC	noLin	noFus	noRF	noMup	Staphpseud0959	0	qacG	0	0
722	Staphpseud1715	MSSP	MDR	STnone	nondisease	Staphylococcus pseudintermedius	SPSE-20-VL-WA-MO-0010	USA	North-America	skin (Canis lupus familiaris)	2020	Dog	environmental/other	SAMN16481061	GCA_015634925.1	N/A	Staphpseud1715	4	13	2	1	1	1	5	none	48	445680	2836051	215577	5	0	Staphpseud1715	BetaL	AmGly	Tetra	StrThr	MacroL	noQL	TrimP	Pheni	noLin	noFus	noRF	noMup	Staphpseud1715	0	qacG	0	0
723	Staphpseud1674	MRSP	MDR	STnone	nondisease	Staphylococcus pseudintermedius	SPSE-20-VL-LA-ND-0012	USA	North-America	Nasal swab (Canis lupus)	2020	Dog	environmental/other	SAMN15569264	GCA_015632665.1	N/A	Staphpseud1674	5	6	2	4	1,1	2	1	none	118	375893	2770646	48780	14	0	Staphpseud1674	BetaL	AmGly	Tetra	StrThr	MacroL	QuinL	TrimP	Pheni	noLin	noFus	noRF	noMup	Staphpseud1674	0	qacG	0	0
724	Staphpseud1587	MRSP	MDR	STnone	nondisease	Staphylococcus pseudintermedius	SPSE-20-VL-LA-ND-0005	USA	North-America	Ear (Canis lupus familiaris)	2020	Dog	environmental/other	SAMN15569261	GCA_015630445.1	N/A	Staphpseud1587	5	6	2	4	1	2	1	none	108	233687	2721056	64519	14	0	Staphpseud1587	BetaL	AmGly	Tetra	StrThr	MacroL	QuinL	TrimP	Pheni	noLin	noFus	noRF	noMup	Staphpseud1587	0	qacG	0	0
725	Staphpseud0109	MRSP	MDR	ST1216	disease	Staphylococcus pseudintermedius	SPSE-17-VL-LA-TX-0011	USA	North-America	Dog wound tissue	2017	Dog	environmental/other	SAMN07767098	N/A	SRR6214501	Staphpseud0109	1	9	4	1	1	23	2	1216	50	570955	2725958	264557	4	0	Staphpseud0109	BetaL	AmGly	Tetra	noST	MacroL	QuinL	TrimP	Pheni	noLin	noFus	noRF	noMup	Staphpseud0109	0	0	0	0
726	Staphpseud1037	MRSP	MDR	STnone	nondisease	Staphylococcus pseudintermedius	SPSE-19-VL-WA-MO-0046	USA	North-America	Dog nose	2019	Dog	environmental/other	SAMN14488151	N/A	SRR11451415	Staphpseud1037	16	6	2	4	1	4	1	none	62	469642	2806341	148290	5	0	Staphpseud1037	BetaL	AmGly	Tetra	StrThr	MacroL	QuinL	noTP	Pheni	noLin	noFus	noRF	noMup	Staphpseud1037	qacC	qacG	0	0
727	Staphpseud0997	MRSP	MDR	STnone	nondisease	Staphylococcus pseudintermedius	SPSE-19-VL-WA-MO-0033	USA	North-America	Dog skin	2019	Dog	environmental/other	SAMN14331105	N/A	SRR11266538	Staphpseud0997	5	6	2	4	1	4	1	none	66	439204	2773364	120087	8	0	Staphpseud0997	BetaL	AmGly	Tetra	StrThr	MacroL	QuinL	noTP	Pheni	noLin	noFus	noRF	noMup	Staphpseud0997	0	qacG	0	0
728	Staphpseud2089	MRSP	MDR	ST0258	nondisease	Staphylococcus pseudintermedius	9771	Italy	Europe	dog	noyear	Dog	environmental/other	SAMEA104468547	N/A	ERR2244581	Staphpseud2089	5	13	4	1	11	2	2	258	85	283916	2747935	162801	7	0	Staphpseud2089	BetaL	AmGly	Tetra	StrThr	MacroL	noQL	TrimP	noPC	noLin	noFus	noRF	noMup	Staphpseud2089	qacC	0	0	0
729	Staphpseud1829	MRSP	MDR	ST0258	disease	Staphylococcus pseudintermedius	DG082	Italy	Europe	Skin Swab	2017	Dog	clinical	SAMN17102127	GCA_016481945.1	N/A	Staphpseud1829	5	13	4	1	11	2	2	258	2	2623528	2626557	2623528	1	0	Staphpseud1829	BetaL	AmGly	noTC	StrThr	MacroL	noQL	TrimP	noPC	noLin	noFus	noRF	noMup	Staphpseud1829	0	0	0	0
730	Staphpseud1852	MRSP	MDR	ST0258	disease	Staphylococcus pseudintermedius	DG076	Italy	Europe	Skin Swab	2012	Dog	clinical	SAMN17102123	GCA_016482525.1	N/A	Staphpseud1852	5	13	4	1	11	2	2	258	5	2732273	2780144	2732273	1	0	Staphpseud1852	BetaL	AmGly	Tetra	StrThr	MacroL	noQL	TrimP	noPC	noLin	noFus	noRF	noMup	Staphpseud1852	0	0	0	0
731	Staphpseud0080	MRSP	MDR	ST0258	disease	Staphylococcus pseudintermedius	2121224012011	Netherlands	Europe	Dog swab	2012	Dog	clinical	SAMN07415043	GCA_002768105.1	N/A	Staphpseud0080	5	13	4	1	11	2	2	258	98	432311	2650237	131069	7	0.57	Staphpseud0080	BetaL	AmGly	noTC	StrThr	MacroL	noQL	TrimP	noPC	noLin	noFus	noRF	noMup	Staphpseud0080	0	0	0	0
732	Staphpseud0069	MRSP	MDR	ST0258	disease	Staphylococcus pseudintermedius	2100830037011	Netherlands	Europe	Dog swab	2010	Dog	clinical	SAMN07415032	GCA_002767805.1	N/A	Staphpseud0069	5	13	4	1	11	2	2	258	103	439540	2668257	135123	7	19.49	Staphpseud0069	BetaL	AmGly	Tetra	StrThr	MacroL	noQL	TrimP	noPC	noLin	noFus	noRF	noMup	Staphpseud0069	0	0	0	0
733	Staphpseud0082	MRSP	MDR	ST0258	disease	Staphylococcus pseudintermedius	2130122024011	Netherlands	Europe	Dog swab	2013	Dog	clinical	SAMN07415045	GCA_002768215.1	N/A	Staphpseud0082	5	13	4	1	11	2	2	258	82	438452	2600252	146149	6	0	Staphpseud0082	BetaL	AmGly	Tetra	StrThr	MacroL	noQL	TrimP	noPC	noLin	noFus	noRF	noMup	Staphpseud0082	0	0	0	0
734	Staphpseud1908	MRSP	MDR	ST0258	disease	Staphylococcus pseudintermedius	MAD506	USA	North-America	Bullae on right hindpaw	2015	Dog	environmental/other	SAMN10389937	GCA_016805105.1	N/A	Staphpseud1908	5	13	4	1	11	2	2	258	33	439366	2656655	205814	5	0	Staphpseud1908	BetaL	AmGly	Tetra	StrThr	MacroL	noQL	TrimP	noPC	noLin	noFus	noRF	noMup	Staphpseud1908	0	0	0	0
735	Staphpseud1826	MRSP	MDR	ST0258	disease	Staphylococcus pseudintermedius	DG093	Italy	Europe	Skin Swab	2017	Dog	clinical	SAMN17102129	GCA_016481905.1	N/A	Staphpseud1826	5	13	4	1	11	2	2	258	2	2640063	2648891	2640063	1	0	Staphpseud1826	BetaL	AmGly	Tetra	StrThr	MacroL	noQL	TrimP	noPC	noLin	noFus	noRF	noMup	Staphpseud1826	0	0	0	0
736	Staphpseud1211	MRSP	MDR	ST0258	nondisease	Staphylococcus pseudintermedius	475b	Australia	Oceania	Rectal Swab	2017	Dog	clinical	SAMN15182560	GCA_015584595.1	N/A	Staphpseud1211	5	13	4	1	11	2	2	258	103	170149	2639570	71913	13	0	Staphpseud1211	BetaL	AmGly	Tetra	StrThr	noML	noQL	TrimP	noPC	noLin	noFus	noRF	noMup	Staphpseud1211	0	0	0	0
737	Staphpseud1165	MRSP	MDR	ST0258	nondisease	Staphylococcus pseudintermedius	44440	France	Europe	no source information	2016	Dog	environmental/other	SAMN10276047	GCA_015583495.1	N/A	Staphpseud1165	5	13	4	1	11	2	2	258	56	311303	2928926	133315	7	0	Staphpseud1165	BetaL	AmGly	Tetra	StrThr	noML	noQL	TrimP	noPC	noLin	noFus	noRF	noMup	Staphpseud1165	0	qacG	0	0
738	Staphpseud1181	MRSP	MDR	ST0258	nondisease	Staphylococcus pseudintermedius	41415	France	Europe	no source information	2015	Dog	environmental/other	SAMN10276044	GCA_015583835.1	N/A	Staphpseud1181	5	13	4	1	11	2	2	258	72	364604	2768219	84115	9	0	Staphpseud1181	BetaL	AmGly	Tetra	StrThr	MacroL	noQL	TrimP	noPC	noLin	noFus	noRF	noMup	Staphpseud1181	0	qacG	0	0
739	Staphpseud1166	MRSP	MDR	ST0258	nondisease	Staphylococcus pseudintermedius	42843	France	Europe	no source information	2016	Dog	environmental/other	SAMN10276045	GCA_015583515.1	N/A	Staphpseud1166	5	13	4	1	11	2	2	258	65	263685	2770713	136879	8	0	Staphpseud1166	BetaL	AmGly	Tetra	StrThr	noML	noQL	TrimP	noPC	noLin	noFus	noRF	noMup	Staphpseud1166	0	qacG	0	0
740	Staphpseud0089	MRSP	MDR	ST0258	disease	Staphylococcus pseudintermedius	2131011034011	Netherlands	Europe	Dog swab	2013	Dog	clinical	SAMN07415052	GCA_002768365.1	N/A	Staphpseud0089	5	13	4	1	11	2	2	258	73	482988	2643390	158669	6	37.34	Staphpseud0089	BetaL	AmGly	Tetra	StrThr	noML	noQL	TrimP	noPC	noLin	noFus	noRF	noMup	Staphpseud0089	0	0	0	0
741	Staphpseud1874	MRSP	MDR	ST0258	nondisease	Staphylococcus pseudintermedius	VTH551	USA	North-America	Environmental	2013	Environment	environmental/other	SAMN10389974	GCA_016804415.1	N/A	Staphpseud1874	5	13	4	1	11	2	2	258	32	264689	2637925	143465	7	0	Staphpseud1874	BetaL	AmGly	Tetra	StrThr	MacroL	noQL	TrimP	noPC	noLin	noFus	noRF	noMup	Staphpseud1874	0	0	0	0
742	Staphpseud2104	MRSP	MDR	ST0118	disease	Staphylococcus pseudintermedius	D0CA8DFD	nocountry	nocontinent	pyoderma dog	noyear	Dog	environmental/other	SAMEA5817798	N/A	ERR3456470	Staphpseud2104	5	13	8	1	11	1	2	118	61	509657	2686869	300747	4	0	Staphpseud2104	BetaL	AmGly	Tetra	StrThr	MacroL	noQL	TrimP	noPC	noLin	noFus	noRF	noMup	Staphpseud2104	0	0	0	0
743	Staphpseud1069	MRSP	MDR	ST0118	disease	Staphylococcus pseudintermedius	SPSE-19-VL-NY-GA-0018	USA	North-America	Dog Draining Tract	2019	Dog	environmental/other	SAMN14911234	N/A	SRR11783254	Staphpseud1069	5	13	8	1	11	1	2	118	54	446023	2623502	161724	4	0	Staphpseud1069	BetaL	AmGly	Tetra	StrThr	MacroL	noQL	TrimP	noPC	noLin	noFus	noRF	noMup	Staphpseud1069	0	0	0	0
744	Staphpseud0756	MRSP	MDR	ST0118	nondisease	Staphylococcus pseudintermedius	SPSE-18-VL-OH-ON-0043	Canada	North-America	Dog Ear	2018	Dog	environmental/other	SAMN12660064	N/A	SRR10037247	Staphpseud0756	5	13	8	1	11	1	2	118	47	418646	2631447	161724	5	0	Staphpseud0756	BetaL	AmGly	Tetra	noST	noML	QuinL	TrimP	noPC	noLin	noFus	noRF	noMup	Staphpseud0756	0	0	0	0
745	Staphpseud1439	MRSP	MDR	ST0118	nondisease	Staphylococcus pseudintermedius	6215a_18	USA	North-America	no source information	2018	Dog	environmental/other	SAMN12669368	GCA_015590205.1	N/A	Staphpseud1439	5	13	8	1	11	1	2	118	52	314420	2870398	150903	6	0	Staphpseud1439	BetaL	AmGly	Tetra	StrThr	noML	QuinL	TrimP	noPC	noLin	noFus	noRF	noMup	Staphpseud1439	0	0	0	0
746	Staphpseud0716	MRSP	MDR	ST0869	nondisease	Staphylococcus pseudintermedius	SPSE-18-VL-LA-PA-Ryan-0038	USA	North-America	Dog Skin	2018	Dog	environmental/other	SAMN12056328	N/A	SRR9301049	Staphpseud0716	5	13	4	1	11	2	1	869	74	260596	2688844	101616	9	0	Staphpseud0716	BetaL	AmGly	Tetra	StrThr	MacroL	noQL	TrimP	noPC	noLin	noFus	noRF	noMup	Staphpseud0716	0	0	0	0
747	Staphpseud0392	MRSP	MDR	STnone	disease	Staphylococcus pseudintermedius	SPSE-18-VL-SD-MI-0015	USA	North-America	Dog Abscess	2018	Dog	environmental/other	SAMN10393148	N/A	SRR8236044	Staphpseud0392	2	13	4	1	11	2	2	none	109	272595	2650010	61799	15	0	Staphpseud0392	BetaL	AmGly	Tetra	StrThr	MacroL	noQL	TrimP	noPC	noLin	noFus	noRF	noMup	Staphpseud0392	0	0	0	0
748	Staphpseud0076	MRSP	MDR	ST0350	disease	Staphylococcus pseudintermedius	2120308024011	Netherlands	Europe	Dog swab	2012	Dog	clinical	SAMN07415039	GCA_002767985.1	N/A	Staphpseud0076	5	13	11	1	11	2	2	350	48	392185	2577686	170218	5	37.4	Staphpseud0076	BetaL	noAG	Tetra	noST	noML	noQL	TrimP	noPC	noLin	noFus	noRF	noMup	Staphpseud0076	0	0	0	0
749	Staphpseud0079	MRSP	MDR	ST0350	disease	Staphylococcus pseudintermedius	2121129020011	Netherlands	Europe	Dog swab	2012	Dog	clinical	SAMN07415042	GCA_002768045.1	N/A	Staphpseud0079	5	13	11	1	11	2	2	350	63	391257	2576622	170267	5	0.35	Staphpseud0079	BetaL	noAG	Tetra	noST	noML	noQL	TrimP	noPC	noLin	noFus	noRF	noMup	Staphpseud0079	0	0	0	0
750	Staphpseud0528	MRSP	MDR	ST0258	disease	Staphylococcus pseudintermedius	TAMU 10-013	USA	North-America	Dog urine	2007	Dog	clinical	SAMN11461061	N/A	SRR8926499	Staphpseud0528	5	13	4	1	11	2	2	258	56	301694	2632659	168363	6	0	Staphpseud0528	BetaL	noAG	Tetra	noST	noML	noQL	TrimP	noPC	noLin	noFus	noRF	noMup	Staphpseud0528	0	0	0	0
751	Staphpseud0068	MRSP	MDR	ST0258	disease	Staphylococcus pseudintermedius	2100813039011	Netherlands	Europe	Dog swab	2010	Dog	clinical	SAMN07415031	GCA_002767795.1	N/A	Staphpseud0068	5	13	4	1	11	2	2	258	77	603883	2635804	163752	5	36.23	Staphpseud0068	BetaL	AmGly	Tetra	StrThr	MacroL	noQL	TrimP	Pheni	noLin	noFus	noRF	noMup	Staphpseud0068	0	0	0	0
752	Staphpseud0078	MRSP	MDR	ST0258	disease	Staphylococcus pseudintermedius	2120611027011	Netherlands	Europe	Dog swab	2012	Dog	clinical	SAMN07415041	GCA_002768095.1	N/A	Staphpseud0078	5	13	4	1	11	2	2	258	84	602438	2591470	164094	5	0	Staphpseud0078	BetaL	AmGly	Tetra	StrThr	MacroL	noQL	TrimP	Pheni	noLin	noFus	noRF	noMup	Staphpseud0078	0	0	0	0
753	Staphpseud1913	MRSP	MDR	ST0277	nondisease	Staphylococcus pseudintermedius	MAD472	Switzerland	Europe	healthy carrier	2015	Dog	environmental/other	SAMN10389931	GCA_016805205.1	N/A	Staphpseud1913	5	13	4	1	11	1	2	277	36	482782	2680431	159086	6	0	Staphpseud1913	BetaL	AmGly	noTC	StrThr	MacroL	noQL	TrimP	noPC	noLin	noFus	noRF	noMup	Staphpseud1913	0	0	0	0
754	Staphpseud1167	MRSP	MDR	ST0258	nondisease	Staphylococcus pseudintermedius	44666	France	Europe	no source information	2016	Dog	environmental/other	SAMN10276048	GCA_015583555.1	N/A	Staphpseud1167	5	13	4	1	11	2	2	258	77	187854	2619091	80835	11	0	Staphpseud1167	BetaL	AmGly	Tetra	StrThr	MacroL	QuinL	TrimP	noPC	noLin	noFus	noRF	noMup	Staphpseud1167	0	0	0	0
755	Staphpseud1651	MRSP	MDR	ST0261	disease	Staphylococcus pseudintermedius	SPSE-19-VL-OH-OSU-0032	USA	North-America	Wound (Canis lupus familiaris)	2019	Dog	environmental/other	SAMN15784911	GCA_015632165.1	N/A	Staphpseud1651	5	7	4	1	11	2	2	261	198	84493	2590571	29583	27	0	Staphpseud1651	BetaL	AmGly	Tetra	StrThr	MacroL	noQL	TrimP	noPC	noLin	noFus	noRF	noMup	Staphpseud1651	0	qacG	0	0
756	Staphpseud1429	MRSP	MDR	ST0727	nondisease	Staphylococcus pseudintermedius	5771a_18	USA	North-America	no source information	2018	Dog	environmental/other	SAMN12669359	GCA_015589945.1	N/A	Staphpseud1429	5	13	2	1	11	1	2	727	47	439231	2787533	205679	5	0	Staphpseud1429	BetaL	AmGly	Tetra	StrThr	MacroL	noQL	noTP	noPC	noLin	noFus	noRF	noMup	Staphpseud1429	0	0	0	0
757	Staphpseud1163	MRSP	MDR	ST0258	nondisease	Staphylococcus pseudintermedius	44395	France	Europe	no source information	2016	Dog	environmental/other	SAMN10276046	GCA_015583435.1	N/A	Staphpseud1163	5	13	4	1	11	2	2	258	54	301267	2806302	130523	7	0	Staphpseud1163	BetaL	AmGly	Tetra	StrThr	MacroL	noQL	TrimP	noPC	noLin	noFus	noRF	noMup	Staphpseud1163	0	0	0	0
758	Staphpseud2081	MSSP	MDR	ST0261	nondisease	Staphylococcus pseudintermedius	17S02309-1	Netherlands	Europe	dog	2015	Dog	environmental/other	SAMEA7087023	GCA_903992465.1	N/A	Staphpseud2081	5	7	4	1	11	2	2	261	61	357785	2623448	149280	6	0	Staphpseud2081	BetaL	AmGly	Tetra	StrThr	noML	noQL	TrimP	noPC	noLin	noFus	noRF	noMup	Staphpseud2081	0	0	0	0
759	Staphpseud0087	MRSP	MDR	ST0261	disease	Staphylococcus pseudintermedius	2130625023011	Netherlands	Europe	Dog swab	2013	Dog	clinical	SAMN07415050	GCA_002768345.1	N/A	Staphpseud0087	5	7	4	1	11	2	2	261	94	239616	2606881	129328	8	0	Staphpseud0087	BetaL	AmGly	Tetra	StrThr	noML	noQL	TrimP	noPC	noLin	noFus	noRF	noMup	Staphpseud0087	0	0	0	0
760	Staphpseud0070	MRSP	MDR	ST0261	disease	Staphylococcus pseudintermedius	2101019023021	Netherlands	Europe	Dog swab	2010	Dog	clinical	SAMN07415033	GCA_002767815.1	N/A	Staphpseud0070	5	7	4	1	11	2	2	261	81	343256	2659857	140516	7	35.9	Staphpseud0070	BetaL	AmGly	Tetra	StrThr	MacroL	QuinL	TrimP	noPC	noLin	noFus	noRF	noMup	Staphpseud0070	0	0	0	0
761	Staphpseud0065	MRSP	MDR	ST0261	disease	Staphylococcus pseudintermedius	2091130024011	Netherlands	Europe	Dog swab	2009	Dog	clinical	SAMN07415028	GCA_002767615.1	N/A	Staphpseud0065	5	7	4	1	11	2	2	261	81	446195	2601584	133078	7	0	Staphpseud0065	BetaL	AmGly	Tetra	StrThr	MacroL	noQL	TrimP	noPC	noLin	noFus	noRF	noMup	Staphpseud0065	0	0	0	0
762	Staphpseud0443	MRSP	MDR	ST0261	nondisease	Staphylococcus pseudintermedius	SPSE-18-VL-OH-IN-0021	USA	North-America	Dog skin swab	2018	Dog	environmental/other	SAMN10686061	N/A	SRR8397379	Staphpseud0443	5	7	4	1	11	2	2	261	103	248258	2577566	59415	13	0	Staphpseud0443	BetaL	AmGly	noTC	StrThr	MacroL	noQL	TrimP	noPC	noLin	noFus	noRF	noMup	Staphpseud0443	0	0	0	0
763	Staphpseud2100	MRSP	MDR	ST0261	disease	Staphylococcus pseudintermedius	9E453DAC	nocountry	nocontinent	pyoderma dog	noyear	Dog	environmental/other	SAMEA5817794	N/A	ERR3456466	Staphpseud2100	5	7	4	1	11	2	2	261	63	345117	2653560	207709	5	0	Staphpseud2100	BetaL	AmGly	Tetra	StrThr	MacroL	QuinL	TrimP	noPC	noLin	noFus	noRF	noMup	Staphpseud2100	0	0	0	0
764	Staphpseud0209	MRSP	MDR	ST0261	nondisease	Staphylococcus pseudintermedius	MAD380	Canada	North-America	Dog nasal swab	2013	Dog	environmental/other	SAMN09206880	GCA_006382395.1	N/A	Staphpseud0209	5	7	4	1	11	2	2	261	34	297112	2606333	168301	6	0	Staphpseud0209	BetaL	AmGly	Tetra	StrThr	MacroL	QuinL	TrimP	noPC	noLin	noFus	noRF	noMup	Staphpseud0209	0	0	0	0
765	Staphpseud0663	MRSP	MDR	ST0258	disease	Staphylococcus pseudintermedius	TAMU 40-002	USA	North-America	Dog Bone/Implant/Surgical Site	2012	Dog	clinical	SAMN11461208	N/A	SRR8926488	Staphpseud0663	5	13	4	1	11	2	2	258	148	84327	2600886	39768	22	0	Staphpseud0663	BetaL	AmGly	Tetra	StrThr	MacroL	noQL	TrimP	noPC	Linc	noFus	noRF	noMup	Staphpseud0663	0	qacG	0	0
766	Staphpseud1227	MRSP	MDR	ST0261	disease	Staphylococcus pseudintermedius	14-35974	USA	North-America	K9 TPLO	2014	Dog	clinical	SAMN12703624	GCA_015584935.1	N/A	Staphpseud1227	5	7	4	1	11	2	2	261	44	278508	2762604	168104	7	0	Staphpseud1227	BetaL	noAG	Tetra	noST	MacroL	noQL	TrimP	noPC	noLin	noFus	noRF	noMup	Staphpseud1227	0	0	0	0
767	Staphpseud1420	MRSP	MDR	ST0261	nondisease	Staphylococcus pseudintermedius	5595b_18	USA	North-America	no source information	2018	Dog	environmental/other	SAMN12669355	GCA_015589645.1	N/A	Staphpseud1420	5	7	4	1	11	2	2	261	50	709531	2917184	168103	5	0	Staphpseud1420	BetaL	AmGly	Tetra	StrThr	MacroL	noQL	TrimP	noPC	noLin	noFus	noRF	noMup	Staphpseud1420	0	0	0	0
768	Staphpseud0050	MRSP	MDR	ST0261	disease	Staphylococcus pseudintermedius	2080902050011	Netherlands	Europe	Dog swab	2008	Dog	clinical	SAMN07415013	GCA_002767055.1	N/A	Staphpseud0050	5	7	4	1	11	2	2	261	75	446644	2627565	138057	6	0	Staphpseud0050	BetaL	AmGly	Tetra	StrThr	MacroL	noQL	TrimP	noPC	noLin	noFus	noRF	noMup	Staphpseud0050	0	0	0	0
769	Staphpseud0063	MRSP	MDR	ST0334	disease	Staphylococcus pseudintermedius	2090805038021	Netherlands	Europe	Dog swab	2009	Dog	clinical	SAMN07415026	GCA_002767625.1	N/A	Staphpseud0063	5	7	4	1	11	2	1	334	70	446714	2594266	169181	5	3.32	Staphpseud0063	BetaL	noAG	Tetra	noST	noML	noQL	TrimP	noPC	noLin	noFus	noRF	noMup	Staphpseud0063	0	0	0	0
770	Staphpseud0083	MRSP	MDR	ST0342	disease	Staphylococcus pseudintermedius	2130123015011	Netherlands	Europe	Dog swab	2013	Dog	clinical	SAMN07415046	GCA_002768155.1	N/A	Staphpseud0083	5	7	4	1	11	1	2	342	61	446942	2624816	164295	6	36.73	Staphpseud0083	BetaL	noAG	Tetra	noST	noML	noQL	TrimP	noPC	noLin	noFus	noRF	noMup	Staphpseud0083	0	0	0	0
771	Staphpseud0642	MRSP	MDR	ST0811	disease	Staphylococcus pseudintermedius	TAMU 37-075	USA	North-America	Dog urine	2011	Dog	clinical	SAMN11461183	N/A	SRR8926389	Staphpseud0642	1	13	2	1	11	2	2	811	48	434833	2611446	161170	6	0	Staphpseud0642	BetaL	noAG	Tetra	noST	MacroL	noQL	TrimP	noPC	noLin	noFus	noRF	noMup	Staphpseud0642	0	0	0	0
772	Staphpseud1816	MRSP	MDR	ST0258	disease	Staphylococcus pseudintermedius	DSP029	Spain	Europe	Skin Swab	2019	Dog	clinical	SAMN17103452	GCA_016481265.1	N/A	Staphpseud1816	5	13	4	1	11	2	2	258	8	2413604	2723710	2413604	1	0	Staphpseud1816	BetaL	AmGly	Tetra	StrThr	MacroL	noQL	TrimP	noPC	noLin	noFus	noRF	noMup	Staphpseud1816	0	0	0	0
773	SCpseud_UoS029	MRSP	MDR	ST0744	disease	Staphylococcus pseudintermedius	SAP_4277	United Kingdom	Europe	Dog Surgical Site Infection (SSI)	2015	Dog	clinical	SAMN43395685	JBHCPP000000000	SRR30512340	SCpseud UoS029	5	13	4	1	1	2	2	744	82	376063	2815671	142174	7	0	SCpseud_UoS029	BetaL	noAG	Tetra	noST	noML	noQL	TrimP	noPC	noLin	noFus	noRF	noMup	SCpseud_UoS029	0	0	0	0
774	Staphpseud0246	MRSP	MDR	ST0258	disease	Staphylococcus pseudintermedius	SP84a	New Zealand	Oceania	Dog	2016	Dog	environmental/other	SAMN09258677	GCA_004166545.1	N/A	Staphpseud0246	5	13	4	1	11	2	2	258	90	259758	2729862	112437	9	0	Staphpseud0246	BetaL	noAG	Tetra	noST	noML	noQL	TrimP	noPC	noLin	noFus	noRF	noMup	Staphpseud0246	0	0	0	0
775	Staphpseud1010	MRSP	MDR	ST0301	nondisease	Staphylococcus pseudintermedius	SPSE-19-VL-WA-IL-0029	USA	North-America	Dog skin	2019	Dog	environmental/other	SAMN14419022	N/A	SRR11362443	Staphpseud1010	1	18	4	1	11	2	2	301	67	264779	2676452	136909	7	0	Staphpseud1010	BetaL	AmGly	Tetra	StrThr	noML	QuinL	TrimP	noPC	noLin	noFus	noRF	noMup	Staphpseud1010	0	qacG	0	0
776	Staphpseud1903	MRSP	MDR	ST0301	disease	Staphylococcus pseudintermedius	MAD637	USA	North-America	skin lesion	2017	Dog	environmental/other	SAMN10389943	GCA_016805005.1	N/A	Staphpseud1903	1	18	4	1	11	2	2	301	38	288123	2627456	135362	7	0	Staphpseud1903	BetaL	AmGly	Tetra	StrThr	MacroL	QuinL	TrimP	noPC	noLin	noFus	noRF	noMup	Staphpseud1903	0	qacG	0	0
777	Staphpseud0901	MRSP	MDR	ST0301	nondisease	Staphylococcus pseudintermedius	SPSE-19-VL-OH-IN-0062	USA	North-America	Dog Urine	2019	Dog	environmental/other	SAMN13976149	N/A	SRR11006088	Staphpseud0901	1	18	4	1	11	2	2	301	62	264779	2640224	141257	7	0	Staphpseud0901	BetaL	AmGly	Tetra	StrThr	MacroL	QuinL	TrimP	noPC	noLin	noFus	noRF	noMup	Staphpseud0901	0	qacG	0	0
778	Staphpseud0411	MRSP	MDR	ST0301	nondisease	Staphylococcus intermedius	SPSE-18-VL-LA-KS-0023	USA	North-America	Dog Skin swab	2018	Dog	environmental/other	SAMN10396958	N/A	SRR8176764	Staphpseud0411	1	18	4	1	11	2	2	301	69	208536	2597982	128855	8	0	Staphpseud0411	BetaL	AmGly	Tetra	StrThr	MacroL	QuinL	TrimP	noPC	noLin	noFus	noRF	noMup	Staphpseud0411	0	qacG	0	0
779	Staphpseud1831	MRSP	MDR	ST0301	disease	Staphylococcus pseudintermedius	DG081	Italy	Europe	Skin Swab	2012	Dog	clinical	SAMN17102126	GCA_016482005.1	N/A	Staphpseud1831	1	18	4	1	11	2	2	301	3	2676449	2694747	2676449	1	0	Staphpseud1831	BetaL	AmGly	Tetra	StrThr	MacroL	QuinL	TrimP	noPC	noLin	noFus	noRF	noMup	Staphpseud1831	0	0	0	0
780	SCpseud_UoS070	MRSP	MDR	ST0301	disease	Staphylococcus pseudintermedius	SAP_4313	United Kingdom	Europe	Dog Surgical Site Infection (SSI)	2017	Dog	clinical	SAMN43395721	JBHCQZ000000000	SRR30512300	SCpseud UoS070	1	18	4	1	11	2	2	301	73	288219	2670176	118887	8	0	SCpseud_UoS070	BetaL	AmGly	noTC	StrThr	MacroL	QuinL	TrimP	noPC	noLin	noFus	noRF	noMup	SCpseud_UoS070	0	0	0	0
781	SCpseud_UoS069	MRSP	MDR	ST0301	disease	Staphylococcus pseudintermedius	SAP_4312	United Kingdom	Europe	Dog Surgical Site Infection (SSI)	2017	Dog	clinical	SAMN43395720	JBHCQY000000000	SRR30512301	SCpseud UoS069	1	18	4	1	11	2	2	301	84	165599	2688912	94288	11	0	SCpseud_UoS069	BetaL	AmGly	Tetra	StrThr	MacroL	QuinL	TrimP	noPC	noLin	noFus	noRF	noMup	SCpseud_UoS069	0	0	0	0
782	SCpseud_UoS066	MRSP	MDR	ST0277	disease	Staphylococcus pseudintermedius	SAP_4309	United Kingdom	Europe	Dog Surgical Site Infection (SSI)	2017	Dog	clinical	SAMN43395717	JBHCQV000000000	SRR30512305	SCpseud UoS066	5	13	4	1	11	1	2	277	72	259575	2602331	94964	11	0	SCpseud_UoS066	BetaL	AmGly	Tetra	StrThr	MacroL	QuinL	TrimP	noPC	noLin	noFus	noRF	noMup	SCpseud_UoS066	0	0	0	0
783	SCpseud_UoS115	MRSP	MDR	ST0277	disease	Staphylococcus pseudintermedius	SAP_4351	United Kingdom	Europe	Dog Surgical Site Infection (SSI)	2017	Dog	clinical	SAMN43395759	JBHCSL000000000	SRR30512366	SCpseud UoS115	5	13	4	1	11	1	2	277	60	260324	2611671	144935	7	0	SCpseud_UoS115	BetaL	AmGly	Tetra	StrThr	MacroL	QuinL	TrimP	noPC	noLin	noFus	noRF	noMup	SCpseud_UoS115	0	0	0	0
784	SCpseud_UoS041	MRSP	MDR	ST0277	disease	Staphylococcus pseudintermedius	SAP_4287	United Kingdom	Europe	Dog Surgical Site Infection (SSI)	2016	Dog	clinical	SAMN43395695	JBHCPZ000000000	SRR30512329	SCpseud UoS041	5	13	4	1	11	1	2	277	61	259930	2606289	151331	7	0	SCpseud_UoS041	BetaL	AmGly	Tetra	StrThr	MacroL	QuinL	TrimP	noPC	noLin	noFus	noRF	noMup	SCpseud_UoS041	0	0	0	0
785	Staphpseud0242	MRSP	MDR	ST0277	disease	Staphylococcus pseudintermedius	SP34a	New Zealand	Oceania	Dog	2014	Dog	environmental/other	SAMN09258673	GCA_004166635.1	N/A	Staphpseud0242	5	13	4	1	11	1	2	277	87	279410	2725690	115005	8	0	Staphpseud0242	BetaL	AmGly	Tetra	StrThr	MacroL	QuinL	TrimP	noPC	noLin	noFus	noRF	noMup	Staphpseud0242	0	0	0	0
786	Staphpseud0086	MRSP	MDR	ST0346	disease	Staphylococcus pseudintermedius	2130415031011	Netherlands	Europe	Dog swab	2013	Dog	clinical	SAMN07415049	GCA_002768335.1	N/A	Staphpseud0086	5	18	4	1	11	1	2	346	82	214368	2587628	105747	9	2.13	Staphpseud0086	BetaL	AmGly	Tetra	StrThr	MacroL	noQL	TrimP	noPC	noLin	noFus	noRF	noMup	Staphpseud0086	0	0	0	0
787	Staphpseud0088	MRSP	MDR	ST0312	disease	Staphylococcus pseudintermedius	2130925043011	Netherlands	Europe	Dog swab	2013	Dog	clinical	SAMN07415051	GCA_002768355.1	N/A	Staphpseud0088	1	13	4	1	11	2	2	312	69	260028	2727700	154992	7	47.48	Staphpseud0088	BetaL	noAG	Tetra	noST	noML	noQL	TrimP	noPC	noLin	noFus	noRF	noMup	Staphpseud0088	0	0	0	0
788	Staphpseud1754	MRSP	MDR	ST0307	nondisease	Staphylococcus pseudintermedius	SPSE-19-VL-ON-SK-0009	Canada	North-America	Skin (Canis lupus familiaris)	2019	Dog	environmental/other	SAMN16129861	GCA_015635705.1	N/A	Staphpseud1754	5	7	2	1	11	2	2	307	99	157690	2798647	68978	14	0	Staphpseud1754	BetaL	AmGly	Tetra	StrThr	noML	noQL	TrimP	noPC	noLin	noFus	noRF	noMup	Staphpseud1754	0	0	0	0
789	Staphpseud0075	MRSP	MDR	ST0307	disease	Staphylococcus pseudintermedius	2120306040011	Netherlands	Europe	Dog swab	2012	Dog	clinical	SAMN07415038	GCA_002767945.1	N/A	Staphpseud0075	5	7	2	1	11	2	2	307	71	483052	2640278	169506	5	0.38	Staphpseud0075	BetaL	AmGly	Tetra	StrThr	noML	QuinL	TrimP	noPC	noLin	noFus	noRF	noMup	Staphpseud0075	0	0	0	0
790	Staphpseud0414	MRSP	MDR	ST0307	nondisease	Staphylococcus pseudintermedius	SPSE-18-VL-LA-PA-Ryan-0018	USA	North-America	Dog Skin	2018	Dog	environmental/other	SAMN10416366	N/A	SRR8206962	Staphpseud0414	5	7	2	1	11	2	2	307	66	302866	2554856	121824	7	0	Staphpseud0414	BetaL	AmGly	Tetra	StrThr	MacroL	QuinL	TrimP	noPC	noLin	noFus	noRF	noMup	Staphpseud0414	0	0	0	0
791	Staphpseud0048	MRSP	MDR	ST0265	disease	Staphylococcus pseudintermedius	2080821017011	Netherlands	Europe	Dog swab	2008	Dog	clinical	SAMN07415011	GCA_002767065.1	N/A	Staphpseud0048	5	13	4	1	3	1	2	265	72	440071	2704525	110935	8	0	Staphpseud0048	BetaL	AmGly	Tetra	StrThr	MacroL	noQL	TrimP	noPC	Linc	noFus	noRF	noMup	Staphpseud0048	0	0	0	0
792	SCpseud_UoS017	MRSP	MDR	ST0265	disease	Staphylococcus pseudintermedius	SAP_4266	United Kingdom	Europe	Dog Surgical Site Infection (SSI)	2015	Dog	clinical	SAMN43395674	JBHCPE000000000	SRR30512352	SCpseud UoS017	5	13	4	1	3	1	2	265	87	303170	2697292	89475	9	0	SCpseud_UoS017	BetaL	AmGly	Tetra	StrThr	MacroL	noQL	TrimP	noPC	Linc	noFus	noRF	noMup	SCpseud_UoS017	0	0	0	0
793	Staphpseud0085	MRSP	MDR	ST0277	disease	Staphylococcus pseudintermedius	2130327043011	Netherlands	Europe	Dog swab	2013	Dog	clinical	SAMN07415048	GCA_002768275.1	N/A	Staphpseud0085	5	13	4	1	11	1	2	277	114	276083	2710635	123952	8	4.61	Staphpseud0085	BetaL	AmGly	Tetra	StrThr	MacroL	QuinL	TrimP	noPC	Linc	noFus	noRF	noMup	Staphpseud0085	0	0	0	0
794	Staphpseud0090	MRSP	MDR	ST0265	disease	Staphylococcus pseudintermedius	2131017012012	Netherlands	Europe	Dog swab	2013	Dog	clinical	SAMN07415053	GCA_002768435.1	N/A	Staphpseud0090	5	13	4	1	3	1	2	265	80	402839	2689617	161576	6	36.4	Staphpseud0090	BetaL	AmGly	Tetra	StrThr	MacroL	QuinL	TrimP	noPC	Linc	noFus	noRF	noMup	Staphpseud0090	0	0	0	0
795	Staphpseud0353	MRSP	MDR	STnone	disease	Staphylococcus pseudintermedius	SPSE-18-VL-OH-ON-0006	Canada	North-America	Dog Nylon in surgery	2018	Dog	environmental/other	SAMN10246273	N/A	SRR8062311	Staphpseud0353	5	13	4	1	3	1	~2	none	196	166783	2669952	80151	12	0	Staphpseud0353	BetaL	AmGly	Tetra	StrThr	MacroL	noQL	TrimP	noPC	Linc	noFus	noRF	noMup	Staphpseud0353	0	0	0	0
796	Staphpseud1502	MRSP	MDR	ST0869	nondisease	Staphylococcus pseudintermedius	2819B_18	USA	North-America	no source information	2018	Dog	environmental/other	SAMN12669306	GCA_015591625.1	N/A	Staphpseud1502	5	13	4	1	11	2	1	869	56	259374	2779831	140923	7	0	Staphpseud1502	BetaL	AmGly	Tetra	StrThr	noML	noQL	noTP	noPC	noLin	noFus	noRF	noMup	Staphpseud1502	0	qacG	0	0
797	Staphpseud1178	MRSP	MDR	ST0258	nondisease	Staphylococcus pseudintermedius	33587	France	Europe	no source information	2013	Dog	environmental/other	SAMN10276043	GCA_015583775.1	N/A	Staphpseud1178	5	13	4	1	11	2	2	258	57	351008	2791167	147900	6	0	Staphpseud1178	BetaL	AmGly	Tetra	StrThr	MacroL	noQL	TrimP	noPC	noLin	noFus	noRF	noMup	Staphpseud1178	0	0	0	0
798	Staphpseud1467	MRSP	MDR	ST1493	nondisease	Staphylococcus pseudintermedius	8391A_17	USA	North-America	no source information	2017	Dog	environmental/other	SAMN12669266	GCA_015590765.1	N/A	Staphpseud1467	49	13	4	1	11	1	2	1493	42	259832	2749203	151233	8	0	Staphpseud1467	BetaL	AmGly	Tetra	noST	noML	noQL	TrimP	noPC	noLin	noFus	noRF	noMup	Staphpseud1467	0	0	0	0
799	Staphpseud1145	MRSP	MDR	STnone	nondisease	Staphylococcus pseudintermedius	SPSE-19-VL-SD-OK-0046	USA	North-America	ear (Canis lupus familiaris)	2019	Dog	environmental/other	SAMN16285686	GCA_015542435.1	N/A	Staphpseud1145	5	8	4	1	~11	1	2	none	132	144537	2683745	48312	16	0	Staphpseud1145	BetaL	noAG	Tetra	noST	noML	QuinL	noTP	noPC	noLin	noFus	noRF	noMup	Staphpseud1145	0	0	0	0
800	Staphpseud0883	MRSP	MDR	ST1403	disease	Staphylococcus pseudintermedius	IMT1670/16	Germany	Europe	Dog eye (conjunctivitis/blepharitis)	2016	Dog	environmental/other	SAMN13738715	GCA_009877195.1	N/A	Staphpseud0883	3	9	4	1	1	2	2	1403	78	260764	2670487	128809	9	0	Staphpseud0883	BetaL	AmGly	Tetra	StrThr	noML	QuinL	TrimP	noPC	noLin	noFus	noRF	noMup	Staphpseud0883	0	0	0	0
801	Staphpseud0789	MRSP	MDR	STnone	disease	Staphylococcus pseudintermedius	SPSE-19-VL-SD-NC-0002	USA	North-America	Dog Tissue	2019	Dog	environmental/other	SAMN13012235	N/A	SRR10257840	Staphpseud0789	5	11	4	1	11	2	2	none	114	344505	2576398	51195	14	0	Staphpseud0789	BetaL	AmGly	noTC	StrThr	MacroL	noQL	TrimP	noPC	noLin	noFus	noRF	noMup	Staphpseud0789	0	0	0	0
802	Staphpseud2200	MRSP	MDR	ST0290	nondisease	Staphylococcus pseudintermedius	SIG-Dog-ND58102PPY20158	USA	North-America	no source information	2019	Dog	environmental/other	SAMN17835090	N/A	SRR13684191	Staphpseud2200	5	13	1	1	11	2	1	290	166	167383	2592773	51644	16	0	Staphpseud2200	BetaL	noAG	Tetra	noST	noML	noQL	TrimP	noPC	noLin	noFus	noRF	noMup	Staphpseud2200	0	0	0	0
803	Staphpseud1605	MRSP	MDR	STnone	nondisease	Staphylococcus pseudintermedius	SPSE-20-VL-NY-NCR-0008	USA	North-America	Mammary mass swab (Canis lupus familiaris)	2020	Dog	environmental/other	SAMN16565637	GCA_015631185.1	N/A	Staphpseud1605	4	10	2	1	5	1	2	none	44	271104	2799798	133206	7	0	Staphpseud1605	BetaL	AmGly	noTC	StrThr	MacroL	QuinL	TrimP	noPC	noLin	noFus	noRF	noMup	Staphpseud1605	0	0	0	0
804	Staphpseud1748	MRSP	MDR	ST0307	nondisease	Staphylococcus pseudintermedius	SPSE-19-VL-ON-SK-0043	Canada	North-America	Urine (Canis lupus familiaris)	2019	Dog	environmental/other	SAMN16129902	GCA_015635585.1	N/A	Staphpseud1748	5	7	2	1	11	2	2	307	37	361916	2726255	209988	5	0	Staphpseud1748	BetaL	noAG	Tetra	noST	noML	QuinL	TrimP	noPC	noLin	noFus	noRF	noMup	Staphpseud1748	0	0	0	0
805	Staphpseud1576	MSSP	MDR	ST1399	nondisease	Staphylococcus pseudintermedius	SPSE-20-VL-LA-KS-0010	USA	North-America	Urine (Canis lupus familiaris)	2020	Dog	environmental/other	SAMN15639392	GCA_015630225.1	N/A	Staphpseud1576	5	8	1	4	11	1	1	1399	68	302773	2804022	91470	10	0	Staphpseud1576	BetaL	AmGly	Tetra	StrThr	MacroL	QuinL	noTP	noPC	noLin	noFus	noRF	noMup	Staphpseud1576	0	0	0	0
806	Staphpseud1456	MSSP	MDR	ST1479	nondisease	Staphylococcus pseudintermedius	7404f_18	USA	North-America	no source information	2018	Dog	environmental/other	SAMN12669381	GCA_015590545.1	N/A	Staphpseud1456	12	2	2	1	11	1	2	1479	43	347893	2707959	149907	6	0	Staphpseud1456	BetaL	AmGly	Tetra	StrThr	MacroL	QuinL	noTP	Pheni	noLin	noFus	noRF	noMup	Staphpseud1456	0	0	0	0
807	Staphpseud2263	MSSP	MDR	STnone	nondisease	Staphylococcus pseudintermedius	SPSE-20-VL-WA-NY-0043	USA	North-America	Skin (Canis lupus familiaris)	2020	Dog	environmental/other	SAMN19069026	N/A	SRR14469658	Staphpseud2263	12	2	2	1	7	1	2	none	62	342819	2585967	208245	5	0	Staphpseud2263	BetaL	AmGly	Tetra	StrThr	MacroL	QuinL	noTP	Pheni	noLin	noFus	noRF	noMup	Staphpseud2263	0	0	0	0
808	Staphpseud1457	MSSP	MDR	ST1487	nondisease	Staphylococcus pseudintermedius	7783b_18	USA	North-America	no source information	2018	Dog	environmental/other	SAMN12669384	GCA_015590565.1	N/A	Staphpseud1457	5	2	1	1	11	4	2	1487	60	352914	2660890	101309	8	0	Staphpseud1457	BetaL	AmGly	Tetra	StrThr	MacroL	noQL	TrimP	Pheni	noLin	noFus	noRF	noMup	Staphpseud1457	0	0	0	0
809	Staphpseud0428	MSSP	MDR	STnone	disease	Staphylococcus pseudintermedius	SPSE-18-VL-NY-FL-0020	USA	North-America	Dog Abscess	2018	Dog	environmental/other	SAMN10457084	N/A	SRR8247814	Staphpseud0428	5	8	2	1	8	5	1	none	196	92093	2619320	37061	24	0	Staphpseud0428	BetaL	AmGly	Tetra	StrThr	MacroL	noQL	noTP	Pheni	noLin	noFus	noRF	noMup	Staphpseud0428	0	0	0	0
810	Staphpseud0937	MSSP	MDR	STnone	nondisease	Staphylococcus pseudintermedius	SPSE-19-VL-ON-ON-0008	Canada	North-America	Dog ear	2019	Dog	environmental/other	SAMN13996928	N/A	SRR11018297	Staphpseud0937	4	8	1	1	5	1	2	none	136	198351	2584980	73867	11	0	Staphpseud0937	BetaL	AmGly	Tetra	StrThr	MacroL	noQL	TrimP	Pheni	noLin	noFus	noRF	noMup	Staphpseud0937	0	0	0	0
811	Staphpseud0735	MRSP	MDR	STnone	nondisease	Staphylococcus pseudintermedius	SPSE-18-VL-LA-KY-0037	USA	North-America	Dog Ear	2018	Dog	environmental/other	SAMN12497082	N/A	SRR9901250	Staphpseud0735	3	8	1	4	11	4	1	none	94	408987	2569462	130990	6	0	Staphpseud0735	BetaL	AmGly	noTC	StrThr	MacroL	noQL	TrimP	noPC	noLin	noFus	noRF	noMup	Staphpseud0735	0	0	0	0
812	Staphpseud1787	MSSP	MDR	STnone	nondisease	Staphylococcus pseudintermedius	SPSE-19-VL-WA-MO-0026	USA	North-America	vagina (Canis lupus familiaris)	2019	Dog	environmental/other	SAMN14331148	GCA_015637315.1	N/A	Staphpseud1787	3	~9	1	32	5	2	2	none	54	594585	2769454	105492	6	0	Staphpseud1787	BetaL	AmGly	Tetra	StrThr	MacroL	noQL	TrimP	noPC	noLin	noFus	noRF	noMup	Staphpseud1787	0	0	0	0
813	Staphpseud0781	MRSP	MDR	ST1412	disease	Staphylococcus pseudintermedius	MRSP8510	Argentina	South-America	Human bone	2017	Human	clinical	SAMN12993942	GCA_009183675.1	N/A	Staphpseud0781	3	2	2	8	1	1	2	1412	118	380593	2653278	70822	11	0	Staphpseud0781	BetaL	AmGly	noTC	StrThr	MacroL	QuinL	TrimP	Pheni	noLin	noFus	noRF	noMup	Staphpseud0781	0	0	0	0
814	Staphpseud1507	MRSP	MDR	ST1436	nondisease	Staphylococcus pseudintermedius	3847a_18	USA	North-America	no source information	2018	Dog	environmental/other	SAMN12669321	GCA_015591725.1	N/A	Staphpseud1507	3	8	1	4	7	10	2	1436	64	231252	2832596	124727	9	0	Staphpseud1507	BetaL	AmGly	noTC	StrThr	MacroL	QuinL	noTP	Pheni	noLin	noFus	noRF	noMup	Staphpseud1507	0	0	0	0
815	Staphpseud0689	MRSP	MDR	STnone	nondisease	Staphylococcus pseudintermedius	AG19-0188	USA	North-America	Dog Milk	2019	Dog	environmental/other	SAMN11604720	N/A	SRR9029437	Staphpseud0689	3	8	1	4	1	10	2	none	89	470305	2644427	80701	7	0	Staphpseud0689	BetaL	AmGly	Tetra	StrThr	MacroL	QuinL	TrimP	noPC	Linc	Fusid	noRF	noMup	Staphpseud0689	0	0	0	0
816	Staphpseud1657	MSSP	MDR	STnone	nondisease	Staphylococcus pseudintermedius	SPSE-19-VL-OH-IN-0079	USA	North-America	Skin (Canis lupus familiaris)	2019	Dog	environmental/other	SAMN15784907	GCA_015632305.1	N/A	Staphpseud1657	3	18	3	1	11	1	1	none	153	139881	2597319	39175	18	0	Staphpseud1657	BetaL	AmGly	Tetra	StrThr	MacroL	QuinL	noTP	noPC	noLin	noFus	noRF	noMup	Staphpseud1657	0	0	0	0
817	Staphpseud1659	MSSP	MDR	STnone	disease	Staphylococcus pseudintermedius	SPSE-19-VL-OH-IN-0081	USA	North-America	Wound (Canis lupus familiaris)	2019	Dog	environmental/other	SAMN15784908	GCA_015632345.1	N/A	Staphpseud1659	3	18	3	1	11	1	1	none	142	141124	2612230	41030	17	0	Staphpseud1659	BetaL	AmGly	Tetra	StrThr	MacroL	QuinL	noTP	Pheni	noLin	noFus	noRF	noMup	Staphpseud1659	0	0	0	0
818	Staphpseud2153	MSSP	MDR	STnone	nondisease	Staphylococcus pseudintermedius	SIG-Dog-SD57007PPY20630	USA	North-America	no source information	2019	Dog	environmental/other	SAMN17835108	N/A	SRR13684143	Staphpseud2153	3	18	3	4	11	1	2	none	136	184331	2751536	49478	16	0	Staphpseud2153	BetaL	AmGly	Tetra	StrThr	MacroL	QuinL	noTP	Pheni	noLin	noFus	noRF	noMup	Staphpseud2153	0	0	0	0
819	Staphpseud0971	MSSP	MDR	STnone	nondisease	Staphylococcus pseudintermedius	SPSE-19-VL-SD-IA-0021	USA	North-America	Dog Ear Swab	2019	Dog	environmental/other	SAMN14125637	N/A	SRR11101253	Staphpseud0971	4	13	3	1	1	1	2	none	132	149522	2624636	55023	15	0	Staphpseud0971	BetaL	AmGly	Tetra	StrThr	MacroL	QuinL	noTP	Pheni	noLin	noFus	noRF	noMup	Staphpseud0971	0	0	0	0
820	Staphpseud1156	MSSP	noMR	STnone	nondisease	Staphylococcus pseudintermedius	SPSE-19-VL-SD-NC-0041	USA	North-America	carpal digit (Canis lupus familiaris)	2019	Dog	environmental/other	SAMN16285092	GCA_015542735.1	N/A	Staphpseud1156	3	2	2	1	5	2	1	none	92	149538	2626897	52286	14	0	Staphpseud1156	noBL	noAG	noTC	noST	noML	QuinL	noTP	noPC	noLin	noFus	noRF	noMup	Staphpseud1156	0	0	0	0
821	Staphpseud0503	MSSP	noMR	STnone	nondisease	Staphylococcus pseudintermedius	SPSE-18-VL-SD-IA-0030	USA	North-America	Dog Corneal Swab	2018	Dog	environmental/other	SAMN11288848	N/A	SRR8815966	Staphpseud0503	4	8	2	4	5	1	1	none	172	262297	2644438	81890	10	0	Staphpseud0503	BetaL	noAG	Tetra	noST	noML	noQL	noTP	noPC	noLin	noFus	noRF	noMup	Staphpseud0503	0	0	0	0
822	Staphpseud0365	MSSP	noMR	STnone	nondisease	Staphylococcus pseudintermedius	SPSE-18-VL-OH-GA-0021	USA	North-America	Dog Skin	2018	Dog	environmental/other	SAMN10359461	N/A	SRR8144833	Staphpseud0365	2	8	4	1	1	1	1	none	147	187505	2541457	51175	13	0	Staphpseud0365	BetaL	noAG	noTC	noST	noML	noQL	TrimP	noPC	noLin	noFus	noRF	noMup	Staphpseud0365	0	qacG	0	0
823	Staphpseud1693	MSSP	noMR	ST0023	nondisease	Staphylococcus pseudintermedius	SPSE-20-VL-WA-MO-0002	USA	North-America	skin (Canis lupus familiaris)	2020	Dog	environmental/other	SAMN16481072	GCA_015634305.1	N/A	Staphpseud1693	2	8	2	1	7	1	1	23	47	315367	2615206	185642	5	0	Staphpseud1693	BetaL	noAG	noTC	noST	noML	noQL	noTP	noPC	noLin	noFus	noRF	noMup	Staphpseud1693	0	0	0	0
824	Staphpseud0457	MSSP	noMR	ST0815	disease	Staphylococcus pseudintermedius	46_57	USA	North-America	Dog blood	2013	Dog	clinical	SAMN10880479	GCA_004320065.1	N/A	Staphpseud0457	2	2	1	1	6	5	2	815	2	2511980	2562687	2511980	1	27.32	Staphpseud0457	BetaL	noAG	noTC	noST	noML	noQL	noTP	noPC	noLin	noFus	noRF	noMup	Staphpseud0457	0	0	0	0
825	Staphpseud0643	MSSP	MDR	ST0911	nondisease	Staphylococcus pseudintermedius	TAMU 37-097	USA	North-America	Dog skin	2011	Dog	clinical	SAMN11461184	N/A	SRR8926388	Staphpseud0643	1	78	18	1	8	1	2	911	73	327289	2665995	180418	6	0	Staphpseud0643	BetaL	AmGly	Tetra	StrThr	MacroL	noQL	noTP	Pheni	noLin	noFus	noRF	noMup	Staphpseud0643	0	qacG	0	0
826	Staphpseud2259	MSSP	MDR	STnone	nondisease	Staphylococcus pseudintermedius	SPSE-20-VL-LA-PA-Ryan-0025	USA	North-America	Skin (Canis lupus familiaris)	2020	Dog	environmental/other	SAMN18848528	GCA_018170295.1	N/A	Staphpseud2259	2	13	2	1	8	1	2	none	58	482708	2626410	175749	5	0	Staphpseud2259	BetaL	AmGly	Tetra	StrThr	MacroL	noQL	noTP	Pheni	noLin	noFus	noRF	noMup	Staphpseud2259	0	qacG	0	0
827	Staphpseud0313	MSSP	MDR	STnone	nondisease	Staphylococcus pseudintermedius	SPSE-18-VL-LA-ND-0006	USA	North-America	Dog urine	2018	Dog	environmental/other	SAMN09839621	N/A	SRR7765190	Staphpseud0313	1	78	2	1	11	1	2	none	75	369780	2712734	186046	5	0	Staphpseud0313	BetaL	AmGly	noTC	StrThr	MacroL	noQL	noTP	Pheni	noLin	noFus	noRF	noMup	Staphpseud0313	0	qacG	0	0
828	Staphpseud0905	MSSP	MDR	STnone	nondisease	Staphylococcus pseudintermedius	SPSE-19-VL-LA-ND-0032	USA	North-America	Dog Urine	2019	Dog	environmental/other	SAMN13981370	N/A	SRR11039187	Staphpseud0905	1	78	2	1	11	1	2	none	104	173332	2697966	85404	12	0	Staphpseud0905	BetaL	AmGly	noTC	StrThr	MacroL	noQL	noTP	Pheni	noLin	noFus	noRF	noMup	Staphpseud0905	0	qacG	0	0
829	Staphpseud0491	MSSP	MDR	STnone	nondisease	Staphylococcus pseudintermedius	SPSE-18-VL-LA-ND-0032	USA	North-America	Dog Urine	2018	Dog	environmental/other	SAMN11288812	N/A	SRR8815928	Staphpseud0491	3	~11	2	4	11	1	2	none	47	433001	2641084	197237	5	0	Staphpseud0491	BetaL	AmGly	Tetra	StrThr	MacroL	QuinL	noTP	Pheni	noLin	noFus	noRF	noMup	Staphpseud0491	0	qacG	0	0
830	Staphpseud0344	MSSP	noMR	ST1215	nondisease	Staphylococcus pseudintermedius	SPSE-18-VL-OH-GA-0002	USA	North-America	Dog Skin	2018	Dog	environmental/other	SAMN10246260	N/A	SRR8062147	Staphpseud0344	2	8	2	1	11	1	2	1215	158	111887	2602330	40081	21	0	Staphpseud0344	BetaL	noAG	Tetra	noST	noML	noQL	noTP	noPC	noLin	noFus	noRF	noMup	Staphpseud0344	0	0	0	0
831	Staphpseud1428	MSSP	MDR	ST1444	nondisease	Staphylococcus pseudintermedius	8154_17	USA	North-America	no source information	2017	Dog	environmental/other	SAMN12669259	GCA_015589905.1	N/A	Staphpseud1428	2	9	1	22	1	4	2	1444	46	333679	2811357	132184	7	0	Staphpseud1428	BetaL	AmGly	Tetra	StrThr	MacroL	QuinL	noTP	Pheni	noLin	noFus	noRF	noMup	Staphpseud1428	0	0	0	0
832	Staphpseud1530	MSSP	MDR	ST1444	nondisease	Staphylococcus pseudintermedius	4529a_18	USA	North-America	no source information	2018	Dog	environmental/other	SAMN12669330	GCA_015592185.1	N/A	Staphpseud1530	2	9	1	22	1	4	2	1444	43	410473	2812075	143558	6	0	Staphpseud1530	BetaL	AmGly	Tetra	StrThr	MacroL	QuinL	noTP	Pheni	noLin	noFus	noRF	noMup	Staphpseud1530	0	0	0	0
833	Staphpseud0276	MSSP	MDR	ST1444	nondisease	Staphylococcus pseudintermedius	NYVetLIRN-80	USA	North-America	Dog skin	2016	Dog	environmental/other	SAMN09698697	N/A	SRR7551895	Staphpseud0276	2	9	1	22	1	4	2	1444	79	169290	2599339	91363	11	0	Staphpseud0276	BetaL	AmGly	Tetra	StrThr	MacroL	QuinL	noTP	Pheni	noLin	noFus	noRF	noMup	Staphpseud0276	0	0	0	0
834	Staphpseud0197	MSSP	MDR	STnone	nondisease	Staphylococcus pseudintermedius	SPSE-17-VL-SD-MI-00039	USA	North-America	Dog Skin	2017	Dog	environmental/other	SAMN08971999	N/A	SRR7497112	Staphpseud0197	2	9	1	1	11	4	2	none	118	166099	2685757	68352	15	0	Staphpseud0197	BetaL	AmGly	Tetra	StrThr	MacroL	QuinL	noTP	Pheni	noLin	noFus	noRF	noMup	Staphpseud0197	0	0	0	0
835	Staphpseud1059	MSSP	MDR	STnone	nondisease	Staphylococcus pseudintermedius	SPSE-19-VL-SD-IA-0025	USA	North-America	Dog Corneal Swab	2019	Dog	environmental/other	SAMN14831929	N/A	SRR11676670	Staphpseud1059	43	2	1	1	11	2	5	none	154	143875	2591897	44455	19	0	Staphpseud1059	BetaL	AmGly	Tetra	StrThr	MacroL	QuinL	noTP	noPC	noLin	noFus	noRF	noMup	Staphpseud1059	0	0	0	0
836	Staphpseud1062	MSSP	MDR	STnone	disease	Staphylococcus pseudintermedius	SPSE-19-VL-SD-IA-0032	USA	North-America	Dog Abscess	2019	Dog	environmental/other	SAMN14831934	N/A	SRR11676668	Staphpseud1062	4	9	2	1	3	1	2	none	145	92134	2531202	42918	21	0	Staphpseud1062	BetaL	AmGly	Tetra	StrThr	MacroL	QuinL	noTP	noPC	noLin	noFus	noRF	noMup	Staphpseud1062	0	0	0	0
837	Staphpseud0360	MSSP	MDR	STnone	nondisease	Staphylococcus pseudintermedius	SPSE-18-VL-OH-IN-0016	USA	North-America	Dog urine	2018	Dog	environmental/other	SAMN10359448	N/A	SRR8144764	Staphpseud0360	2	21	2	22	26	1	2	none	164	117704	2435873	36302	21	0	Staphpseud0360	noBL	noAG	Tetra	noST	noML	QuinL	TrimP	noPC	noLin	noFus	noRF	noMup	Staphpseud0360	0	0	0	0
838	Staphpseud0097	MSSP	MDR	ST1222	nondisease	Staphylococcus pseudintermedius	SPSE-17-VL-SD-IA-0004	USA	North-America	Dog biological tissue and/or fluid	2017	Dog	environmental/other	SAMN07709877	N/A	SRR6312289	Staphpseud0097	3	13	2	1	5	1	2	1222	81	303206	2647632	75554	9	0	Staphpseud0097	BetaL	AmGly	Tetra	StrThr	noML	QuinL	TrimP	noPC	noLin	noFus	noRF	noMup	Staphpseud0097	0	0	0	0
839	Staphpseud1454	MSSP	MDR	ST1482	nondisease	Staphylococcus pseudintermedius	7560_17	USA	North-America	no source information	2017	Dog	environmental/other	SAMN12669251	GCA_015590505.1	N/A	Staphpseud1454	11	14	2	1	7	2	2	1482	53	654128	2656151	126511	6	0	Staphpseud1454	BetaL	AmGly	Tetra	noST	noML	QuinL	TrimP	noPC	noLin	noFus	noRF	noMup	Staphpseud1454	0	0	0	0
840	Staphpseud0841	MSSP	MDR	ST0859	nondisease	Staphylococcus pseudintermedius	SPSE-19-VL-WA-IL-0013	USA	North-America	Dog Ear	2019	Dog	environmental/other	SAMN13050480	N/A	SRR10302131	Staphpseud0841	4	13	2	1	7	1	2	859	50	570203	2668961	238388	4	0	Staphpseud0841	BetaL	AmGly	Tetra	noST	MacroL	noQL	TrimP	noPC	noLin	noFus	noRF	noMup	Staphpseud0841	0	0	0	0
841	Staphpseud0481	MSSP	MDR	STnone	nondisease	Staphylococcus pseudintermedius	SPSE-18-VL-LA-PA-Ryan-0029	USA	North-America	Dog Skin	2018	Dog	environmental/other	SAMN11288792	N/A	SRR8815906	Staphpseud0481	5	2	2	2	1	2	1	none	61	407496	2547218	274311	4	0	Staphpseud0481	BetaL	AmGly	Tetra	StrThr	MacroL	noQL	noTP	noPC	noLin	noFus	noRF	noMup	Staphpseud0481	0	0	0	0
842	Staphpseud0433	MSSP	MDR	STnone	nondisease	Staphylococcus pseudintermedius	SPSE-18-VL-LA-ND-0024	USA	North-America	Dog ear	2018	Dog	environmental/other	SAMN10478645	N/A	SRR8300738	Staphpseud0433	3	13	2	1	11	1	2	none	79	401021	2608969	101127	7	0	Staphpseud0433	BetaL	AmGly	Tetra	StrThr	MacroL	noQL	TrimP	Pheni	noLin	noFus	noRF	noMup	Staphpseud0433	0	0	0	0
843	Staphpseud1839	MSSP	MDR	ST0611	disease	Staphylococcus pseudintermedius	DSP024	Spain	Europe	Skin Swab	2014	Dog	clinical	SAMN17102135	GCA_016482205.1	N/A	Staphpseud1839	3	50	2	1	11	1	2	611	2	2758929	2762026	2758929	1	0	Staphpseud1839	BetaL	AmGly	Tetra	StrThr	noML	noQL	noTP	noPC	noLin	noFus	noRF	noMup	Staphpseud1839	0	0	0	0
844	Staphpseud0583	MSSP	MDR	ST0901	disease	Staphylococcus pseudintermedius	TAMU 30-090	USA	North-America	Dog skin	2011	Dog	clinical	SAMN11461120	N/A	SRR8926528	Staphpseud0583	30	13	2	1	1	1	2	901	85	277568	2563492	133561	7	0	Staphpseud0583	BetaL	AmGly	Tetra	noST	noML	noQL	TrimP	noPC	noLin	noFus	noRF	noMup	Staphpseud0583	qacC	0	0	0
845	Staphpseud2238	MSSP	noMR	STnone	nondisease	Staphylococcus pseudintermedius	SIG-Cat-IN47907PPY20433	USA	North-America	no source information	2019	Dog	environmental/other	SAMN17835023	N/A	SRR13684230	Staphpseud2238	6	8	~11	8	13	1	1	none	172	140615	2580532	44323	19	0	Staphpseud2238	noBL	noAG	noTC	noST	noML	noQL	noTP	noPC	noLin	noFus	noRF	noMup	Staphpseud2238	0	0	0	0
846	Staphpseud0412	MSSP	MDR	ST0097	nondisease	Staphylococcus intermedius	SPSE-18-VL-LA-KS-0016	USA	North-America	Dog Skin swab	2018	Dog	environmental/other	SAMN10396959	N/A	SRR8176787	Staphpseud0412	4	26	1	1	8	1	2	97	75	394269	2548731	79058	9	0	Staphpseud0412	BetaL	AmGly	noTC	StrThr	MacroL	noQL	noTP	noPC	noLin	noFus	noRF	noMup	Staphpseud0412	0	0	0	0
847	Staphpseud0788	MSSP	MDR	STnone	nondisease	Staphylococcus pseudintermedius	SPSE-19-VL-SD-MI-0007	USA	North-America	Dog Urine	2019	Dog	environmental/other	SAMN13012233	N/A	SRR10257841	Staphpseud0788	4	13	1	1	8	1	5	none	126	144382	2500287	46007	19	0	Staphpseud0788	BetaL	AmGly	noTC	StrThr	noML	noQL	noTP	noPC	noLin	noFus	noRF	noMup	Staphpseud0788	0	qacG	0	0
848	Staphpseud0572	MSSP	noMR	ST0877	disease	Staphylococcus pseudintermedius	TAMU 28-040	USA	North-America	Dog skin	2010	Dog	clinical	SAMN11461108	N/A	SRR8926409	Staphpseud0572	6	26	1	1	8	1	2	877	70	585639	2566963	138718	5	0	Staphpseud0572	BetaL	noAG	noTC	noST	noML	noQL	noTP	noPC	noLin	noFus	noRF	noMup	Staphpseud0572	0	0	0	0
849	Staphpseud0575	MSSP	noMR	ST0877	disease	Staphylococcus pseudintermedius	TAMU 29-048	USA	North-America	Dog skin	2010	Dog	clinical	SAMN11461112	N/A	SRR8926533	Staphpseud0575	6	26	1	1	8	1	2	877	82	196275	2567039	116325	9	0	Staphpseud0575	BetaL	noAG	noTC	noST	noML	noQL	noTP	noPC	noLin	noFus	noRF	noMup	Staphpseud0575	0	0	0	0
850	Staphpseud0629	MSSP	MDR	ST0842	nondisease	Staphylococcus pseudintermedius	TAMU 36-063	USA	North-America	Dog skin	2011	Dog	clinical	SAMN11461168	N/A	SRR8926426	Staphpseud0629	4	2	1	1	8	1	2	842	55	685714	2611577	122327	5	0	Staphpseud0629	BetaL	AmGly	Tetra	StrThr	noML	noQL	noTP	noPC	noLin	noFus	noRF	noMup	Staphpseud0629	0	0	0	0
851	Staphpseud0458	MSSP	MDR	ST0856	disease	Staphylococcus pseudintermedius	49_44	USA	North-America	Dog blood	2014	Dog	clinical	SAMN10880480	GCA_004307395.1	N/A	Staphpseud0458	4	13	1	1	8	1	2	856	1	2584763	2584763	2584763	1	34.82	Staphpseud0458	BetaL	AmGly	Tetra	StrThr	noML	noQL	noTP	noPC	noLin	noFus	noRF	noMup	Staphpseud0458	0	0	0	0
852	Staphpseud2275	MSSP	MDR	ST1061	nondisease	Staphylococcus pseudintermedius	SPSE-20-VL-WA-MO-0045	USA	North-America	Skin (Canis lupus familiaris)	2020	Dog	environmental/other	SAMN19069031	N/A	SRR14469664	Staphpseud2275	1	7	2	1	8	1	2	1061	80	327168	2561274	126729	6	0	Staphpseud2275	BetaL	AmGly	Tetra	StrThr	MacroL	noQL	noTP	noPC	noLin	noFus	noRF	noMup	Staphpseud2275	0	0	0	0
853	SCpseud_UoS072	MSSP	noMR	STnone	disease	Staphylococcus pseudintermedius	SAP_4315	United Kingdom	Europe	Dog Surgical Site Infection (SSI)	2017	Dog	clinical	SAMN43395723	JBHCRB000000000	SRR30512298	SCpseud UoS072	4	3	1	4	8	2	2	none	70	264450	2539449	125586	8	0	SCpseud_UoS072	BetaL	noAG	noTC	noST	noML	noQL	noTP	noPC	noLin	noFus	noRF	noMup	SCpseud_UoS072	0	0	0	0
854	Staphpseud1505	MSSP	MDR	ST1441	nondisease	Staphylococcus pseudintermedius	4461b_18	USA	North-America	no source information	2018	Dog	environmental/other	SAMN12669326	GCA_015591675.1	N/A	Staphpseud1505	4	3	2	8	5	1	2	1441	47	379805	2805599	169257	5	0	Staphpseud1505	BetaL	AmGly	noTC	StrThr	MacroL	noQL	TrimP	noPC	noLin	noFus	noRF	noMup	Staphpseud1505	0	qacG	0	0
855	Staphpseud1522	MSSP	MDR	ST1441	nondisease	Staphylococcus pseudintermedius	3539_18	USA	North-America	no source information	2018	Dog	environmental/other	SAMN12669317	GCA_015592025.1	N/A	Staphpseud1522	4	3	2	8	5	1	2	1441	50	379464	2810642	169257	5	0	Staphpseud1522	BetaL	AmGly	noTC	StrThr	MacroL	noQL	TrimP	noPC	noLin	noFus	noRF	noMup	Staphpseud1522	0	0	0	0
856	Staphpseud0835	MSSP	MDR	ST1441	nondisease	Staphylococcus pseudintermedius	SPSE-19-VL-NY-FL-0019	USA	North-America	Dog Skin	2019	Dog	environmental/other	SAMN13049611	N/A	SRR10302023	Staphpseud0835	4	3	2	8	5	1	2	1441	105	488956	2662788	90385	8	0	Staphpseud0835	BetaL	AmGly	noTC	StrThr	MacroL	QuinL	TrimP	noPC	noLin	noFus	noRF	noMup	Staphpseud0835	0	0	0	0
857	Staphpseud0991	MSSP	MDR	STnone	nondisease	Staphylococcus pseudintermedius	SPSE-19-VL-LA-ND-0045	USA	North-America	Dog Skin	2019	Dog	environmental/other	SAMN14291952	N/A	SRR11296901	Staphpseud0991	4	2	3	1	11	1	2	none	87	208722	2522391	88665	9	0	Staphpseud0991	BetaL	AmGly	noTC	StrThr	MacroL	noQL	noTP	noPC	noLin	noFus	noRF	noMup	Staphpseud0991	0	0	0	0
858	Staphpseud1501	MSSP	MDR	ST1421	nondisease	Staphylococcus pseudintermedius	1966A_18	USA	North-America	no source information	2018	Dog	environmental/other	SAMN12669298	GCA_015591605.1	N/A	Staphpseud1501	23	76	2	1	11	39	2	1421	51	340204	2601623	154063	6	0	Staphpseud1501	BetaL	AmGly	noTC	StrThr	MacroL	noQL	noTP	noPC	noLin	noFus	noRF	noMup	Staphpseud1501	0	qacG	0	0
859	Staphpseud1430	MSSP	noMR	ST0812	nondisease	Staphylococcus pseudintermedius	5731_1a_18	USA	North-America	no source information	2018	Dog	environmental/other	SAMN12669358	GCA_015590025.1	N/A	Staphpseud1430	1	13	2	1	11	1	2	812	61	260909	2837318	120943	8	0	Staphpseud1430	BetaL	noAG	Tetra	noST	noML	noQL	noTP	noPC	noLin	noFus	noRF	noMup	Staphpseud1430	0	0	0	0
860	Staphpseud1540	MSSP	noMR	ST0812	nondisease	Staphylococcus pseudintermedius	4969a_18	USA	North-America	no source information	2018	Dog	environmental/other	SAMN12669337	GCA_015592385.1	N/A	Staphpseud1540	1	13	2	1	11	1	2	812	61	260909	2825326	120943	8	0	Staphpseud1540	BetaL	noAG	Tetra	noST	noML	noQL	noTP	noPC	noLin	noFus	noRF	noMup	Staphpseud1540	0	0	0	0
861	Staphpseud1791	MSSP	MDR	ST0494	disease	Staphylococcus pseudintermedius	DSM21284	Belgium	Europe	cat lung tissue	before 2008	Cat	clinical	SAMN13450460	GCA_016026635.1	N/A	Staphpseud1791	3	24	1	1	52	2	1	494	1	2562839	2562839	2562839	1	0	Staphpseud1791	BetaL	AmGly	Tetra	StrThr	MacroL	noQL	noTP	noPC	noLin	noFus	noRF	noMup	Staphpseud1791	0	0	0	0
862	Staphpseud0017	MSSP	MDR	ST0494	nondisease	Staphylococcus pseudintermedius	LMG 22219	USA	North-America	Cat	noyear	Cat	environmental/other	SAMN05856671	GCA_001792775.2	N/A	Staphpseud0017	3	24	1	1	52	2	1	494	36	359969	2519048	169264	6	0.08	Staphpseud0017	BetaL	AmGly	Tetra	StrThr	MacroL	noQL	noTP	noPC	noLin	noFus	noRF	noMup	Staphpseud0017	0	0	0	0
863	Staphpseud0018	MSSP	MDR	ST0494	nondisease	Staphylococcus pseudintermedius	CCUG 49543	Sweden	Europe	Cat lung tissue	1999	Cat	environmental/other	SAMN05978000	GCA_002902125.1	N/A	Staphpseud0018	3	24	1	1	52	2	1	494	245	115902	2507403	37593	23	19.98	Staphpseud0018	BetaL	AmGly	Tetra	StrThr	MacroL	noQL	noTP	noPC	noLin	noFus	noRF	noMup	Staphpseud0018	0	0	0	0
864	Staphpseud0613	MSSP	MDR	ST0906	nondisease	Staphylococcus pseudintermedius	TAMU 34-053	USA	North-America	Dog skin	2011	Dog	clinical	SAMN11461152	N/A	SRR8926461	Staphpseud0613	32	7	3	1	8	1	2	906	54	476318	2543387	184198	5	0	Staphpseud0613	BetaL	AmGly	Tetra	StrThr	MacroL	noQL	noTP	noPC	noLin	noFus	noRF	noMup	Staphpseud0613	0	0	0	0
865	Staphpseud1060	MSSP	noMR	ST0482	nondisease	Staphylococcus pseudintermedius	SPSE-19-VL-SD-OK-0030	USA	North-America	Dog Eye	2019	Dog	environmental/other	SAMN14831930	N/A	SRR11676661	Staphpseud1060	2	7	2	1	8	2	1	482	143	168533	2564747	46338	17	0	Staphpseud1060	BetaL	noAG	noTC	noST	noML	noQL	noTP	noPC	noLin	noFus	noRF	noMup	Staphpseud1060	0	qacG	0	0
866	Staphpseud1399	MSSP	noMR	ST0482	nondisease	Staphylococcus pseudintermedius	15-01283	France	Europe	ear	2011	Dog	environmental/other	SAMN12861511	GCA_015589225.1	N/A	Staphpseud1399	2	7	2	1	8	2	1	482	84	150589	2698456	68561	14	0	Staphpseud1399	BetaL	noAG	noTC	noST	noML	noQL	noTP	noPC	noLin	noFus	noRF	noMup	Staphpseud1399	0	0	0	0
867	Staphpseud0686	MSSP	noMR	ST0482	nondisease	Staphylococcus pseudintermedius	SPSE-18-VL-SD-MI-0037	USA	North-America	Dog Urine	2018	Dog	environmental/other	SAMN11604266	N/A	SRR9028901	Staphpseud0686	2	7	2	1	8	2	1	482	158	168231	2624390	51967	15	0	Staphpseud0686	BetaL	noAG	noTC	noST	noML	noQL	noTP	noPC	noLin	noFus	noRF	noMup	Staphpseud0686	0	qacG	0	0
868	Staphpseud0010	MSSP	noMR	STnone	nondisease	Staphylococcus pseudintermedius	5912	USA	North-America	Dog ear swab from dog	2009	Dog	environmental/other	SAMN02947195	GCA_002950775.1	N/A	Staphpseud0010	12	2	2	2	8	1	1	none	2	2531995	2534738	2531995	1	0	Staphpseud0010	BetaL	noAG	noTC	noST	noML	noQL	noTP	noPC	noLin	noFus	noRF	noMup	Staphpseud0010	0	qacG	0	0
869	Staphpseud1861	MSSP	noMR	STnone	nondisease	Staphylococcus pseudintermedius	SPSE-20-VL-SD-MI-0010	USA	North-America	urine	2020	Dog	environmental/other	SAMN17384660	GCA_016723185.1	N/A	Staphpseud1861	3	7	1	1	7	2	1	none	129	234182	2570787	43003	17	0	Staphpseud1861	BetaL	noAG	Tetra	noST	noML	noQL	noTP	noPC	noLin	noFus	noRF	noMup	Staphpseud1861	0	qacG	0	0
870	Staphpseud2173	MSSP	noMR	STnone	nondisease	Staphylococcus pseudintermedius	SIG-Cat-NE68583PPY20121	USA	North-America	no source information	2019	Cat	environmental/other	SAMN17835034	N/A	SRR13684163	Staphpseud2173	3	8	1	1	7	2	1	none	151	129935	2537936	37011	24	0	Staphpseud2173	BetaL	noAG	Tetra	noST	noML	noQL	noTP	noPC	noLin	noFus	noRF	noMup	Staphpseud2173	0	qacG	0	0
871	Staphpseud0472	MSSP	MDR	STnone	nondisease	Staphylococcus pseudintermedius	SPSE-18-VL-LA-KY-0033	USA	North-America	Dog Ear	2018	Dog	environmental/other	SAMN11102863	N/A	SRR8767334	Staphpseud0472	4	7	1	1	11	5	1	none	86	297359	2604425	117596	7	0	Staphpseud0472	BetaL	AmGly	Tetra	StrThr	MacroL	QuinL	noTP	noPC	noLin	noFus	noRF	noMup	Staphpseud0472	0	0	0	0
872	Staphpseud0482	MSSP	MDR	STnone	nondisease	Staphylococcus pseudintermedius	SPSE-18-VL-LA-KY-0032	USA	North-America	Dog Ear	2018	Dog	environmental/other	SAMN11288793	N/A	SRR8815920	Staphpseud0482	4	7	1	1	11	5	1	none	74	301520	2602496	102255	8	0	Staphpseud0482	BetaL	AmGly	Tetra	StrThr	MacroL	QuinL	noTP	noPC	noLin	noFus	noRF	noMup	Staphpseud0482	0	0	0	0
873	Staphpseud1600	MSSP	MDR	STnone	disease	Staphylococcus pseudintermedius	SPSE-20-VL-NY-FL-0013	USA	North-America	Lung (Canis lupis familiaris)	2020	Dog	environmental/other	SAMN16662045	GCA_015631085.1	N/A	Staphpseud1600	1	2	2	1	24	1	2	none	44	345621	2722205	217590	6	0	Staphpseud1600	BetaL	AmGly	noTC	StrThr	MacroL	noQL	noTP	Pheni	noLin	noFus	noRF	noMup	Staphpseud1600	0	0	0	0
874	Staphpseud1562	MSSP	noMR	ST1209	nondisease	Staphylococcus pseudintermedius	SPSE-17-VL-OH-ON-0001	Canada	North-America	ear (Canis lupus familiaris)	2017	Dog	environmental/other	SAMN07410524	GCA_015629645.1	N/A	Staphpseud1562	4	6	1	1	11	2	2	1209	61	305377	2603910	147231	6	0	Staphpseud1562	BetaL	noAG	Tetra	noST	noML	noQL	noTP	noPC	noLin	noFus	noRF	noMup	Staphpseud1562	0	0	0	0
875	Staphpseud0013	MSSP	MDR	ST0990	nondisease	Staphylococcus pseudintermedius	9841787-1	Denmark	Europe	Dog dog skin	1998	Dog	environmental/other	SAMN03120293	GCA_001622965.1	N/A	Staphpseud0013	1	3	2	20	11	1	1	990	39	384909	2560056	203432	5	0.47	Staphpseud0013	BetaL	AmGly	Tetra	StrThr	MacroL	noQL	noTP	Pheni	noLin	noFus	noRF	noMup	Staphpseud0013	0	0	0	0
876	Staphpseud0012	MSSP	MDR	ST0990	nondisease	Staphylococcus pseudintermedius	9841998-1	Denmark	Europe	Cat cat skin	1998	Cat	environmental/other	SAMN03120292	GCA_001623005.1	N/A	Staphpseud0012	1	3	2	20	11	1	1	990	50	274040	2517852	142279	7	2.54	Staphpseud0012	BetaL	AmGly	Tetra	StrThr	MacroL	noQL	noTP	noPC	noLin	noFus	noRF	noMup	Staphpseud0012	0	0	0	0
877	Staphpseud0530	MSSP	MDR	ST0808	disease	Staphylococcus pseudintermedius	TAMU 10-070	USA	North-America	Dog urine	2008	Dog	clinical	SAMN11461063	N/A	SRR8926428	Staphpseud0530	1	9	4	2	11	5	2	808	86	229143	2537354	101461	9	0	Staphpseud0530	BetaL	AmGly	noTC	StrThr	MacroL	QuinL	TrimP	noPC	Linc	noFus	noRF	noMup	Staphpseud0530	0	qacG	0	0
878	Staphpseud0139	MSSP	noMR	ST1224	nondisease	Staphylococcus pseudintermedius	SPSE-17-VL-OH-IN-PU-0034	USA	North-America	Dog feces	2017	Dog	environmental/other	SAMN08397431	N/A	SRR6742561	Staphpseud0139	5	11	2	1	7	3	1	1224	97	418662	2541735	74227	11	0	Staphpseud0139	noBL	noAG	Tetra	noST	noML	QuinL	noTP	noPC	noLin	noFus	noRF	noMup	Staphpseud0139	0	0	0	0
879	Staphpseud0001	MSSP	MDR	STnone	nondisease	Staphylococcus pseudintermedius	SP79	nocountry	nocontinent	nosourceinfo	noyear	nohostinfo	environmental/other	SAMD00154384	GCA_004001305.1	N/A	Staphpseud0001	2	9	2	1	1	1	1	none	1	2509706	2509706	2509706	1	0	Staphpseud0001	BetaL	AmGly	noTC	StrThr	MacroL	noQL	noTP	noPC	noLin	noFus	noRF	noMup	Staphpseud0001	0	0	0	0
880	Staphpseud0234	MRSP	noMR	ST0064	disease	Staphylococcus pseudintermedius	SP18a	New Zealand	Oceania	Dog	2016	Dog	environmental/other	SAMN09258665	GCA_004166875.1	N/A	Staphpseud0234	2	7	2	11	5	2	2	64	88	225837	2638918	116742	9	0	Staphpseud0234	BetaL	AmGly	noTC	noST	noML	noQL	noTP	noPC	noLin	noFus	noRF	noMup	Staphpseud0234	0	qacG	0	0
881	Staphpseud0251	MRSP	noMR	ST0064	disease	Staphylococcus pseudintermedius	SP102a	New Zealand	Oceania	Dog	2016	Dog	environmental/other	SAMN09258682	GCA_004166465.1	N/A	Staphpseud0251	2	7	2	11	5	2	2	64	78	225838	2640373	115723	9	0	Staphpseud0251	BetaL	AmGly	noTC	noST	noML	noQL	noTP	noPC	noLin	noFus	noRF	noMup	Staphpseud0251	0	qacG	0	0
882	Staphpseud0295	MRSP	noMR	ST0064	nondisease	Staphylococcus pseudintermedius	MRSP_KW6	Australia	Oceania	Dog Oral cavity	2017	Dog	clinical	SAMN09708409	GCA_003383685.1	N/A	Staphpseud0295	2	7	2	11	5	2	2	64	86	195872	2614994	115657	9	26.69	Staphpseud0295	BetaL	AmGly	noTC	noST	noML	noQL	noTP	noPC	noLin	noFus	noRF	noMup	Staphpseud0295	0	0	0	0
883	Staphpseud0296	MRSP	noMR	ST0064	nondisease	Staphylococcus pseudintermedius	MRSP_KW10	Australia	Oceania	Dog nares	2017	Dog	clinical	SAMN09708411	GCA_003383655.1	N/A	Staphpseud0296	2	7	2	11	5	2	2	64	75	195816	2614527	123495	9	28.38	Staphpseud0296	BetaL	AmGly	noTC	noST	noML	noQL	noTP	noPC	noLin	noFus	noRF	noMup	Staphpseud0296	0	qacG	0	0
884	Staphpseud0297	MRSP	noMR	ST0064	nondisease	Staphylococcus pseudintermedius	MRSP_KW11	Australia	Oceania	Dog Oral cavity	2017	Dog	clinical	SAMN09708412	GCA_003383635.1	N/A	Staphpseud0297	2	7	2	11	5	2	2	64	141	196031	2626357	101897	10	26.23	Staphpseud0297	BetaL	AmGly	noTC	noST	noML	noQL	noTP	noPC	noLin	noFus	noRF	noMup	Staphpseud0297	0	qacG	0	0
885	Staphpseud1900	MRSP	MDR	ST0064	disease	Staphylococcus pseudintermedius	MAD640	USA	North-America	Incisional infection	2017	Dog	environmental/other	SAMN10389946	GCA_016804945.1	N/A	Staphpseud1900	2	7	2	11	5	2	2	64	46	225758	2646936	123695	9	0	Staphpseud1900	BetaL	AmGly	Tetra	noST	noML	noQL	noTP	noPC	noLin	noFus	noRF	noMup	Staphpseud1900	0	qacG	0	0
886	Staphpseud0574	MRSP	MDR	ST0064	disease	Staphylococcus pseudintermedius	TAMU 29-036	USA	North-America	Dog skin	2010	Dog	clinical	SAMN11461111	N/A	SRR8926532	Staphpseud0574	2	7	2	11	5	2	2	64	85	225817	2658344	118384	9	0	Staphpseud0574	BetaL	AmGly	Tetra	noST	noML	noQL	noTP	noPC	noLin	noFus	noRF	noMup	Staphpseud0574	0	qacG	0	0
887	Staphpseud0535	MRSP	MDR	ST0064	disease	Staphylococcus pseudintermedius	TAMU 11-041	USA	North-America	Dog skin	2008	Dog	clinical	SAMN11461068	N/A	SRR8926492	Staphpseud0535	2	7	2	11	5	2	2	64	84	225817	2618610	111449	9	0	Staphpseud0535	BetaL	AmGly	Tetra	noST	noML	noQL	noTP	noPC	Linc	noFus	noRF	noMup	Staphpseud0535	0	qacG	0	0
888	Staphpseud0475	MRSP	MDR	ST0064	nondisease	Staphylococcus pseudintermedius	SPSE-18-VL-LA-ND-0031	USA	North-America	Dog Skin	2018	Dog	environmental/other	SAMN11288784	N/A	SRR8815925	Staphpseud0475	2	7	2	11	5	2	2	64	83	350886	2673000	115729	8	0	Staphpseud0475	BetaL	AmGly	noTC	noST	noML	noQL	noTP	noPC	Linc	noFus	noRF	noMup	Staphpseud0475	0	qacG	0	0
889	Staphpseud0580	MRSP	MDR	ST0064	nondisease	Staphylococcus pseudintermedius	TAMU 30-027	USA	North-America	Dog skin	2010	Dog	clinical	SAMN11461117	N/A	SRR8926534	Staphpseud0580	2	7	2	11	5	2	2	64	66	225817	2668066	134972	8	0	Staphpseud0580	BetaL	AmGly	Tetra	noST	noML	noQL	noTP	noPC	noLin	noFus	noRF	noMup	Staphpseud0580	0	qacG	0	0
890	Staphpseud2289	MRSP	MDR	ST0064	nondisease	Staphylococcus pseudintermedius	SPSE-20-VL-LA-KY-0030	USA	North-America	Urine (Canis lupus)	2020	Dog	environmental/other	SAMN18848536	GCA_018170015.1	N/A	Staphpseud2289	2	7	2	11	5	2	2	64	139	225848	2659203	97455	10	0	Staphpseud2289	BetaL	AmGly	Tetra	noST	noML	noQL	noTP	noPC	Linc	noFus	noRF	noMup	Staphpseud2289	0	qacG	0	0
891	Staphpseud2146	MRSP	noMR	ST0064	nondisease	Staphylococcus pseudintermedius	SIG-Dog-NE68583PPY20163	USA	North-America	no source information	2019	Dog	environmental/other	SAMN17835096	N/A	SRR13684135	Staphpseud2146	2	7	2	11	5	2	2	64	173	106314	2590210	40962	22	0	Staphpseud2146	BetaL	noAG	noTC	noST	noML	noQL	noTP	noPC	noLin	noFus	noRF	noMup	Staphpseud2146	0	qacG	0	0
892	Staphpseud0487	MRSP	noMR	ST0064	nondisease	Staphylococcus pseudintermedius	SPSE-18-VL-SD-OK-0026	USA	North-America	Dog Implant Swab	2018	Dog	environmental/other	SAMN11288800	N/A	SRR8815926	Staphpseud0487	2	7	2	11	5	2	2	64	125	154758	2667258	51734	16	0	Staphpseud0487	BetaL	noAG	Tetra	noST	noML	noQL	noTP	noPC	noLin	noFus	noRF	noMup	Staphpseud0487	0	qacG	0	0
893	Staphpseud1872	MRSP	MDR	ST0064	nondisease	Staphylococcus pseudintermedius	ME4653	USA	North-America	Environmental	2017	Environment	environmental/other	SAMN10389970	GCA_016804385.1	N/A	Staphpseud1872	2	7	2	11	5	2	2	64	48	225758	2613283	118264	9	0	Staphpseud1872	BetaL	AmGly	Tetra	noST	noML	noQL	noTP	noPC	Linc	noFus	noRF	noMup	Staphpseud1872	0	qacG	0	0
894	Staphpseud0285	MRSP	noMR	ST0064	nondisease	Staphylococcus pseudintermedius	MRSP_KW1607	Australia	Oceania	Dog nares	2015	Dog	clinical	SAMN09708397	GCA_003383815.1	N/A	Staphpseud0285	2	7	2	11	5	2	2	64	365	141270	2667465	36579	24	0	Staphpseud0285	BetaL	noAG	noTC	noST	noML	noQL	noTP	noPC	noLin	noFus	noRF	noMup	Staphpseud0285	0	qacG	0	0
895	Staphpseud0177	MRSP	noMR	ST0064	disease	Staphylococcus pseudintermedius	K4ST64	Australia	Oceania	Dog ear	2013	Dog	clinical	SAMN08741566	GCA_003185555.1	N/A	Staphpseud0177	2	7	2	11	5	2	2	64	463	141272	2681612	41074	23	0	Staphpseud0177	BetaL	noAG	noTC	noST	noML	noQL	noTP	noPC	noLin	noFus	noRF	noMup	Staphpseud0177	0	qacG	0	0
896	Staphpseud0512	MRSP	noMR	ST0064	nondisease	Staphylococcus pseudintermedius	SPSE-18-VL-OH-IN-0030	USA	North-America	Dog swab tail base	2018	Dog	environmental/other	SAMN11371663	N/A	SRR8868736	Staphpseud0512	2	7	2	11	5	2	2	64	208	85697	2552454	26494	31	0	Staphpseud0512	BetaL	noAG	noTC	noST	noML	noQL	noTP	noPC	noLin	noFus	noRF	noMup	Staphpseud0512	0	qacG	0	0
897	Staphpseud1613	MRSP	noMR	ST0064	disease	Staphylococcus pseudintermedius	SPSE-19-VL-OH-OSU-0042	USA	North-America	Wound (Canis lupus familiaris)	2019	Dog	environmental/other	SAMN16476992	GCA_015631345.1	N/A	Staphpseud1613	2	7	2	11	5	2	2	64	162	132675	2596966	34958	25	0	Staphpseud1613	BetaL	noAG	Tetra	noST	noML	noQL	noTP	noPC	noLin	noFus	noRF	noMup	Staphpseud1613	0	qacG	0	0
898	Staphpseud2213	MRSP	noMR	STnone	nondisease	Staphylococcus pseudintermedius	SIG-Dog-LA70803PPY27117	USA	North-America	no source information	2019	Dog	environmental/other	SAMN17835073	N/A	SRR13684204	Staphpseud2213	2	7	2	~32	5	2	2	none	177	103403	2543108	37768	23	0	Staphpseud2213	BetaL	noAG	noTC	noST	noML	noQL	noTP	noPC	noLin	noFus	noRF	noMup	Staphpseud2213	0	qacG	0	0
899	Staphpseud0803	MRSP	MDR	ST0064	nondisease	Staphylococcus pseudintermedius	SPSE-19-VL-WA-IL-0010	USA	North-America	Dog Skin	2019	Dog	environmental/other	SAMN13012382	N/A	SRR10257931	Staphpseud0803	2	7	2	11	5	2	2	64	60	225791	2651418	123622	9	0	Staphpseud0803	BetaL	AmGly	Tetra	noST	noML	QuinL	noTP	noPC	noLin	noFus	noRF	noMup	Staphpseud0803	0	qacG	0	0
900	Staphpseud2227	MRSP	MDR	ST0064	nondisease	Staphylococcus pseudintermedius	SIG-Dog-AL36849PPY20172	USA	North-America	no source information	2019	Dog	environmental/other	SAMN17835048	N/A	SRR13684219	Staphpseud2227	2	7	2	11	5	2	2	64	179	132918	2543662	33613	24	0	Staphpseud2227	BetaL	AmGly	Tetra	noST	noML	noQL	noTP	noPC	Linc	noFus	noRF	noMup	Staphpseud2227	0	qacG	0	0
901	Staphpseud2243	MRSP	noMR	ST0064	nondisease	Staphylococcus pseudintermedius	SIG-Cat-GA30602PPY20202	USA	North-America	no source information	2019	Cat	environmental/other	SAMN17835021	N/A	SRR13684235	Staphpseud2243	2	7	2	11	5	2	2	64	104	238416	2614293	95744	10	0	Staphpseud2243	BetaL	noAG	noTC	noST	noML	noQL	noTP	noPC	noLin	noFus	noRF	noMup	Staphpseud2243	0	qacG	0	0
902	Staphpseud0288	MRSP	noMR	ST0064	nondisease	Staphylococcus pseudintermedius	MRSP_KWAH1	Australia	Oceania	Dog Oral cavity	2016	Dog	clinical	SAMN09708400	GCA_003383985.1	N/A	Staphpseud0288	2	7	2	11	5	2	2	64	387	110563	2657383	37462	22	0	Staphpseud0288	BetaL	noAG	noTC	noST	noML	noQL	noTP	noPC	noLin	noFus	noRF	noMup	Staphpseud0288	0	0	0	0
903	Staphpseud0176	MRSP	noMR	ST0064	disease	Staphylococcus pseudintermedius	K16ST64	Australia	Oceania	Dog Missiing	2013	Dog	clinical	SAMN08741564	GCA_003185635.1	N/A	Staphpseud0176	2	7	2	11	5	2	2	64	347	85925	2617379	33663	26	0	Staphpseud0176	BetaL	noAG	noTC	noST	noML	noQL	noTP	noPC	noLin	noFus	noRF	noMup	Staphpseud0176	0	qacG	0	0
904	Staphpseud1435	MRSP	MDR	ST0064	nondisease	Staphylococcus pseudintermedius	6082g_18	USA	North-America	no source information	2018	Dog	environmental/other	SAMN12669366	GCA_015590125.1	N/A	Staphpseud1435	2	7	2	11	5	2	2	64	53	225560	2761668	123497	9	0	Staphpseud1435	BetaL	AmGly	Tetra	noST	noML	noQL	noTP	noPC	noLin	noFus	noRF	noMup	Staphpseud1435	0	qacG	0	0
905	Staphpseud1202	MRSP	MDR	ST0064	disease	Staphylococcus pseudintermedius	16-B20641	USA	North-America	K9 abscess swab	2016	Dog	clinical	SAMN12703602	GCA_015584355.1	N/A	Staphpseud1202	2	7	2	11	5	2	2	64	59	225593	2824370	124122	9	0	Staphpseud1202	BetaL	AmGly	Tetra	noST	noML	noQL	noTP	noPC	noLin	noFus	noRF	noMup	Staphpseud1202	0	qacG	0	0
906	Staphpseud1220	MRSP	noMR	ST0064	disease	Staphylococcus pseudintermedius	12-45328	USA	North-America	K9 skin	2012	Dog	clinical	SAMN12703618	GCA_015584785.1	N/A	Staphpseud1220	2	7	2	11	5	2	2	64	56	225593	2768885	118066	10	0	Staphpseud1220	BetaL	AmGly	noTC	noST	noML	noQL	noTP	noPC	noLin	noFus	noRF	noMup	Staphpseud1220	0	qacG	0	0
907	Staphpseud1677	MRSP	noMR	ST0064	nondisease	Staphylococcus pseudintermedius	SPSE-20-VL-NY-NCR-0004	USA	North-America	Anal gland (Canis lupus familiaris)	2020	Dog	environmental/other	SAMN16565636	GCA_015633985.1	N/A	Staphpseud1677	2	7	2	11	5	2	2	64	51	233696	2693643	128475	8	0	Staphpseud1677	BetaL	AmGly	noTC	noST	noML	noQL	noTP	noPC	noLin	noFus	noRF	noMup	Staphpseud1677	0	0	0	0
908	Staphpseud0777	MSSP	MDR	ST0064	nondisease	Staphylococcus pseudintermedius	SPSE-19-VL-WA-MO-0009	USA	North-America	Dog ear	2019	Dog	environmental/other	SAMN12987199	N/A	SRR10240854	Staphpseud0777	2	7	2	11	5	2	2	64	54	225816	2631896	124905	8	0	Staphpseud0777	BetaL	AmGly	noTC	StrThr	MacroL	noQL	noTP	noPC	noLin	noFus	noRF	noMup	Staphpseud0777	0	0	0	0
909	Staphpseud0104	MRSP	MDR	ST0064	disease	Staphylococcus pseudintermedius	SPSE-17-VL-OH-IN-PU-0016	USA	North-America	Dog joint fluid	2017	Dog	environmental/other	SAMN07747813	N/A	SRR6160719	Staphpseud0104	2	7	2	11	5	2	2	64	71	217298	2603584	115720	9	0	Staphpseud0104	BetaL	AmGly	Tetra	noST	noML	noQL	noTP	noPC	noLin	noFus	noRF	noMup	Staphpseud0104	0	qacG	0	0
910	Staphpseud1910	MRSP	MDR	ST0171	nondisease	Staphylococcus pseudintermedius	MAD488	USA	North-America	NOSE	2015	Dog	environmental/other	SAMN10389935	GCA_016805145.1	N/A	Staphpseud1910	1	7	2	1	5	1	2	171	37	276747	2594458	138219	7	0	Staphpseud1910	BetaL	AmGly	Tetra	noST	noML	noQL	noTP	noPC	noLin	noFus	noRF	noMup	Staphpseud1910	0	qacG	0	0
911	Staphpseud1213	MRSP	MDR	ST0064	disease	Staphylococcus pseudintermedius	12-4975	USA	North-America	K9 skin	2012	Dog	clinical	SAMN12703619	GCA_015584635.1	N/A	Staphpseud1213	2	7	2	11	5	2	2	64	65	216945	2773154	101387	10	0	Staphpseud1213	BetaL	AmGly	Tetra	noST	noML	QuinL	noTP	noPC	Linc	noFus	noRF	noMup	Staphpseud1213	0	0	0	0
912	Staphpseud1518	MSSP	noMR	ST0260	nondisease	Staphylococcus pseudintermedius	3427A_18	USA	North-America	no source information	2018	Dog	environmental/other	SAMN12669313	GCA_015591945.1	N/A	Staphpseud1518	2	7	4	11	6	2	2	260	196	217089	2613538	27068	24	0	Staphpseud1518	BetaL	noAG	Tetra	noST	noML	noQL	noTP	noPC	noLin	noFus	noRF	noMup	Staphpseud1518	0	qacG	0	0
913	Staphpseud1473	MRSP	MDR	ST0260	nondisease	Staphylococcus pseudintermedius	18_274A_18	USA	North-America	no source information	2018	Dog	environmental/other	SAMN12669283	GCA_015590885.1	N/A	Staphpseud1473	2	7	4	11	6	2	2	260	55	231467	2768225	123498	9	0	Staphpseud1473	BetaL	AmGly	Tetra	noST	noML	noQL	noTP	noPC	noLin	noFus	noRF	noMup	Staphpseud1473	0	qacG	0	0
914	Staphpseud1898	MRSP	noMR	ST0260	nondisease	Staphylococcus pseudintermedius	MAD644	USA	North-America	skin	2017	Dog	environmental/other	SAMN10389949	GCA_016804905.1	N/A	Staphpseud1898	2	7	4	11	6	2	2	260	53	225759	2631033	123695	9	0	Staphpseud1898	BetaL	AmGly	noTC	noST	noML	noQL	noTP	noPC	noLin	noFus	noRF	noMup	Staphpseud1898	0	qacG	0	0
915	Staphpseud0666	MRSP	MDR	ST0064	disease	Staphylococcus pseudintermedius	TAMU 42-072	USA	North-America	Dog urine	2013	Dog	clinical	SAMN11461214	N/A	SRR8926463	Staphpseud0666	2	7	2	11	5	2	2	64	72	275620	2648761	137345	7	0	Staphpseud0666	BetaL	AmGly	noTC	StrThr	MacroL	QuinL	TrimP	noPC	noLin	noFus	noRF	noMup	Staphpseud0666	0	qacG	0	0
916	Staphpseud0405	MRSP	MDR	ST0064	nondisease	Staphylococcus pseudintermedius	SPSE-18-VL-LA-TX-0016	USA	North-America	Dog ear	2018	Dog	environmental/other	SAMN10396872	N/A	SRR8176568	Staphpseud0405	2	7	2	11	5	2	2	64	77	285168	2670466	115540	9	0	Staphpseud0405	BetaL	AmGly	noTC	StrThr	MacroL	QuinL	TrimP	noPC	noLin	noFus	noRF	noMup	Staphpseud0405	0	qacG	0	0
917	Staphpseud0117	MRSP	MDR	ST0064	nondisease	Staphylococcus pseudintermedius	MRSP 200	USA	North-America	Dog Skin Swab	2011	Dog	environmental/other	SAMN08028731	GCA_002922575.1	N/A	Staphpseud0117	2	7	2	11	5	2	2	64	38	306790	2618619	134914	7	0	Staphpseud0117	BetaL	AmGly	noTC	StrThr	MacroL	QuinL	TrimP	noPC	noLin	noFus	noRF	noMup	Staphpseud0117	0	qacG	0	0
918	Staphpseud1877	MRSP	MDR	ST0064	nondisease	Staphylococcus pseudintermedius	ME4674	USA	North-America	Environmental	2017	Environment	environmental/other	SAMN10389969	GCA_016804485.1	N/A	Staphpseud1877	2	7	2	11	5	2	2	64	49	307210	2666958	134914	7	0	Staphpseud1877	BetaL	AmGly	noTC	StrThr	MacroL	QuinL	TrimP	noPC	noLin	noFus	noRF	noMup	Staphpseud1877	0	qacG	0	0
919	Staphpseud2192	MRSP	MDR	ST0064	nondisease	Staphylococcus pseudintermedius	SIG-Dog-LA70803PPY20052	USA	North-America	no source information	2019	Dog	environmental/other	SAMN17835071	N/A	SRR13684183	Staphpseud2192	2	7	2	11	5	2	2	64	124	110761	2640029	54966	17	0	Staphpseud2192	BetaL	AmGly	noTC	StrThr	MacroL	QuinL	TrimP	noPC	noLin	noFus	noRF	noMup	Staphpseud2192	0	qacG	0	0
920	Staphpseud1527	MRSP	MDR	ST0064	nondisease	Staphylococcus pseudintermedius	4489a_18	USA	North-America	no source information	2018	Dog	environmental/other	SAMN12669327	GCA_015592125.1	N/A	Staphpseud1527	2	7	2	11	5	2	2	64	64	201735	2804545	129042	9	0	Staphpseud1527	BetaL	AmGly	noTC	StrThr	MacroL	QuinL	TrimP	noPC	noLin	noFus	noRF	noMup	Staphpseud1527	0	qacG	0	0
921	Staphpseud1675	MSSP	MDR	ST0064	nondisease	Staphylococcus pseudintermedius	SPSE-19-VL-NY-GA-0026	USA	North-America	Ear (Canis lupus familiaris)	2019	Dog	environmental/other	SAMN15690531	GCA_015632725.1	N/A	Staphpseud1675	2	7	2	11	5	2	2	64	55	236751	2770102	106919	10	0	Staphpseud1675	BetaL	AmGly	Tetra	StrThr	MacroL	QuinL	TrimP	noPC	noLin	noFus	noRF	noMup	Staphpseud1675	0	qacG	0	0
922	Staphpseud2015	MRSP	MDR	ST0064	nondisease	Staphylococcus pseudintermedius	SPSE-20-VL-WA-MO-0031	USA	North-America	Urine (Canis lupus familiaris )	2020	Dog	environmental/other	SAMN19056709	N/A	SRR14460194	Staphpseud2015	2	7	2	11	5	2	2	64	95	187274	2869188	76085	13	0	Staphpseud2015	BetaL	AmGly	Tetra	StrThr	noML	QuinL	TrimP	noPC	noLin	noFus	noRF	noMup	Staphpseud2015	0	qacG	0	0
923	Staphpseud2265	MRSP	MDR	ST0064	nondisease	Staphylococcus pseudintermedius	SPSE-20-VL-WA-IL-0033	USA	North-America	Skin (Canis lupus familiaris)	2020	Dog	environmental/other	SAMN19056701	N/A	SRR14460186	Staphpseud2265	2	7	2	11	5	2	2	64	89	307331	2709921	142936	7	0	Staphpseud2265	BetaL	AmGly	noTC	StrThr	MacroL	QuinL	TrimP	noPC	noLin	noFus	noRF	noMup	Staphpseud2265	0	qacG	0	0
924	Staphpseud0267	MRSP	MDR	ST0064	nondisease	Staphylococcus intermedius	SPSE-17-VL-LA-KS-0039	USA	North-America	Dog Urine	2017	Dog	environmental/other	SAMN09288333	N/A	SRR7239977	Staphpseud0267	2	7	2	11	5	2	2	64	69	275620	2704888	119844	8	0	Staphpseud0267	BetaL	AmGly	noTC	StrThr	MacroL	QuinL	TrimP	noPC	noLin	noFus	noRF	noMup	Staphpseud0267	0	qacG	0	0
925	Staphpseud1586	MRSP	MDR	ST0064	nondisease	Staphylococcus pseudintermedius	SPSE-20-VL-LA-TX-0011	USA	North-America	skin (Canis lupus familiaris)	2020	Dog	environmental/other	SAMN15569254	GCA_015630425.1	N/A	Staphpseud1586	2	7	2	11	5	2	2	64	115	165989	2742702	53863	15	0	Staphpseud1586	BetaL	AmGly	noTC	StrThr	MacroL	QuinL	TrimP	noPC	noLin	noFus	noRF	noMup	Staphpseud1586	0	qacG	0	0
926	Staphpseud1951	MRSP	MDR	ST0064	nondisease	Staphylococcus pseudintermedius	SPSE-18-VL-LA-TX-0005	USA	North-America	Canine Ear (Canis lupus familiaris)	2018	Dog	environmental/other	SAMN17814057	GCA_017112465.1	N/A	Staphpseud1951	2	7	2	11	5	2	2	64	84	275156	2865864	109432	9	0	Staphpseud1951	BetaL	AmGly	Tetra	StrThr	MacroL	QuinL	TrimP	noPC	noLin	noFus	noRF	noMup	Staphpseud1951	0	qacG	0	0
927	Staphpseud0685	MRSP	MDR	ST0064	nondisease	Staphylococcus pseudintermedius	SPSE-18-VL-SD-OK-0042	USA	North-America	Dog Nasal Swab	2018	Dog	environmental/other	SAMN11604262	N/A	SRR9028898	Staphpseud0685	2	7	2	11	5	2	2	64	102	165479	2678017	60157	16	0	Staphpseud0685	BetaL	AmGly	Tetra	StrThr	MacroL	QuinL	TrimP	noPC	noLin	noFus	noRF	noMup	Staphpseud0685	0	qacG	0	0
928	Staphpseud2169	MRSP	MDR	ST0064	nondisease	Staphylococcus pseudintermedius	SIG-Cat-CO80526PPY20242	USA	North-America	no source information	2019	Cat	environmental/other	SAMN17835013	N/A	SRR13684159	Staphpseud2169	2	7	2	11	5	2	2	64	131	161634	2674932	72326	13	0	Staphpseud2169	BetaL	AmGly	Tetra	StrThr	MacroL	QuinL	TrimP	noPC	noLin	noFus	noRF	noMup	Staphpseud2169	0	qacG	0	0
929	Staphpseud0394	MRSP	MDR	ST0064	nondisease	Staphylococcus pseudintermedius	SPSE-18-VL-SD-OK-0017	USA	North-America	Dog Urine	2018	Dog	environmental/other	SAMN10393155	N/A	SRR8236075	Staphpseud0394	2	7	2	11	5	2	2	64	160	166023	2674789	63462	15	0	Staphpseud0394	BetaL	AmGly	noTC	StrThr	MacroL	QuinL	TrimP	noPC	noLin	noFus	noRF	noMup	Staphpseud0394	0	qacG	0	0
930	Staphpseud1999	MRSP	MDR	ST0064	nondisease	Staphylococcus pseudintermedius	SPSE-20-VL-LA-ND-0024	USA	North-America	Ear (Canis lupus familiaris)	2020	Dog	environmental/other	SAMN18106112	GCA_017257035.1	N/A	Staphpseud1999	2	7	2	11	5	2	2	64	134	165448	2732392	47997	20	0	Staphpseud1999	BetaL	AmGly	Tetra	StrThr	MacroL	QuinL	TrimP	noPC	noLin	noFus	noRF	noMup	Staphpseud1999	0	qacG	0	0
931	Staphpseud1959	MRSP	MDR	ST0064	nondisease	Staphylococcus pseudintermedius	SPSE-18-VL-LA-TX-0019	USA	North-America	Canine Ear (Canis lupus familiaris)	2018	Dog	environmental/other	SAMN17814067	GCA_017113705.1	N/A	Staphpseud1959	2	7	2	11	5	2	2	64	68	272004	2903244	142485	7	0	Staphpseud1959	BetaL	AmGly	Tetra	StrThr	MacroL	QuinL	TrimP	noPC	noLin	noFus	noRF	noMup	Staphpseud1959	0	qacG	0	0
932	Staphpseud1474	MRSP	MDR	ST0064	nondisease	Staphylococcus pseudintermedius	8633_1B_17	USA	North-America	no source information	2017	Dog	environmental/other	SAMN12669269	GCA_015590895.1	N/A	Staphpseud1474	2	7	2	11	5	2	2	64	50	307011	2879719	141123	7	0	Staphpseud1474	BetaL	AmGly	Tetra	StrThr	MacroL	QuinL	TrimP	noPC	noLin	noFus	noRF	noMup	Staphpseud1474	0	qacG	0	0
933	Staphpseud0886	MSSP	MDR	STnone	nondisease	Staphylococcus pseudintermedius	SPSE-19-VL-LA-TX-0001	USA	North-America	Dog Skin	2019	Dog	environmental/other	SAMN13856776	N/A	SRR10887341	Staphpseud0886	2	7	2	1	14	1	2	none	67	621572	2695363	93561	8	0	Staphpseud0886	BetaL	AmGly	Tetra	StrThr	MacroL	QuinL	TrimP	noPC	noLin	noFus	noRF	noMup	Staphpseud0886	0	qacG	0	0
934	Staphpseud1598	MSSP	MDR	STnone	nondisease	Staphylococcus pseudintermedius	SPSE-20-VL-LA-TX-0020	USA	North-America	Eye (Canis lupus familiaris)	2020	Dog	environmental/other	SAMN16810924	GCA_015631045.1	N/A	Staphpseud1598	2	7	2	1	14	1	2	none	105	227178	2763886	58827	13	0	Staphpseud1598	BetaL	AmGly	Tetra	StrThr	MacroL	QuinL	TrimP	noPC	noLin	noFus	noRF	noMup	Staphpseud1598	0	qacG	0	0
935	Staphpseud0114	MRSP	MDR	STnone	disease	Staphylococcus intermedius	SPSE-17-VL-LA-KS-0011	USA	North-America	Dog SKIN BIOPSY	2017	Dog	environmental/other	SAMN07989017	N/A	SRR6374040	Staphpseud0114	2	7	2	1	5	1	2	none	70	314762	2669804	111376	8	0	Staphpseud0114	BetaL	AmGly	Tetra	StrThr	MacroL	QuinL	TrimP	noPC	noLin	noFus	noRF	noMup	Staphpseud0114	0	qacG	0	0
936	Staphpseud0840	MRSP	noMR	STnone	nondisease	Staphylococcus pseudintermedius	SPSE-19-VL-WA-KY-0012	USA	North-America	Dog Ear	2019	Dog	environmental/other	SAMN13050479	N/A	SRR10302129	Staphpseud0840	2	7	2	1	5	5	2	none	50	661249	2636670	251530	4	0	Staphpseud0840	BetaL	noAG	Tetra	noST	noML	noQL	noTP	noPC	noLin	noFus	noRF	noMup	Staphpseud0840	0	0	0	0
937	Staphpseud0527	MRSP	MDR	STnone	nondisease	Staphylococcus pseudintermedius	SPSE-18-VL-NY-MS-0034	USA	North-America	Dog	2018	Dog	environmental/other	SAMN11456512	N/A	SRR8923156	Staphpseud0527	2	8	2	8	7	4	2	none	77	259364	2735073	101514	9	0	Staphpseud0527	BetaL	noAG	Tetra	noST	noML	noQL	TrimP	noPC	noLin	noFus	noRF	noMup	Staphpseud0527	0	qacG	0	0
938	Staphpseud1433	MSSP	MDR	ST1466	nondisease	Staphylococcus pseudintermedius	6040f_18	USA	North-America	no source information	2018	Dog	environmental/other	SAMN12669364	GCA_015590085.1	N/A	Staphpseud1433	2	7	2	1	11	1	1	1466	54	218084	2640427	104448	10	0	Staphpseud1433	BetaL	noAG	Tetra	noST	noML	QuinL	noTP	noPC	noLin	noFus	noRF	noMup	Staphpseud1433	0	0	0	0
939	Staphpseud0335	MSSP	noMR	STnone	nondisease	Staphylococcus pseudintermedius	OH-18-5144-G	USA	North-America	Dog Skin	2018	Dog	environmental/other	SAMN10246199	N/A	SRR8062189	Staphpseud0335	4	21	2	1	7	1	1	none	183	96846	2490928	31376	25	0	Staphpseud0335	BetaL	noAG	Tetra	noST	noML	noQL	noTP	noPC	noLin	noFus	noRF	noMup	Staphpseud0335	0	0	0	0
940	Staphpseud0338	MSSP	noMR	STnone	nondisease	Staphylococcus pseudintermedius	OH-18-5144-W	USA	North-America	Dog Skin	2018	Dog	environmental/other	SAMN10246206	N/A	SRR8062192	Staphpseud0338	4	21	2	1	7	1	1	none	180	115057	2506368	34802	24	0	Staphpseud0338	BetaL	noAG	Tetra	noST	noML	noQL	noTP	noPC	noLin	noFus	noRF	noMup	Staphpseud0338	0	0	0	0
941	Staphpseud0436	MSSP	noMR	STnone	nondisease	Staphylococcus pseudintermedius	SPSE-18-VL-NY-MS-0017	USA	North-America	Dog Ear	2018	Dog	environmental/other	SAMN10620955	N/A	SRR8360152	Staphpseud0436	1	7	2	1	11	1	1	none	114	391379	2466769	64978	11	0	Staphpseud0436	BetaL	noAG	noTC	noST	noML	noQL	noTP	noPC	noLin	noFus	noRF	noMup	Staphpseud0436	0	0	0	0
942	Staphpseud1678	MSSP	MDR	STnone	nondisease	Staphylococcus pseudintermedius	SPSE-20-VL-NY-FL-0001	USA	North-America	Skin (Canis lupus familiaris)	2020	Dog	environmental/other	SAMN16282943	GCA_015634005.1	N/A	Staphpseud1678	5	13	2	1	11	2	5	none	39	300697	2718170	114209	8	0	Staphpseud1678	BetaL	noAG	Tetra	noST	noML	QuinL	noTP	noPC	noLin	noFus	noRF	noMup	Staphpseud1678	0	0	0	0
943	Staphpseud1691	MSSP	noMR	STnone	nondisease	Staphylococcus pseudintermedius	SPSE-20-VL-WA-NY-0024	USA	North-America	skin (Canis lupus familiaris)	2020	Dog	environmental/other	SAMN16629941	GCA_015634265.1	N/A	Staphpseud1691	4	24	2	1	11	1	2	none	37	420146	2707572	147976	6	0	Staphpseud1691	BetaL	noAG	Tetra	noST	noML	noQL	noTP	noPC	noLin	noFus	noRF	noMup	Staphpseud1691	0	0	0	0
944	Staphpseud1671	MSSP	noMR	STnone	nondisease	Staphylococcus pseudintermedius	SPSE-19-VL-NY-GA-0024	USA	North-America	Ear (Canis lupus familiaris)	2019	Dog	environmental/other	SAMN15690529	GCA_015632585.1	N/A	Staphpseud1671	4	2	2	25	11	2	1	none	18	1155794	2586796	224082	2	0	Staphpseud1671	BetaL	noAG	noTC	noST	noML	noQL	noTP	noPC	noLin	noFus	noRF	noMup	Staphpseud1671	0	0	0	0
945	Staphpseud0954	MSSP	noMR	STnone	nondisease	Staphylococcus pseudintermedius	SPSE-19-VL-LA-TX-0026	USA	North-America	Dog Skin	2019	Dog	environmental/other	SAMN14093748	N/A	SRR11079912	Staphpseud0954	8	8	1	1	8	~1	2	none	96	203803	2558381	69074	13	0	Staphpseud0954	BetaL	noAG	Tetra	noST	noML	noQL	noTP	noPC	noLin	noFus	noRF	noMup	Staphpseud0954	0	0	0	0
946	Staphpseud0877	MSSP	noMR	STnone	nondisease	Staphylococcus pseudintermedius	SPSE-19-VL-LA-TX-0021	USA	North-America	Dog Skin	2019	Dog	environmental/other	SAMN13383890	N/A	SRR10525538	Staphpseud0877	8	6	2	1	8	2	2	none	52	319056	2540697	144189	7	0	Staphpseud0877	BetaL	noAG	Tetra	noST	noML	noQL	noTP	noPC	noLin	noFus	noRF	noMup	Staphpseud0877	0	0	0	0
947	Staphpseud1750	MSSP	noMR	STnone	disease	Staphylococcus pseudintermedius	SPSE-19-VL-ON-QC-0021	Canada	North-America	Wound (Canis lupus familiaris)	2019	Dog	environmental/other	SAMN16129884	GCA_015635615.1	N/A	Staphpseud1750	8	~6	4	1	11	5	2	none	55	304205	2631785	113250	8	0	Staphpseud1750	BetaL	noAG	Tetra	noST	noML	noQL	noTP	noPC	noLin	noFus	noRF	noMup	Staphpseud1750	0	0	0	0
948	Staphpseud1995	MSSP	noMR	STnone	nondisease	Staphylococcus pseudintermedius	SPSE-20-VL-LA-KS-0046	USA	North-America	Foot Swab (Canis lupus familiaris )	2020	Dog	environmental/other	SAMN19468988	N/A	SRR14712805	Staphpseud1995	8	7	2	8	7	4	2	none	67	259897	2565121	69028	11	0	Staphpseud1995	BetaL	noAG	noTC	noST	noML	noQL	noTP	noPC	noLin	noFus	noRF	noMup	Staphpseud1995	0	0	0	0
949	Staphpseud1697	MSSP	noMR	STnone	nondisease	Staphylococcus pseudintermedius	SPSE-20-VL-WA-IL-0003	USA	North-America	skin (Canis lupus familiaris)	2020	Dog	environmental/other	SAMN15717384	GCA_015634385.1	N/A	Staphpseud1697	~4	6	2	1	11	4	2	none	58	401765	2611493	122919	7	0	Staphpseud1697	BetaL	noAG	Tetra	noST	noML	noQL	noTP	noPC	noLin	noFus	noRF	noMup	Staphpseud1697	0	0	0	0
950	Staphpseud1424	MSSP	noMR	ST1462	nondisease	Staphylococcus pseudintermedius	5834e_18	USA	North-America	no source information	2018	Dog	environmental/other	SAMN12669360	GCA_015589725.1	N/A	Staphpseud1424	8	9	2	1	11	4	1	1462	47	393251	2736105	207808	5	0	Staphpseud1424	BetaL	noAG	Tetra	noST	noML	noQL	noTP	noPC	noLin	noFus	noRF	noMup	Staphpseud1424	0	0	0	0
951	Staphpseud1054	MSSP	MDR	STnone	nondisease	Staphylococcus pseudintermedius	SPSE-19-VL-SD-MI-0030	USA	North-America	Dog Urine	2019	Dog	environmental/other	SAMN14831923	N/A	SRR11676654	Staphpseud1054	1	13	4	1	7	4	1	none	130	112394	2602014	48013	18	0	Staphpseud1054	BetaL	noAG	Tetra	noST	noML	noQL	TrimP	noPC	noLin	noFus	noRF	noMup	Staphpseud1054	0	0	0	0
952	Staphpseud0914	MSSP	noMR	STnone	nondisease	Staphylococcus pseudintermedius	SPSE-19-VL-ON-QC-0003	Canada	North-America	Dog Skin	2019	Dog	environmental/other	SAMN13996870	N/A	SRR11018251	Staphpseud0914	3	47	2	1	11	2	1	none	130	157150	2743268	52734	16	0	Staphpseud0914	BetaL	noAG	Tetra	noST	noML	noQL	noTP	noPC	noLin	noFus	noRF	noMup	Staphpseud0914	0	qacG	0	0
953	Staphpseud0136	MSSP	noMR	ST1225	nondisease	Staphylococcus pseudintermedius	SPSE-17-VL-OH-GA-0036	USA	North-America	Dog Skin	2017	Dog	environmental/other	SAMN08397423	N/A	SRR6742574	Staphpseud0136	8	6	2	1	11	3	1	1225	87	184648	2497691	72765	11	0	Staphpseud0136	BetaL	noAG	Tetra	noST	noML	noQL	noTP	noPC	noLin	noFus	noRF	noMup	Staphpseud0136	0	0	0	0
954	Staphpseud0094	MSSP	noMR	ST1213	disease	Staphylococcus pseudintermedius	SPSE-17-VL-NY-FL-0013	USA	North-America	Dog Wound	2017	Dog	environmental/other	SAMN07709803	N/A	SRR6118627	Staphpseud0094	6	8	2	1	11	4	2	1213	57	452846	2534257	145881	5	0	Staphpseud0094	BetaL	noAG	Tetra	noST	noML	noQL	noTP	noPC	noLin	noFus	noRF	noMup	Staphpseud0094	0	0	0	0
955	Staphpseud1661	MSSP	noMR	STnone	disease	Staphylococcus pseudintermedius	SPSE-19-VL-NY-FL-0043	USA	North-America	Bladder (Canis lupus familiaris)	2019	Dog	environmental/other	SAMN15747856	GCA_015632385.1	N/A	Staphpseud1661	3	11	2	1	11	4	1	none	43	323521	2659834	119805	7	0	Staphpseud1661	BetaL	noAG	noTC	noST	noML	noQL	noTP	noPC	noLin	noFus	noRF	noMup	Staphpseud1661	0	0	0	0
956	Staphpseud0911	MSSP	noMR	STnone	nondisease	Staphylococcus pseudintermedius	SPSE-19-VL-ON-ON-0005	Canada	North-America	Dog ear	2019	Dog	environmental/other	SAMN13996857	N/A	SRR11018241	Staphpseud0911	2	18	2	1	11	4	5	none	93	243460	2486731	89052	9	0	Staphpseud0911	BetaL	noAG	noTC	noST	noML	noQL	noTP	noPC	noLin	noFus	noRF	noMup	Staphpseud0911	0	0	0	0
957	Staphpseud0990	MSSP	noMR	STnone	nondisease	Staphylococcus pseudintermedius	SPSE-19-VL-LA-ND-0041	USA	North-America	Dog Skin	2019	Dog	environmental/other	SAMN14291951	N/A	SRR11296902	Staphpseud0990	~4	8	2	1	7	1	5	none	79	209607	2565167	108198	9	0	Staphpseud0990	BetaL	noAG	noTC	noST	noML	noQL	noTP	noPC	noLin	noFus	noRF	noMup	Staphpseud0990	0	0	0	0
958	Staphpseud0544	MSSP	noMR	ST0893	disease	Staphylococcus pseudintermedius	TAMU 13-029	USA	North-America	Dog urine	2008	Dog	clinical	SAMN11461077	N/A	SRR8926410	Staphpseud0544	5	8	2	54	8	1	2	893	61	313253	2576766	132335	7	0	Staphpseud0544	BetaL	noAG	Tetra	noST	noML	noQL	noTP	noPC	noLin	noFus	noRF	noMup	Staphpseud0544	0	0	0	0
959	Staphpseud1766	MSSP	noMR	STnone	nondisease	Staphylococcus pseudintermedius	SPSE-19-VL-ON-SK-0012	Canada	North-America	Skin (Canis lupus familiaris)	2019	Dog	environmental/other	SAMN16129862	GCA_015635945.1	N/A	Staphpseud1766	2	8	3	1	13	1	1	none	96	146828	2606099	49908	16	0	Staphpseud1766	BetaL	noAG	Tetra	noST	noML	noQL	noTP	noPC	noLin	noFus	noRF	noMup	Staphpseud1766	0	0	0	0
960	Staphpseud1607	MSSP	noMR	STnone	nondisease	Staphylococcus pseudintermedius	SPSE-20-VL-NY-NCR-0009	USA	North-America	Urine (Canis lupus familiaris)	2020	Dog	environmental/other	SAMN16565638	GCA_015631215.1	N/A	Staphpseud1607	5	50	11	1	14	4	2	none	45	602263	2552072	133095	5	0	Staphpseud1607	BetaL	noAG	noTC	noST	noML	noQL	noTP	noPC	noLin	noFus	noRF	noMup	Staphpseud1607	0	qacG	0	0
961	Staphpseud1061	MSSP	MDR	STnone	nondisease	Staphylococcus pseudintermedius	SPSE-19-VL-SD-MI-0026	USA	North-America	Dog Skin	2019	Dog	environmental/other	SAMN14831931	N/A	SRR11676667	Staphpseud1061	5	50	11	1	11	2	2	none	106	145904	2491831	56670	14	0	Staphpseud1061	BetaL	AmGly	noTC	StrThr	MacroL	noQL	noTP	noPC	noLin	noFus	noRF	noMup	Staphpseud1061	0	0	0	0
962	Staphpseud0929	MSSP	noMR	STnone	nondisease	Staphylococcus pseudintermedius	SPSE-19-VL-LA-ND-0020	USA	North-America	Dog ear	2019	Dog	environmental/other	SAMN13996894	N/A	SRR11018270	Staphpseud0929	5	8	11	1	11	1	2	none	47	340497	2557033	207474	5	0	Staphpseud0929	noBL	noAG	noTC	noST	noML	QuinL	noTP	noPC	noLin	noFus	noRF	noMup	Staphpseud0929	0	0	0	0
963	Staphpseud0368	MSSP	noMR	STnone	nondisease	Staphylococcus pseudintermedius	SPSE-18-VL-NY-NJ-0002	USA	North-America	Dog Ear	2018	Dog	environmental/other	SAMN10368189	N/A	SRR8146143	Staphpseud0368	5	50	11	1	11	1	2	none	119	238948	2554180	65355	12	0	Staphpseud0368	BetaL	noAG	noTC	noST	noML	noQL	noTP	noPC	noLin	noFus	noRF	noMup	Staphpseud0368	qacC	0	0	0
964	Staphpseud0409	MSSP	MDR	STnone	nondisease	Staphylococcus pseudintermedius	SPSE-18-VL-LA-PA-Ryan-0016	USA	North-America	Dog Skin	2018	Dog	environmental/other	SAMN10396913	N/A	SRR8176616	Staphpseud0409	4	11	2	2	7	1	2	none	67	391770	2723834	172165	5	0	Staphpseud0409	BetaL	AmGly	Tetra	StrThr	MacroL	QuinL	TrimP	noPC	noLin	noFus	noRF	noMup	Staphpseud0409	qacC	0	0	0
965	SCpseud_UoS027	MSSP	noMR	STnone	disease	Staphylococcus pseudintermedius	SAP_4275	United Kingdom	Europe	Dog Surgical Site Infection (SSI)	2015	Dog	clinical	SAMN43395683	JBHCPN000000000	SRR30512342	SCpseud UoS027	1	50	11	1	11	1	1	none	70	295689	2674153	143753	7	0	SCpseud_UoS027	BetaL	noAG	Tetra	noST	noML	noQL	noTP	noPC	noLin	noFus	noRF	noMup	SCpseud_UoS027	0	0	0	0
966	Staphpseud0940	MSSP	noMR	STnone	nondisease	Staphylococcus pseudintermedius	SPSE-19-VL-LA-PA-Ryan-0020	USA	North-America	Dog Skin	2019	Dog	environmental/other	SAMN13996948	N/A	SRR11018326	Staphpseud0940	2	50	2	32	8	1	2	none	56	314457	2607246	168267	6	0	Staphpseud0940	BetaL	noAG	Tetra	noST	noML	noQL	noTP	noPC	noLin	noFus	noRF	noMup	Staphpseud0940	0	0	0	0
967	Staphpseud1894	MRSP	noMR	ST0611	disease	Staphylococcus pseudintermedius	MAD649	USA	North-America	Pleural port	2017	Dog	environmental/other	SAMN10389951	GCA_016804825.1	N/A	Staphpseud1894	3	50	2	1	11	1	2	611	41	326454	2588554	142050	5	0	Staphpseud1894	BetaL	noAG	noTC	noST	noML	noQL	TrimP	noPC	noLin	noFus	noRF	noMup	Staphpseud1894	0	0	0	0
968	Staphpseud1740	MRSP	noMR	STnone	nondisease	Staphylococcus pseudintermedius	SPSE-19-VL-ON-SK-0033	Canada	North-America	Skin (Canis lupus familiaris)	2019	Dog	environmental/other	SAMN16129899	GCA_015635425.1	N/A	Staphpseud1740	3	50	2	1	5	1	1	none	50	476510	2571688	100704	8	0	Staphpseud1740	BetaL	noAG	noTC	noST	noML	QuinL	noTP	noPC	noLin	noFus	noRF	noMup	Staphpseud1740	0	0	0	0
969	Staphpseud0301	MSSP	noMR	ST0705	disease	Staphylococcus pseudintermedius	SPSE-18-VL-LA-PA-Ryan-0001	USA	North-America	Dog Abcess	2018	Dog	environmental/other	SAMN09729005	N/A	SRR7638090	Staphpseud0301	1	9	1	1	7	2	1	705	58	662693	2535093	168463	4	0	Staphpseud0301	BetaL	noAG	noTC	noST	noML	noQL	noTP	noPC	noLin	noFus	noRF	noMup	Staphpseud0301	0	0	0	0
970	Staphpseud1082	MSSP	noMR	STnone	disease	Staphylococcus pseudintermedius	SPSE-19-VL-ON-QC-0007	Canada	North-America	Dog Wound	2019	Dog	environmental/other	SAMN15073297	N/A	SRR11892851	Staphpseud1082	1	9	2	49	8	4	1	none	52	558036	2595372	163851	4	0	Staphpseud1082	BetaL	noAG	noTC	noST	noML	noQL	noTP	noPC	noLin	noFus	noRF	noMup	Staphpseud1082	0	0	0	0
971	Staphpseud1085	MSSP	noMR	STnone	disease	Staphylococcus pseudintermedius	SPSE-19-VL-ON-QC-0014	Canada	North-America	Dog Wound	2019	Dog	environmental/other	SAMN15073304	N/A	SRR11892858	Staphpseud1085	12	9	3	1	7	5	2	none	56	530631	2599908	205691	4	0	Staphpseud1085	BetaL	noAG	noTC	noST	noML	noQL	noTP	noPC	noLin	noFus	noRF	noMup	Staphpseud1085	0	0	0	0
972	Staphpseud1432	MSSP	noMR	ST1468	nondisease	Staphylococcus pseudintermedius	6208d_18	USA	North-America	no source information	2018	Dog	environmental/other	SAMN12669367	GCA_015590065.1	N/A	Staphpseud1432	1	24	2	1	7	3	1	1468	39	414752	2727705	168013	5	0	Staphpseud1432	BetaL	noAG	noTC	noST	noML	noQL	noTP	noPC	noLin	noFus	noRF	noMup	Staphpseud1432	0	0	0	0
973	Staphpseud1764	MSSP	noMR	STnone	nondisease	Staphylococcus pseudintermedius	SPSE-19-VL-ON-SK-0026	Canada	North-America	Skin (Canis lupus familiaris)	2019	Dog	environmental/other	SAMN16129897	GCA_015635905.1	N/A	Staphpseud1764	1	9	3	1	1	4	2	none	44	312813	2723569	124726	7	0	Staphpseud1764	noBL	noAG	noTC	noST	noML	noQL	noTP	noPC	noLin	noFus	noRF	noMup	Staphpseud1764	0	0	0	0
974	Staphpseud1758	MSSP	noMR	STnone	nondisease	Staphylococcus pseudintermedius	SPSE-19-VL-ON-ON-0040	Canada	North-America	Ear (Canis lupus familiaris)	2019	Dog	environmental/other	SAMN16129891	GCA_015635785.1	N/A	Staphpseud1758	1	9	5	1	7	2	2	none	79	315633	2558712	77534	10	0	Staphpseud1758	BetaL	noAG	noTC	noST	noML	noQL	noTP	noPC	noLin	noFus	noRF	noMup	Staphpseud1758	0	0	0	0
975	Staphpseud1780	MSSP	noMR	STnone	nondisease	Staphylococcus pseudintermedius	SPSE-19-VL-ON-PE-0042	Canada	North-America	Ear (Canis lupus familiaris)	2019	Dog	environmental/other	SAMN16129922	GCA_015636225.1	N/A	Staphpseud1780	1	2	2	1	5	4	1	none	31	553567	2541149	344775	3	0	Staphpseud1780	noBL	noAG	noTC	noST	noML	noQL	noTP	noPC	noLin	noFus	noRF	noMup	Staphpseud1780	0	0	0	0
976	Staphpseud1529	MSSP	noMR	ST1443	nondisease	Staphylococcus pseudintermedius	4514_18	USA	North-America	no source information	2018	Dog	environmental/other	SAMN12669329	GCA_015592165.1	N/A	Staphpseud1529	1	98	2	1	10	1	1	1443	28	500835	2676316	303955	4	0	Staphpseud1529	BetaL	noAG	noTC	noST	noML	noQL	noTP	noPC	noLin	noFus	noRF	noMup	Staphpseud1529	0	0	0	0
977	Staphpseud1687	MSSP	noMR	STnone	nondisease	Staphylococcus pseudintermedius	SPSE-20-VL-WA-VA-0008	USA	North-America	skin (Canis lupus familiaris)	2020	Dog	environmental/other	SAMN16629938	GCA_015634185.1	N/A	Staphpseud1687	4	13	2	23	14	1	2	none	46	230140	2679689	154462	7	0	Staphpseud1687	noBL	noAG	noTC	noST	noML	noQL	noTP	noPC	noLin	noFus	noRF	noMup	Staphpseud1687	0	0	0	0
978	Staphpseud1569	MSSP	noMR	STnone	nondisease	Staphylococcus pseudintermedius	SPSE-18-VL-LA-KS-0030	USA	North-America	Canis lupus familiaris Urine	2018	Dog	environmental/other	SAMN11022123	GCA_015629885.1	N/A	Staphpseud1569	4	13	2	1	5	1	2	none	98	324058	2497413	52567	12	0	Staphpseud1569	noBL	noAG	noTC	noST	noML	noQL	noTP	noPC	noLin	noFus	noRF	noMup	Staphpseud1569	0	0	0	0
979	Staphpseud1948	MSSP	noMR	STnone	nondisease	Staphylococcus pseudintermedius	SPSE-18-VL-LA-KY-0043	USA	North-America	Ear (Canis lupus familiaris)	2018	Dog	environmental/other	SAMN17814053	GCA_017109445.1	N/A	Staphpseud1948	4	13	2	23	5	1	2	none	54	316639	2589554	129403	7	0	Staphpseud1948	noBL	noAG	noTC	noST	noML	noQL	noTP	noPC	noLin	noFus	noRF	noMup	Staphpseud1948	0	0	0	0
980	Staphpseud1961	MSSP	noMR	STnone	nondisease	Staphylococcus pseudintermedius	SPSE-18-VL-LA-TX-0023	USA	North-America	Canine Urine (Canis lupus familiaris)	2018	Dog	environmental/other	SAMN17814069	GCA_017113765.1	N/A	Staphpseud1961	4	2	2	1	14	5	2	none	67	270868	2654428	94512	8	0	Staphpseud1961	BetaL	noAG	noTC	noST	noML	noQL	noTP	noPC	noLin	noFus	noRF	noMup	Staphpseud1961	0	0	0	0
981	Staphpseud0651	MSSP	noMR	ST0859	disease	Staphylococcus pseudintermedius	TAMU 38-061	USA	North-America	Dog skin	2011	Dog	clinical	SAMN11461195	N/A	SRR8926517	Staphpseud0651	4	13	2	1	7	1	2	859	75	382487	2673526	131974	6	0	Staphpseud0651	BetaL	noAG	noTC	noST	noML	noQL	noTP	noPC	noLin	noFus	noRF	noMup	Staphpseud0651	0	0	0	0
982	Staphpseud0863	MSSP	noMR	STnone	nondisease	Staphylococcus pseudintermedius	SPSE-19-VL-LA-KS-0008	USA	North-America	Dog urine	2019	Dog	environmental/other	SAMN13178722	N/A	SRR10384911	Staphpseud0863	7	7	2	1	7	1	2	none	56	236880	2536212	142599	7	0	Staphpseud0863	BetaL	noAG	noTC	noST	noML	noQL	TrimP	noPC	noLin	noFus	noRF	noMup	Staphpseud0863	0	0	0	0
983	Staphpseud2141	MSSP	noMR	STnone	nondisease	Staphylococcus pseudintermedius	SIG-Dog-ND58102PPY20152	USA	North-America	no source information	2019	Dog	environmental/other	SAMN17835089	N/A	SRR13684130	Staphpseud2141	7	7	2	1	7	1	2	none	108	209056	2549145	101434	10	0	Staphpseud2141	BetaL	noAG	noTC	noST	noML	noQL	TrimP	noPC	noLin	noFus	noRF	noMup	Staphpseud2141	0	0	0	0
984	Staphpseud0314	MSSP	noMR	STnone	disease	Staphylococcus pseudintermedius	SPSE-18-VL-LA-KY-0006	USA	North-America	Dog Wound	2018	Dog	environmental/other	SAMN09839635	N/A	SRR7765188	Staphpseud0314	7	13	2	1	7	1	2	none	71	191327	2633120	128234	9	0	Staphpseud0314	BetaL	noAG	noTC	noST	noML	noQL	TrimP	noPC	noLin	noFus	noRF	noMup	Staphpseud0314	0	0	0	0
985	Staphpseud1704	MSSP	noMR	ST0515	nondisease	Staphylococcus pseudintermedius	SPSE-20-VL-WA-KY-0005	USA	North-America	urine (Canis lupus familiaris)	2020	Dog	environmental/other	SAMN16629919	GCA_015634705.1	N/A	Staphpseud1704	5	9	2	1	1	1	2	515	46	348215	2763356	141884	7	0	Staphpseud1704	BetaL	noAG	noTC	noST	noML	noQL	TrimP	noPC	noLin	noFus	noRF	noMup	Staphpseud1704	0	0	0	0
986	Staphpseud1002	MSSP	noMR	ST0515	nondisease	Staphylococcus pseudintermedius	SPSE-19-VL-WA-KY-0018	USA	North-America	Dog Urine	2019	Dog	environmental/other	SAMN14331117	N/A	SRR11266562	Staphpseud1002	5	9	2	1	1	1	2	515	83	347904	2658456	134084	7	0	Staphpseud1002	BetaL	noAG	noTC	noST	noML	noQL	TrimP	noPC	noLin	noFus	noRF	noMup	Staphpseud1002	0	0	0	0
987	Staphpseud0658	MRSP	noMR	ST0762	disease	Staphylococcus pseudintermedius	TAMU 39-026	USA	North-America	Dog skin	2012	Dog	clinical	SAMN11461203	N/A	SRR8926485	Staphpseud0658	4	13	6	1	11	2	5	762	49	428945	2601797	171263	6	0	Staphpseud0658	BetaL	noAG	Tetra	noST	noML	noQL	noTP	noPC	noLin	noFus	noRF	noMup	Staphpseud0658	0	0	0	0
988	Staphpseud1718	MRSP	noMR	ST0762	nondisease	Staphylococcus pseudintermedius	SPSE-20-VL-WA-KY-0003	USA	North-America	skin (Canis lupus familiaris)	2020	Dog	environmental/other	SAMN16480740	GCA_015634985.1	N/A	Staphpseud1718	4	13	6	1	11	2	5	762	51	613331	2697977	134715	5	0	Staphpseud1718	BetaL	noAG	Tetra	noST	noML	noQL	noTP	noPC	noLin	noFus	noRF	noMup	Staphpseud1718	0	0	0	0
989	Staphpseud1199	MRSP	noMR	ST0762	disease	Staphylococcus pseudintermedius	17-23129	USA	North-America	K9 drain tract	2017	Dog	clinical	SAMN12703614	GCA_015584295.1	N/A	Staphpseud1199	4	13	6	1	11	2	5	762	48	428425	2791893	102314	7	0	Staphpseud1199	BetaL	noAG	Tetra	noST	noML	noQL	noTP	noPC	noLin	noFus	noRF	noMup	Staphpseud1199	0	0	0	0
990	Staphpseud0280	MRSP	noMR	ST0762	nondisease	Staphylococcus pseudintermedius	NYVetLIRN-76	USA	North-America	Dog skin	2013	Dog	environmental/other	SAMN09698701	N/A	SRR7551904	Staphpseud0280	4	13	6	1	11	2	5	762	65	428685	2544989	125260	6	0	Staphpseud0280	BetaL	noAG	Tetra	noST	noML	noQL	noTP	noPC	noLin	noFus	noRF	noMup	Staphpseud0280	0	0	0	0
991	Staphpseud1512	MSSP	noMR	ST1437	nondisease	Staphylococcus pseudintermedius	4278a_18	USA	North-America	no source information	2018	Dog	environmental/other	SAMN12669323	GCA_015591825.1	N/A	Staphpseud1512	3	7	6	1	74	2	2	1437	44	412918	2502075	125228	5	0	Staphpseud1512	BetaL	noAG	noTC	noST	noML	noQL	noTP	noPC	noLin	noFus	noRF	noMup	Staphpseud1512	0	0	0	0
992	Staphpseud1779	MSSP	noMR	STnone	nondisease	Staphylococcus pseudintermedius	SPSE-19-VL-ON-PE-0029	Canada	North-America	Skin (Canis lupus familiaris)	2019	Dog	environmental/other	SAMN16129918	GCA_015636205.1	N/A	Staphpseud1779	3	7	1	1	14	5	~1	none	47	445249	2513143	187600	5	0	Staphpseud1779	BetaL	noAG	noTC	noST	noML	noQL	noTP	noPC	noLin	noFus	noRF	noMup	Staphpseud1779	0	0	0	0
993	Staphpseud1088	MSSP	noMR	STnone	nondisease	Staphylococcus pseudintermedius	SPSE-19-VL-ON-QC-0010	Canada	North-America	Dog Urine	2019	Dog	environmental/other	SAMN15073324	N/A	SRR11892841	Staphpseud1088	3	7	2	1	5	5	2	none	59	542001	2543496	184356	5	0	Staphpseud1088	BetaL	noAG	noTC	noST	noML	noQL	noTP	noPC	noLin	noFus	noRF	noMup	Staphpseud1088	0	0	0	0
994	Staphpseud1506	MSSP	noMR	ST1439	nondisease	Staphylococcus pseudintermedius	4442_18	USA	North-America	no source information	2018	Cat	environmental/other	SAMN12669324	GCA_015591705.1	N/A	Staphpseud1506	1	2	2	1	74	4	2	1439	52	418831	2680014	133322	6	0	Staphpseud1506	BetaL	noAG	Tetra	noST	noML	noQL	noTP	noPC	noLin	noFus	noRF	noMup	Staphpseud1506	0	0	0	0
995	Staphpseud1438	MSSP	noMR	ST1490	nondisease	Staphylococcus pseudintermedius	8310_17	USA	North-America	no source information	2017	Dog	environmental/other	SAMN12669260	GCA_015590185.1	N/A	Staphpseud1438	7	9	3	1	1	1	1	1490	33	645944	2565623	168584	4	0	Staphpseud1438	noBL	noAG	noTC	noST	noML	noQL	noTP	noPC	Linc	noFus	noRF	noMup	Staphpseud1438	0	0	0	0
996	Staphpseud0210	MSSP	noMR	ST1051	disease	Staphylococcus pseudintermedius	MAD385	Canada	North-America	Dog Tibial Plateau Leveling Osteotomy screws	2013	Dog	environmental/other	SAMN09206881	GCA_006383175.1	N/A	Staphpseud0210	1	13	1	1	16	1	2	1051	32	555496	2617072	160737	5	0	Staphpseud0210	BetaL	noAG	noTC	noST	noML	noQL	noTP	noPC	Linc	noFus	noRF	noMup	Staphpseud0210	0	0	0	0
997	Staphpseud1051	MSSP	noMR	STnone	nondisease	Staphylococcus pseudintermedius	SPSE-19-VL-SD-OK-0028	USA	North-America	Dog Ear	2019	Dog	environmental/other	SAMN14831915	N/A	SRR11676652	Staphpseud1051	2	9	1	1	11	1	1	none	138	149026	2547385	47722	17	0	Staphpseud1051	BetaL	noAG	Tetra	noST	noML	noQL	noTP	noPC	noLin	noFus	noRF	noMup	Staphpseud1051	0	0	0	0
998	Staphpseud1797	MSSP	noMR	STnone	disease	Staphylococcus pseudintermedius	SP_11306-1A	USA	North-America	skin	2019	Dog	clinical	SAMN17039296	GCA_016126755.1	N/A	Staphpseud1797	2	7	2	1	14	1	1	none	1	2605463	2605463	2605463	1	0	Staphpseud1797	BetaL	noAG	Tetra	noST	noML	noQL	noTP	noPC	noLin	noFus	noRF	noMup	Staphpseud1797	0	0	0	0
999	Staphpseud1580	MSSP	noMR	STnone	nondisease	Staphylococcus pseudintermedius	SPSE-20-VL-LA-TX-0005	USA	North-America	ear (Canis lupus familiaris)	2020	Dog	environmental/other	SAMN15569252	GCA_015630305.1	N/A	Staphpseud1580	5	13	3	1	14	4	1	none	60	197514	2716341	87798	10	0	Staphpseud1580	BetaL	noAG	Tetra	noST	noML	noQL	noTP	noPC	noLin	noFus	noRF	noMup	Staphpseud1580	0	0	0	0
1000	Staphpseud1445	MSSP	noMR	ST1471	nondisease	Staphylococcus pseudintermedius	6404a_18	USA	North-America	no source information	2018	Dog	environmental/other	SAMN12669372	GCA_015590325.1	N/A	Staphpseud1445	4	8	2	1	25	1	1	1471	41	279535	2760571	145878	7	0	Staphpseud1445	BetaL	noAG	Tetra	noST	noML	noQL	noTP	noPC	noLin	noFus	noRF	noMup	Staphpseud1445	0	0	0	0
1001	Staphpseud0545	MSSP	noMR	ST0894	disease	Staphylococcus pseudintermedius	TAMU 13-043	USA	North-America	Dog urine	2008	Dog	clinical	SAMN11461078	N/A	SRR8926411	Staphpseud0545	1	76	2	1	25	1	1	894	46	544190	2573471	272910	4	0	Staphpseud0545	BetaL	noAG	Tetra	noST	noML	noQL	noTP	noPC	noLin	noFus	noRF	noMup	Staphpseud0545	0	0	0	0
1002	Staphpseud1747	MSSP	noMR	ST1453	nondisease	Staphylococcus pseudintermedius	SPSE-19-VL-ON-SK-0019	Canada	North-America	Skin (Canis lupus familiaris)	2019	Dog	environmental/other	SAMN16129882	GCA_015635565.1	N/A	Staphpseud1747	3	13	2	1	14	1	1	1453	98	234408	2567557	69091	13	0	Staphpseud1747	BetaL	noAG	noTC	noST	noML	noQL	noTP	noPC	noLin	noFus	noRF	noMup	Staphpseud1747	0	0	0	0
1003	Staphpseud0947	MSSP	noMR	STnone	nondisease	Staphylococcus pseudintermedius	SPSE-19-VL-LA-KY-0029	USA	North-America	Dog Urine	2019	Dog	environmental/other	SAMN14093741	N/A	SRR11079905	Staphpseud0947	4	8	2	1	14	1	1	none	73	245149	2571559	119479	7	0	Staphpseud0947	BetaL	noAG	noTC	noST	noML	noQL	noTP	noPC	noLin	noFus	noRF	noMup	Staphpseud0947	0	0	0	0
1004	Staphpseud1436	MSSP	noMR	ST1500	nondisease	Staphylococcus pseudintermedius	9472a_17	USA	North-America	no source information	2017	Dog	environmental/other	SAMN12669279	GCA_015590145.1	N/A	Staphpseud1436	2	24	1	1	11	2	5	1500	36	365490	2687851	137000	6	0	Staphpseud1436	BetaL	noAG	Tetra	noST	noML	noQL	noTP	noPC	noLin	noFus	noRF	noMup	Staphpseud1436	0	0	0	0
1005	Staphpseud0415	MSSP	noMR	STnone	nondisease	Staphylococcus pseudintermedius	SPSE-18-VL-LA-TX-0022	USA	North-America	Dog muscle	2018	Dog	environmental/other	SAMN10416367	N/A	SRR8206993	Staphpseud0415	2	24	1	1	25	1	5	none	55	462826	2482874	178095	5	0	Staphpseud0415	BetaL	noAG	Tetra	noST	noML	noQL	noTP	noPC	noLin	noFus	noRF	noMup	Staphpseud0415	0	0	0	0
1006	Staphpseud0938	MSSP	noMR	STnone	nondisease	Staphylococcus pseudintermedius	SPSE-19-VL-LA-ND-0021	USA	North-America	Dog Nasal	2019	Dog	environmental/other	SAMN13996933	N/A	SRR11018316	Staphpseud0938	2	13	2	1	7	1	1	none	76	584458	2670948	122812	7	0	Staphpseud0938	BetaL	noAG	noTC	noST	MacroL	noQL	noTP	noPC	noLin	noFus	noRF	noMup	Staphpseud0938	0	0	0	0
1007	Staphpseud2202	MSSP	noMR	ST0486	nondisease	Staphylococcus pseudintermedius	SIG-Dog-ND58102PPY20192	USA	North-America	no source information	2019	Dog	environmental/other	SAMN17835091	N/A	SRR13684193	Staphpseud2202	2	13	2	1	7	1	2	486	190	102778	2505542	26928	28	0	Staphpseud2202	noBL	noAG	noTC	noST	noML	QuinL	noTP	noPC	noLin	noFus	noRF	noMup	Staphpseud2202	0	0	0	0
1008	Staphpseud2002	MSSP	noMR	STnone	disease	Staphylococcus pseudintermedius	SPSE-20-VL-WA-NY-0028	USA	North-America	Joint (Canis lupus familiaris)	2020	Dog	environmental/other	SAMN19056702	N/A	SRR14460185	Staphpseud2002	2	13	2	1	7	1	1	none	96	194120	2689482	57500	14	0	Staphpseud2002	BetaL	noAG	noTC	noST	noML	QuinL	noTP	noPC	noLin	noFus	noRF	noMup	Staphpseud2002	0	0	0	0
1009	Staphpseud0103	MSSP	noMR	ST1220	disease	Staphylococcus pseudintermedius	SPSE-17-VL-SD-NC-0020	USA	North-America	Dog Draining Tract	2017	Dog	environmental/other	SAMN07709917	N/A	SRR6312088	Staphpseud0103	2	9	2	1	7	2	5	1220	75	166782	2586225	63459	13	0	Staphpseud0103	BetaL	noAG	noTC	noST	noML	noQL	noTP	noPC	noLin	noFus	noRF	noMup	Staphpseud0103	0	0	0	0
1010	Staphpseud1453	MSSP	noMR	ST0859	nondisease	Staphylococcus pseudintermedius	8349B_17	USA	North-America	no source information	2017	Dog	environmental/other	SAMN12669261	GCA_015590485.1	N/A	Staphpseud1453	4	13	2	1	7	1	2	859	36	618918	2781020	213788	4	0	Staphpseud1453	BetaL	noAG	Tetra	noST	noML	noQL	noTP	noPC	noLin	noFus	noRF	noMup	Staphpseud1453	0	0	0	0
1011	SCpseud_UoS015	MSSP	MDR	STnone	disease	Staphylococcus pseudintermedius	SAP_4264	United Kingdom	Europe	Dog Surgical Site Infection (SSI)	2015	Dog	clinical	SAMN43395672	JBHCPC000000000	SRR30512354	SCpseud UoS015	2	13	1	4	11	1	5	none	89	189632	2685791	125756	9	0	SCpseud_UoS015	BetaL	noAG	Tetra	noST	noML	QuinL	TrimP	noPC	noLin	noFus	noRF	noMup	SCpseud_UoS015	0	0	0	0
1012	Staphpseud0430	MSSP	noMR	STnone	nondisease	Staphylococcus pseudintermedius	SPSE-18-VL-LA-ND-0018	USA	North-America	Dog urine	2018	Dog	environmental/other	SAMN10478609	N/A	SRR8297600	Staphpseud0430	2	9	2	1	7	1	1	none	69	411327	2539107	127848	7	0	Staphpseud0430	BetaL	noAG	Tetra	noST	noML	noQL	noTP	noPC	noLin	noFus	noRF	noMup	Staphpseud0430	0	0	0	0
1013	Staphpseud0101	MSSP	noMR	ST1217	nondisease	Staphylococcus pseudintermedius	SPSE-17-VL-SD-NC-0010	USA	North-America	Dog Skin	2017	Dog	environmental/other	SAMN07709915	N/A	SRR6311178	Staphpseud0101	1	19	2	1	1	1	5	1217	67	283787	2577803	138334	8	0	Staphpseud0101	BetaL	noAG	noTC	noST	noML	noQL	noTP	noPC	noLin	noFus	noRF	noMup	Staphpseud0101	0	0	0	0
1014	Staphpseud0737	MSSP	noMR	STnone	nondisease	Staphylococcus pseudintermedius	SPSE-18-VL-LA-ND-0037	USA	North-America	Dog Ear	2018	Dog	environmental/other	SAMN12497115	N/A	SRR9901390	Staphpseud0737	1	9	2	1	5	1	2	none	66	398824	2507513	142916	6	0	Staphpseud0737	BetaL	noAG	noTC	noST	noML	noQL	noTP	noPC	noLin	noFus	noRF	noMup	Staphpseud0737	0	0	0	0
1015	Staphpseud0732	MSSP	noMR	STnone	disease	Staphylococcus pseudintermedius	SPSE-18-VL-LA-KY-0034	USA	North-America	Dog Abscess	2018	Dog	environmental/other	SAMN12497064	N/A	SRR9901040	Staphpseud0732	5	8	1	1	14	1	2	none	53	292033	2523706	146744	7	0	Staphpseud0732	noBL	noAG	noTC	noST	noML	noQL	noTP	noPC	noLin	noFus	noRF	noMup	Staphpseud0732	0	0	0	0
1016	Staphpseud1615	MSSP	noMR	STnone	nondisease	Staphylococcus pseudintermedius	SPSE-20-VL-LA-TX-0014	USA	North-America	Skin (Canis lupus familiaris)	2020	Dog	environmental/other	SAMN16551998	GCA_015631385.1	N/A	Staphpseud1615	2	13	2	2	1	1	5	none	88	207143	2544448	78204	11	0	Staphpseud1615	noBL	noAG	Tetra	noST	noML	noQL	noTP	noPC	noLin	noFus	noRF	noMup	Staphpseud1615	0	0	0	0
1017	Staphpseud0753	MSSP	noMR	STnone	nondisease	Staphylococcus pseudintermedius	SPSE-18-VL-OH-GA-0046	USA	North-America	Dog Ear Swab	2018	Dog	environmental/other	SAMN12660058	N/A	SRR10037250	Staphpseud0753	1	13	2	4	5	1	2	none	45	507916	2553054	222822	4	0	Staphpseud0753	noBL	noAG	noTC	noST	noML	noQL	noTP	noPC	noLin	noFus	noRF	noMup	Staphpseud0753	0	0	0	0
1018	Staphpseud0468	MSSP	noMR	STnone	disease	Staphylococcus pseudintermedius	SPSE-18-VL-LA-TX-0030	USA	North-America	Dog bone	2018	Dog	environmental/other	SAMN11022116	N/A	SRR8632527	Staphpseud0468	1	6	1	1	1	2	2	none	75	309963	2564090	131061	7	0	Staphpseud0468	BetaL	AmGly	noTC	noST	noML	noQL	noTP	noPC	noLin	noFus	noRF	noMup	Staphpseud0468	0	0	0	0
1019	Staphpseud2285	MSSP	noMR	STnone	nondisease	Staphylococcus pseudintermedius	SPSE-20-VL-WA-VA-0002	USA	North-America	Urine (Canis lupus familiaris)	2020	Dog	environmental/other	SAMN19069032	N/A	SRR14469663	Staphpseud2285	5	9	2	1	8	1	2	none	147	172972	2550754	92954	10	0	Staphpseud2285	BetaL	noAG	noTC	noST	noML	noQL	noTP	noPC	noLin	noFus	noRF	noMup	Staphpseud2285	0	0	0	0
1020	Staphpseud2206	MSSP	noMR	STnone	nondisease	Staphylococcus pseudintermedius	SIG-Dog-SD57007PPY20616	USA	North-America	no source information	2019	Dog	environmental/other	SAMN17835106	N/A	SRR13684197	Staphpseud2206	5	24	2	1	8	~2	5	none	119	172885	2578012	60830	15	0	Staphpseud2206	BetaL	noAG	noTC	noST	noML	noQL	noTP	noPC	noLin	noFus	noRF	noMup	Staphpseud2206	0	0	0	0
1021	Staphpseud1159	MSSP	noMR	STnone	nondisease	Staphylococcus pseudintermedius	SPSE-19-VL-SD-MI-0042	USA	North-America	skin (Canis lupus familiaris)	2019	Dog	environmental/other	SAMN16283964	GCA_015542835.1	N/A	Staphpseud1159	4	8	1	1	11	1	2	none	97	158184	2505127	60543	15	0	Staphpseud1159	BetaL	noAG	noTC	noST	MacroL	noQL	noTP	noPC	noLin	noFus	noRF	noMup	Staphpseud1159	0	0	0	0
1022	Staphpseud0201	MSSP	noMR	ST0926	nondisease	Staphylococcus pseudintermedius	MAD494	USA	North-America	Dog distal right forelimb	2015	Dog	environmental/other	SAMN09206872	GCA_006382305.1	N/A	Staphpseud0201	1	11	4	2	6	2	2	926	26	690431	2623482	276740	4	0	Staphpseud0201	BetaL	AmGly	noTC	noST	noML	noQL	noTP	noPC	noLin	noFus	noRF	noMup	Staphpseud0201	0	0	0	0
1023	Staphpseud2220	MSSP	noMR	STnone	nondisease	Staphylococcus pseudintermedius	SIG-Dog-IN47907PPY20600	USA	North-America	no source information	2019	Dog	environmental/other	SAMN17835059	N/A	SRR13684212	Staphpseud2220	4	24	2	1	8	1	5	none	120	237941	2588395	62765	12	0	Staphpseud2220	BetaL	noAG	Tetra	noST	noML	noQL	noTP	noPC	noLin	noFus	noRF	noMup	Staphpseud2220	0	0	0	0
1024	Staphpseud0484	MSSP	noMR	STnone	nondisease	Staphylococcus pseudintermedius	SPSE-18-VL-LA-PA-Ryan-0035	USA	North-America	Dog Urine	2018	Dog	environmental/other	SAMN11288795	N/A	SRR8815907	Staphpseud0484	4	68	3	1	~11	10	1	none	47	453497	2610034	235751	4	0	Staphpseud0484	noBL	noAG	noTC	noST	noML	noQL	noTP	noPC	noLin	noFus	noRF	noMup	Staphpseud0484	0	0	0	0
1025	Staphpseud2267	MRSP	noMR	ST1431	nondisease	Staphylococcus pseudintermedius	SPSE-20-VL-LA-ND-0033	USA	North-America	Skin (Canis lupus familiaris)	2020	Dog	environmental/other	SAMN18848541	GCA_018170135.1	N/A	Staphpseud2267	1	57	3	32	11	2	2	1431	68	501485	2631266	132433	6	0	Staphpseud2267	BetaL	noAG	noTC	noST	noML	QuinL	noTP	noPC	noLin	noFus	noRF	noMup	Staphpseud2267	0	qacG	0	0
1026	Staphpseud0978	MRSP	noMR	ST1431	nondisease	Staphylococcus pseudintermedius	SPSE-19-VL-LA-PA-Ryan-0037	USA	North-America	Dog Skin	2019	Dog	environmental/other	SAMN14291939	N/A	SRR11296906	Staphpseud0978	1	57	3	32	11	2	2	1431	79	240030	2589941	76938	10	0	Staphpseud0978	BetaL	noAG	noTC	noST	noML	QuinL	noTP	noPC	noLin	noFus	noRF	noMup	Staphpseud0978	0	qacG	0	0
1027	Staphpseud0496	MRSP	noMR	ST1431	nondisease	Staphylococcus pseudintermedius	SPSE-18-VL-SD-NC-0026	USA	North-America	Dog Skin	2018	Dog	environmental/other	SAMN11288835	N/A	SRR8815941	Staphpseud0496	1	57	3	32	11	2	2	1431	81	460241	2569622	70211	9	0	Staphpseud0496	BetaL	noAG	noTC	noST	noML	QuinL	noTP	noPC	noLin	noFus	noRF	noMup	Staphpseud0496	0	qacG	0	0
1028	Staphpseud0813	MRSP	noMR	ST1431	nondisease	Staphylococcus pseudintermedius	SPSE-19-VL-WA-KY-0004	USA	North-America	Dog Urine	2019	Dog	environmental/other	SAMN13012622	N/A	SRR10258196	Staphpseud0813	1	57	3	32	11	2	2	1431	40	584126	2574604	202813	4	0	Staphpseud0813	BetaL	noAG	noTC	noST	noML	QuinL	noTP	noPC	noLin	noFus	noRF	noMup	Staphpseud0813	0	qacG	0	0
1029	Staphpseud2269	MRSP	noMR	ST1431	nondisease	Staphylococcus pseudintermedius	SPSE-20-VL-LA-PA-Ryan-0044	USA	North-America	Skin (Canis lupus familiaris)	2020	Dog	environmental/other	SAMN19468993	N/A	SRR14712819	Staphpseud2269	1	57	3	32	11	2	2	1431	72	324766	2579182	133717	7	0	Staphpseud2269	BetaL	noAG	noTC	noST	noML	QuinL	noTP	noPC	noLin	noFus	noRF	noMup	Staphpseud2269	0	qacG	0	0
1030	Staphpseud0711	MRSP	noMR	ST1431	nondisease	Staphylococcus pseudintermedius	SPSE-18-VL-LA-PA-Ryan-0037	USA	North-America	Dog Skin	2018	Dog	environmental/other	SAMN12056299	N/A	SRR9301031	Staphpseud0711	1	57	3	32	11	2	2	1431	122	333137	2629020	144464	6	0	Staphpseud0711	BetaL	noAG	noTC	noST	noML	QuinL	noTP	noPC	noLin	noFus	noRF	noMup	Staphpseud0711	0	qacG	0	0
1031	Staphpseud1617	MRSP	noMR	ST1431	disease	Staphylococcus pseudintermedius	SPSE-19-VL-OH-GA-0040	USA	North-America	Abscess (Canis lupus familiaris)	2019	Dog	environmental/other	SAMN16476981	GCA_015631425.1	N/A	Staphpseud1617	1	57	3	32	11	2	2	1431	180	102957	2573902	30371	27	0	Staphpseud1617	BetaL	noAG	noTC	noST	noML	QuinL	noTP	noPC	noLin	noFus	noRF	noMup	Staphpseud1617	0	qacG	0	0
1032	Staphpseud1627	MRSP	noMR	ST1431	nondisease	Staphylococcus pseudintermedius	SPSE-19-VL-OH-GA-0042	USA	North-America	Ear (Canis lupus familiaris)	2019	Dog	environmental/other	SAMN16476983	GCA_015631625.1	N/A	Staphpseud1627	1	57	3	32	11	2	2	1431	210	70886	2586195	27149	31	0	Staphpseud1627	BetaL	noAG	noTC	noST	noML	QuinL	noTP	noPC	noLin	noFus	noRF	noMup	Staphpseud1627	0	qacG	0	0
1033	Staphpseud0377	MRSP	noMR	ST1431	nondisease	Staphylococcus pseudintermedius	SPSE-18-VL-NY-FL-0004	USA	North-America	Dog Ear	2018	Dog	environmental/other	SAMN10368202	N/A	SRR8146044	Staphpseud0377	1	57	3	32	11	2	2	1431	203	66233	2569122	25967	34	0	Staphpseud0377	BetaL	noAG	noTC	noST	noML	QuinL	noTP	noPC	noLin	noFus	noRF	noMup	Staphpseud0377	0	qacG	0	0
1034	Staphpseud1689	MRSP	noMR	ST1431	disease	Staphylococcus pseudintermedius	SPSE-20-VL-WA-IL-0023	USA	North-America	Wound (Canis lupus familiaris)	2020	Dog	environmental/other	SAMN16629917	GCA_015634225.1	N/A	Staphpseud1689	1	57	3	32	11	2	2	1431	41	365598	2772931	143927	6	0	Staphpseud1689	BetaL	noAG	noTC	noST	noML	QuinL	noTP	noPC	noLin	noFus	noRF	noMup	Staphpseud1689	0	qacG	0	0
1035	Staphpseud1188	MRSP	noMR	ST1431	disease	Staphylococcus pseudintermedius	16-31143	USA	North-America	K9 skin swab	2016	Dog	clinical	SAMN12703603	GCA_015583995.1	N/A	Staphpseud1188	1	57	3	32	11	2	2	1431	35	501390	2778796	157943	5	0	Staphpseud1188	BetaL	noAG	noTC	noST	noML	QuinL	noTP	noPC	noLin	noFus	noRF	noMup	Staphpseud1188	0	qacG	0	0
1036	Staphpseud1520	MRSP	noMR	ST1431	nondisease	Staphylococcus pseudintermedius	3518A_18	USA	North-America	no source information	2018	Dog	environmental/other	SAMN12669316	GCA_015591975.1	N/A	Staphpseud1520	1	57	3	32	11	2	2	1431	26	553268	2727170	154578	5	0	Staphpseud1520	BetaL	noAG	noTC	noST	noML	QuinL	noTP	noPC	noLin	noFus	noRF	noMup	Staphpseud1520	0	qacG	0	0
1037	Staphpseud1672	MRSP	noMR	ST1431	nondisease	Staphylococcus pseudintermedius	SPSE-19-VL-NY-GA-0028	USA	North-America	Skin (Canis lupus familiaris)	2019	Dog	environmental/other	SAMN15690532	GCA_015632605.1	N/A	Staphpseud1672	1	57	3	32	11	2	2	1431	34	323930	2673337	132112	7	0	Staphpseud1672	BetaL	noAG	noTC	noST	noML	QuinL	noTP	noPC	noLin	noFus	noRF	noMup	Staphpseud1672	0	0	0	0
1038	Staphpseud1720	MRSP	noMR	ST1431	nondisease	Staphylococcus pseudintermedius	SPSE-20-VL-WA-MO-0004	USA	North-America	skin (Canis lupus familiaris)	2020	Dog	environmental/other	SAMN16480741	GCA_015635025.1	N/A	Staphpseud1720	1	57	3	32	11	2	2	1431	40	500327	2712023	104106	7	0	Staphpseud1720	BetaL	noAG	noTC	noST	noML	QuinL	noTP	noPC	noLin	noFus	noRF	noMup	Staphpseud1720	0	qacG	0	0
1039	Staphpseud1735	MRSP	noMR	ST1431	disease	Staphylococcus pseudintermedius	SPSE-19-VL-ON-MB-0027	Canada	North-America	Bladder mucosa swab (Canis lupus familiaris)	2019	Dog	environmental/other	SAMN16129874	GCA_015635325.1	N/A	Staphpseud1735	1	57	3	32	11	2	2	1431	53	273735	2620775	103308	8	0	Staphpseud1735	BetaL	noAG	noTC	noST	noML	QuinL	noTP	noPC	noLin	noFus	noRF	noMup	Staphpseud1735	0	qacG	0	0
1040	Staphpseud2004	MRSP	noMR	ST1431	nondisease	Staphylococcus pseudintermedius	SPSE-20-VL-LA-ND-0036	USA	North-America	ear (Canis lupus familiaris)	2020	Dog	environmental/other	SAMN19468979	N/A	SRR14712825	Staphpseud2004	1	57	3	32	11	2	2	1431	76	295390	2564154	69497	13	0	Staphpseud2004	BetaL	noAG	noTC	noST	noML	QuinL	noTP	noPC	noLin	noFus	noRF	noMup	Staphpseud2004	0	qacG	0	0
1041	Staphpseud2006	MRSP	noMR	ST1431	nondisease	Staphylococcus pseudintermedius	SPSE-20-VL-LA-ND-0040	USA	North-America	ear (Canis lupus familiaris)	2020	Dog	environmental/other	SAMN19468982	N/A	SRR14712811	Staphpseud2006	1	57	3	32	11	2	2	1431	98	203550	2545435	63928	14	0	Staphpseud2006	BetaL	noAG	noTC	noST	noML	QuinL	noTP	noPC	noLin	noFus	noRF	noMup	Staphpseud2006	0	qacG	0	0
1042	Staphpseud1481	MRSP	noMR	ST1417	nondisease	Staphylococcus pseudintermedius	1258B_18	USA	North-America	no source information	2018	Dog	environmental/other	SAMN12669288	GCA_015591045.1	N/A	Staphpseud1481	1	57	1	32	11	2	2	1417	41	520451	2811821	132114	6	0	Staphpseud1481	BetaL	noAG	noTC	noST	noML	QuinL	noTP	noPC	noLin	noFus	noRF	noMup	Staphpseud1481	0	qacG	0	0
1043	Staphpseud0400	MSSP	noMR	ST1417	disease	Staphylococcus pseudintermedius	SPSE-18-VL-SD-NC-0020	USA	North-America	Dog Liver	2018	Dog	environmental/other	SAMN10393193	N/A	SRR8236046	Staphpseud0400	1	57	1	32	11	2	2	1417	118	227468	2547301	47610	16	0	Staphpseud0400	BetaL	noAG	noTC	noST	noML	QuinL	noTP	noPC	noLin	noFus	noRF	noMup	Staphpseud0400	0	qacG	0	0
1044	Staphpseud0880	MRSP	noMR	STnone	nondisease	Staphylococcus pseudintermedius	SPSE-19-VL-LA-KS-0015	USA	North-America	Dog Skin swab	2019	Dog	environmental/other	SAMN13383980	N/A	SRR10525540	Staphpseud0880	1	57	3	32	11	4	2	none	92	520607	2572081	129665	6	0	Staphpseud0880	BetaL	noAG	noTC	noST	noML	QuinL	noTP	noPC	noLin	noFus	noRF	noMup	Staphpseud0880	0	qacG	0	0
1045	Staphpseud0684	MRSP	noMR	STnone	nondisease	Staphylococcus pseudintermedius	SPSE-18-VL-SD-MI-0039	USA	North-America	Dog Skin	2018	Dog	environmental/other	SAMN11604261	N/A	SRR9028900	Staphpseud0684	1	57	3	32	11	4	2	none	82	299762	2571660	76508	10	0	Staphpseud0684	BetaL	noAG	noTC	noST	noML	QuinL	noTP	noPC	noLin	noFus	noRF	noMup	Staphpseud0684	0	qacG	0	0
1046	Staphpseud1949	MRSP	noMR	STnone	nondisease	Staphylococcus pseudintermedius	SPSE-18-VL-LA-TX-0002	USA	North-America	Canine Eye (Canis lupus familiaris)	2018	Dog	environmental/other	SAMN17814055	GCA_017110925.1	N/A	Staphpseud1949	1	57	3	32	11	4	2	none	60	471542	2662134	105678	7	0	Staphpseud1949	BetaL	noAG	noTC	noST	noML	QuinL	noTP	noPC	noLin	noFus	noRF	noMup	Staphpseud1949	0	qacG	0	0
1047	Staphpseud1883	MRSP	noMR	ST1294	nondisease	Staphylococcus pseudintermedius	MAD664	USA	North-America	Hair	2017	Dog	environmental/other	SAMN10389962	GCA_016804605.1	N/A	Staphpseud1883	1	57	3	32	11	5	2	1294	25	473320	2531101	174725	5	0	Staphpseud1883	BetaL	noAG	noTC	noST	noML	QuinL	noTP	noPC	noLin	noFus	noRF	noMup	Staphpseud1883	0	qacG	0	0
1048	Staphpseud0832	MRSP	noMR	ST1431	nondisease	Staphylococcus pseudintermedius	SPSE-19-VL-WA-VA-0003	USA	North-America	Dog Skin Swab	2019	Dog	environmental/other	SAMN13049255	N/A	SRR10301763	Staphpseud0832	1	57	3	32	11	2	2	1431	34	521639	2608353	214265	4	0	Staphpseud0832	BetaL	noAG	noTC	noST	noML	QuinL	noTP	noPC	noLin	noFus	noRF	noMup	Staphpseud0832	0	qacG	0	0
1049	Staphpseud0336	MRSP	noMR	ST1431	nondisease	Staphylococcus pseudintermedius	SPSE-18-VL-OH-GA-0001	USA	North-America	Dog urine	2018	Dog	environmental/other	SAMN10246203	N/A	SRR8062140	Staphpseud0336	1	57	3	32	11	2	2	1431	85	563826	2621293	95464	6	0	Staphpseud0336	BetaL	noAG	noTC	noST	noML	QuinL	noTP	noPC	noLin	noFus	noRF	noMup	Staphpseud0336	0	qacG	0	0
1050	Staphpseud1563	MRSP	noMR	ST1210	disease	Staphylococcus pseudintermedius	SPSE-17-VL-OH-GA-0001	USA	North-America	lung (Canis lupus)	2017	Dog	environmental/other	SAMN07410526	GCA_015629725.1	N/A	Staphpseud1563	1	57	3	1	11	2	2	1210	97	427766	2539129	67320	10	0	Staphpseud1563	BetaL	noAG	noTC	noST	noML	QuinL	noTP	noPC	noLin	noFus	noRF	noMup	Staphpseud1563	0	0	0	0
1051	Staphpseud0395	MSSP	noMR	STnone	nondisease	Staphylococcus pseudintermedius	SPSE-18-VL-SD-OK-0016	USA	North-America	Dog Mouth Swab	2018	Dog	environmental/other	SAMN10393157	N/A	SRR8236061	Staphpseud0395	1	57	2	32	14	1	2	none	76	290147	2573817	114424	8	0	Staphpseud0395	BetaL	noAG	noTC	noST	noML	noQL	TrimP	noPC	noLin	noFus	noRF	noMup	Staphpseud0395	0	0	0	0
1052	Staphpseud1462	MSSP	MDR	ST1489	nondisease	Staphylococcus pseudintermedius	8004c_18	USA	North-America	no source information	2018	Dog	environmental/other	SAMN12669386	GCA_015590665.1	N/A	Staphpseud1462	1	57	1	32	7	2	2	1489	42	280596	2721746	133000	7	0	Staphpseud1462	BetaL	noAG	noTC	noST	noML	QuinL	TrimP	noPC	noLin	noFus	noRF	noMup	Staphpseud1462	0	0	0	0
1053	Staphpseud0402	MSSP	noMR	STnone	nondisease	Staphylococcus pseudintermedius	SPSE-18-VL-SD-MI-0023	USA	North-America	Dog Urine	2018	Dog	environmental/other	SAMN10393196	N/A	SRR8236048	Staphpseud0402	3	57	2	32	13	2	2	none	143	300323	2485618	88568	9	0	Staphpseud0402	noBL	noAG	noTC	noST	noML	noQL	TrimP	noPC	noLin	noFus	noRF	noMup	Staphpseud0402	0	0	0	0
1054	Staphpseud0452	MSSP	MDR	STnone	nondisease	Staphylococcus pseudintermedius	SPSE-18-VL-NY-MS-0024	USA	North-America	Dog Skin	2018	Dog	environmental/other	SAMN10751883	N/A	SRR8864867	Staphpseud0452	3	33	4	2	14	1	2	none	73	428322	2453855	139444	5	0	Staphpseud0452	BetaL	noAG	noTC	noST	noML	noQL	TrimP	noPC	Linc	noFus	noRF	noMup	Staphpseud0452	0	0	0	0
1055	Staphpseud2290	MSSP	noMR	STnone	disease	Staphylococcus pseudintermedius	SPSE-20-VL-LA-KS-0030	USA	North-America	Surgical site (Canis lupus familiaris)	2020	Dog	environmental/other	SAMN18848522	GCA_018170175.1	N/A	Staphpseud2290	5	2	4	1	11	1	2	none	79	341861	2597332	132707	7	0	Staphpseud2290	BetaL	noAG	noTC	noST	noML	noQL	noTP	noPC	noLin	noFus	noRF	noMup	Staphpseud2290	0	qacG	0	0
1056	Staphpseud2221	MSSP	noMR	STnone	nondisease	Staphylococcus pseudintermedius	SIG-Dog-IN47907PPY20493	USA	North-America	no source information	2019	Dog	environmental/other	SAMN17835058	N/A	SRR13684213	Staphpseud2221	2	6	4	8	1	4	2	none	142	199574	2628910	47130	18	0	Staphpseud2221	noBL	noAG	noTC	noST	noML	QuinL	noTP	noPC	noLin	noFus	noRF	noMup	Staphpseud2221	0	0	0	0
1057	Staphpseud0786	MSSP	noMR	STnone	disease	Staphylococcus pseudintermedius	SPSE-19-VL-SD-OK-0005	USA	North-America	Dog Wound Swab	2019	Dog	environmental/other	SAMN13012221	N/A	SRR10257850	Staphpseud0786	5	94	2	4	5	2	1	none	106	258915	2527323	79855	8	0	Staphpseud0786	BetaL	noAG	noTC	noST	noML	noQL	noTP	noPC	noLin	noFus	noRF	noMup	Staphpseud0786	0	0	0	0
1058	Staphpseud1358	MSSP	noMR	ST1125	nondisease	Staphylococcus pseudintermedius	14-00883i	United Kingdom	Europe	ear	2009	Dog	environmental/other	SAMN12861588	GCA_015588405.1	N/A	Staphpseud1358	32	6	3	2	11	5	2	1125	108	167873	2525184	62365	13	0	Staphpseud1358	noBL	noAG	noTC	noST	noML	noQL	noTP	noPC	noLin	noFus	noRF	noMup	Staphpseud1358	0	0	0	0
1059	Staphpseud0600	MSSP	noMR	ST0866	disease	Staphylococcus pseudintermedius	TAMU 32-078	USA	North-America	Dog urine	2011	Dog	clinical	SAMN11461138	N/A	SRR8926477	Staphpseud0600	5	6	3	1	7	2	2	866	55	375492	2457601	263278	4	0	Staphpseud0600	noBL	noAG	noTC	noST	noML	noQL	noTP	noPC	noLin	noFus	noRF	noMup	Staphpseud0600	0	0	0	0
1060	Staphpseud1225	MSSP	noMR	STnone	disease	Staphylococcus pseudintermedius	18-35753	USA	North-America	K9 skin swab	2018	Dog	clinical	SAMN12703626	GCA_015584895.1	N/A	Staphpseud1225	1	2	3	2	3	1	2	none	37	410909	2523403	139853	6	0	Staphpseud1225	noBL	noAG	noTC	noST	noML	noQL	noTP	noPC	noLin	noFus	noRF	noMup	Staphpseud1225	0	0	0	0
1061	Staphpseud1157	MSSP	noMR	STnone	nondisease	Staphylococcus pseudintermedius	SPSE-19-VL-SD-OK-0047	USA	North-America	skin (Canis lupus familiaris)	2019	Dog	environmental/other	SAMN16284529	GCA_015542775.1	N/A	Staphpseud1157	32	2	3	20	11	2	2	none	103	172069	2573517	55352	15	0	Staphpseud1157	noBL	noAG	noTC	noST	noML	noQL	noTP	noPC	noLin	noFus	noRF	noMup	Staphpseud1157	0	0	0	0
1062	Staphpseud1594	MSSP	noMR	STnone	nondisease	Staphylococcus pseudintermedius	SPSE-20-VL-LA-KY-0022	USA	North-America	Ear Swab (Canis lupus familiaris)	2020	Dog	environmental/other	SAMN16810922	GCA_015630965.1	N/A	Staphpseud1594	10	2	3	2	7	1	2	none	81	226749	2601045	67767	11	0	Staphpseud1594	noBL	noAG	Tetra	noST	MacroL	noQL	noTP	noPC	noLin	noFus	noRF	noMup	Staphpseud1594	0	0	0	0
1063	Staphpseud1732	MSSP	noMR	STnone	nondisease	Staphylococcus pseudintermedius	SPSE-19-VL-ON-MB-0021	Canada	North-America	Semen (Canis lupus familiaris)	2019	Dog	environmental/other	SAMN16129872	GCA_015635265.1	N/A	Staphpseud1732	11	2	2	1	8	1	2	none	66	347545	2578308	114756	7	0	Staphpseud1732	noBL	noAG	noTC	noST	noML	noQL	noTP	noPC	noLin	noFus	noRF	noMup	Staphpseud1732	0	0	0	0
1064	Staphpseud1514	MSSP	noMR	ST1435	nondisease	Staphylococcus pseudintermedius	3846b_18	USA	North-America	no source information	2018	Dog	environmental/other	SAMN12669320	GCA_015591865.1	N/A	Staphpseud1514	6	2	2	1	7	1	2	1435	47	196804	2677390	125049	9	0	Staphpseud1514	noBL	noAG	noTC	noST	noML	noQL	noTP	noPC	noLin	noFus	noRF	noMup	Staphpseud1514	0	0	0	0
1065	Staphpseud1486	MSSP	noMR	ST1474	nondisease	Staphylococcus pseudintermedius	661_A1_18	USA	North-America	no source information	2018	Dog	environmental/other	SAMN12669290	GCA_015591145.1	N/A	Staphpseud1486	6	6	2	1	5	1	2	1474	36	328656	2663559	168379	6	0	Staphpseud1486	noBL	noAG	noTC	noST	noML	noQL	noTP	noPC	noLin	noFus	noRF	noMup	Staphpseud1486	0	0	0	0
1066	Staphpseud1638	MSSP	noMR	STnone	nondisease	Staphylococcus pseudintermedius	SPSE-20-VL-NY-MS-0010	USA	North-America	Skin (Canis lupus familiaris)	2020	Dog	environmental/other	SAMN16428993	GCA_015631885.1	N/A	Staphpseud1638	6	2	1	1	11	1	2	none	26	400488	2585082	147371	5	0	Staphpseud1638	noBL	noAG	noTC	noST	noML	noQL	noTP	noPC	noLin	noFus	noRF	noMup	Staphpseud1638	0	0	0	0
1067	Staphpseud1534	MSSP	noMR	STnone	nondisease	Staphylococcus pseudintermedius	4947a_18	USA	North-America	no source information	2018	Dog	environmental/other	SAMN12669336	GCA_015592265.1	N/A	Staphpseud1534	5	7	28	2,2	19	5	2	none	41	461484	2745416	246967	4	0	Staphpseud1534	noBL	noAG	Tetra	noST	noML	noQL	noTP	noPC	noLin	noFus	noRF	noMup	Staphpseud1534	0	qacG	0	0
1068	Staphpseud1590	MSSP	noMR	ST0133	nondisease	Staphylococcus pseudintermedius	SPSE-19-VL-OH-OSU-0025	USA	North-America	skin (Canis lupus familiaris)	2019	Dog	environmental/other	SAMN15399533	GCA_015630505.1	N/A	Staphpseud1590	8	2	1	1	7	2	2	133	24	470377	2611521	237964	4	0	Staphpseud1590	BetaL	noAG	noTC	noST	noML	noQL	noTP	noPC	noLin	noFus	noRF	noMup	Staphpseud1590	0	0	0	0
1069	Staphpseud1998	MSSP	noMR	ST1215	disease	Staphylococcus pseudintermedius	SPSE-20-VL-LA-ND-0038	USA	North-America	Incision (Canis lupus familiaris)	2020	Dog	environmental/other	SAMN19468980	GCA_018693015.1	N/A	Staphpseud1998	2	8	2	1	11	1	2	1215	101	198826	2534251	63776	14	0	Staphpseud1998	BetaL	noAG	noTC	noST	noML	noQL	noTP	noPC	noLin	noFus	noRF	noMup	Staphpseud1998	0	0	0	0
1070	Staphpseud1425	MSSP	noMR	ST1461	nondisease	Staphylococcus pseudintermedius	5656a_18	USA	North-America	no source information	2018	Dog	environmental/other	SAMN12669357	GCA_015589785.1	N/A	Staphpseud1425	4	2	2	20	7	2	2	1461	42	309424	2689387	193142	6	0	Staphpseud1425	BetaL	noAG	noTC	noST	noML	noQL	noTP	noPC	noLin	noFus	noRF	noMup	Staphpseud1425	0	0	0	0
1071	Staphpseud1676	MSSP	noMR	STnone	nondisease	Staphylococcus pseudintermedius	SPSE-20-VL-NY-GA-0001	USA	North-America	Skin biopsy (Canis lupus familiaris)	2020	Dog	environmental/other	SAMN16282942	GCA_015633945.1	N/A	Staphpseud1676	5	2	3	8	11	1	2	none	33	408614	2717398	178470	6	0	Staphpseud1676	BetaL	noAG	noTC	noST	noML	noQL	noTP	noPC	noLin	noFus	noRF	noMup	Staphpseud1676	0	0	0	0
1072	Staphpseud1516	MSSP	noMR	ST1426	nondisease	Staphylococcus pseudintermedius	3074C_18	USA	North-America	no source information	2018	Dog	environmental/other	SAMN12669309	GCA_015591885.1	N/A	Staphpseud1516	6	7	27	20	6	1	2	1426	35	588058	2751773	146049	5	0	Staphpseud1516	BetaL	noAG	noTC	noST	noML	noQL	noTP	noPC	noLin	noFus	noRF	noMup	Staphpseud1516	0	0	0	0
1073	Staphpseud1946	MSSP	noMR	STnone	nondisease	Staphylococcus pseudintermedius	SPSE-18-VL-LA-KY-0042	USA	North-America	Ear (Canis lupus familiaris)	2018	Dog	environmental/other	SAMN17814052	GCA_017109245.1	N/A	Staphpseud1946	4	8	11	1	8	1	2	none	24	705679	2590011	262351	3	0	Staphpseud1946	noBL	noAG	noTC	noST	noML	noQL	noTP	noPC	noLin	noFus	noRF	noMup	Staphpseud1946	0	0	0	0
1074	Staphpseud1663	MSSP	noMR	STnone	disease	Staphylococcus pseudintermedius	SPSE-19-VL-NY-MS-0043	USA	North-America	Wound (Canis lupus familiaris)	2019	Dog	environmental/other	SAMN15747861	GCA_015632425.1	N/A	Staphpseud1663	3	9	2	20	11	1	2	none	35	460990	2749070	262908	4	0	Staphpseud1663	noBL	noAG	noTC	noST	noML	noQL	noTP	noPC	noLin	noFus	noRF	noMup	Staphpseud1663	0	0	0	0
1075	Staphpseud1431	MSSP	noMR	ST1465	nondisease	Staphylococcus pseudintermedius	6014b_18	USA	North-America	no source information	2018	Cat	environmental/other	SAMN12669363	GCA_015590045.1	N/A	Staphpseud1431	2	7	2	1	11	3	2	1465	30	467061	2722504	196318	5	0	Staphpseud1431	BetaL	noAG	noTC	noST	noML	noQL	noTP	noPC	noLin	noFus	noRF	noMup	Staphpseud1431	0	0	0	0
1076	Staphpseud1777	MSSP	noMR	STnone	nondisease	Staphylococcus pseudintermedius	SPSE-19-VL-ON-PE-0035	Canada	North-America	Ear (Canis lupus familiaris)	2019	Dog	environmental/other	SAMN16129919	GCA_015636165.1	N/A	Staphpseud1777	1	3	2	2	14	1	1	none	36	338862	2661130	143431	7	0	Staphpseud1777	BetaL	noAG	noTC	noST	noML	noQL	noTP	noPC	noLin	noFus	noRF	noMup	Staphpseud1777	0	0	0	0
1077	Staphpseud1441	MSSP	noMR	ST1469	nondisease	Staphylococcus pseudintermedius	6253b_18	USA	North-America	no source information	2018	Dog	environmental/other	SAMN12669369	GCA_015590245.1	N/A	Staphpseud1441	5	3	3	1	5	1	1	1469	31	337104	2633662	171416	6	0	Staphpseud1441	noBL	noAG	noTC	noST	noML	noQL	noTP	noPC	noLin	noFus	noRF	noMup	Staphpseud1441	0	0	0	0
1078	Staphpseud1455	MSSP	noMR	ST1478	nondisease	Staphylococcus pseudintermedius	7160a_18	USA	North-America	no source information	2018	Dog	environmental/other	SAMN12669380	GCA_015590525.1	N/A	Staphpseud1455	3	2	3	4	7	1	2	1478	50	438785	2731159	129084	6	0	Staphpseud1455	BetaL	noAG	noTC	noST	noML	noQL	noTP	noPC	noLin	noFus	noRF	noMup	Staphpseud1455	0	0	0	0
1079	Staphpseud1465	MSSP	noMR	ST1492	nondisease	Staphylococcus pseudintermedius	8389D_17	USA	North-America	no source information	2017	Dog	environmental/other	SAMN12669265	GCA_015590725.1	N/A	Staphpseud1465	4	24	3	1	11	4	2	1492	35	323983	2690543	168280	7	0	Staphpseud1465	noBL	noAG	noTC	noST	noML	noQL	noTP	noPC	noLin	noFus	noRF	noMup	Staphpseud1465	0	0	0	0
1080	Staphpseud2189	MSSP	noMR	ST0768	nondisease	Staphylococcus pseudintermedius	SIG-Dog-KY40511PPY20103	USA	North-America	no source information	2019	Dog	environmental/other	SAMN17835065	N/A	SRR13684179	Staphpseud2189	5	2	1	1	11	1	2	768	79	227671	2439614	66155	13	0	Staphpseud2189	BetaL	noAG	noTC	noST	noML	noQL	noTP	noPC	noLin	noFus	noRF	noMup	Staphpseud2189	0	0	0	0
1081	Staphpseud2224	MSSP	noMR	ST0768	nondisease	Staphylococcus pseudintermedius	SIG-Dog-GA30602PPY20131	USA	North-America	no source information	2019	Dog	environmental/other	SAMN17835053	N/A	SRR13684216	Staphpseud2224	5	2	1	1	11	1	2	768	85	158506	2530422	65802	13	0	Staphpseud2224	BetaL	noAG	noTC	noST	noML	noQL	noTP	noPC	noLin	noFus	noRF	noMup	Staphpseud2224	0	0	0	0
1082	Staphpseud2257	MSSP	noMR	ST0768	nondisease	Staphylococcus pseudintermedius	SPSE-20-VL-LA-PA-Ryan-0030	USA	North-America	Skin (Canis lupus familiaris)	2020	Dog	environmental/other	SAMN18848530	GCA_018169915.1	N/A	Staphpseud2257	5	2	1	1	11	1	2	768	43	321148	2565363	161854	6	0	Staphpseud2257	BetaL	noAG	noTC	noST	noML	QuinL	noTP	noPC	noLin	noFus	noRF	noMup	Staphpseud2257	0	0	0	0
1083	Staphpseud1544	MSSP	noMR	ST0768	nondisease	Staphylococcus pseudintermedius	5097a_18	USA	North-America	no source information	2018	Dog	environmental/other	SAMN12669343	GCA_015592465.1	N/A	Staphpseud1544	5	2	1	1	11	1	2	768	38	279258	2495282	189643	6	0	Staphpseud1544	BetaL	noAG	noTC	noST	noML	noQL	noTP	noPC	noLin	noFus	noRF	noMup	Staphpseud1544	0	0	0	0
1084	Staphpseud1706	MSSP	noMR	ST0768	nondisease	Staphylococcus pseudintermedius	SPSE-20-VL-WA-VA-0011	USA	North-America	skin (Canis lupus familiaris)	2020	Dog	environmental/other	SAMN16629943	GCA_015634745.1	N/A	Staphpseud1706	5	2	1	1	11	1	2	768	35	278297	2730752	161577	6	0	Staphpseud1706	BetaL	noAG	noTC	noST	noML	noQL	noTP	noPC	noLin	noFus	noRF	noMup	Staphpseud1706	0	0	0	0
1085	Staphpseud0638	MSSP	noMR	ST0768	disease	Staphylococcus pseudintermedius	TAMU 37-029	USA	North-America	Dog skin	2011	Dog	clinical	SAMN11461178	N/A	SRR8926402	Staphpseud0638	5	2	1	1	11	1	2	768	45	727120	2568155	279674	3	0	Staphpseud0638	BetaL	noAG	noTC	noST	noML	noQL	noTP	noPC	noLin	noFus	noRF	noMup	Staphpseud0638	0	0	0	0
1086	Staphpseud0340	MSSP	noMR	STnone	nondisease	Staphylococcus pseudintermedius	SPSE-18-VL-OH-WA-0003	USA	North-America	Dog Testicle	2018	Dog	environmental/other	SAMN10246256	N/A	SRR8062149	Staphpseud0340	4	2	2	~2	11	1	1	none	77	263990	2503095	109045	8	0	Staphpseud0340	BetaL	noAG	Tetra	noST	noML	noQL	noTP	noPC	noLin	noFus	noRF	noMup	Staphpseud0340	0	0	0	0
1087	Staphpseud2182	MSSP	noMR	STnone	nondisease	Staphylococcus pseudintermedius	SIG-Cat-CO80526PPY20248	USA	North-America	no source information	2019	Cat	environmental/other	SAMN17835015	N/A	SRR13684172	Staphpseud2182	4	2	1	1	5	1	2	none	74	228068	2599832	92983	10	0	Staphpseud2182	noBL	noAG	noTC	noST	noML	noQL	noTP	noPC	noLin	noFus	noRF	noMup	Staphpseud2182	0	0	0	0
1088	Staphpseud1695	MSSP	noMR	STnone	nondisease	Staphylococcus pseudintermedius	SPSE-20-VL-WA-NY-0004	USA	North-America	skin (Canis lupus familiaris)	2020	Dog	environmental/other	SAMN15717936	GCA_015634345.1	N/A	Staphpseud1695	4	2	2	~1	5	1	2	none	39	313872	2624146	144892	6	0	Staphpseud1695	noBL	noAG	noTC	noST	noML	noQL	noTP	noPC	noLin	noFus	noRF	noMup	Staphpseud1695	0	0	0	0
1089	Staphpseud1469	MSSP	noMR	ST1495	nondisease	Staphylococcus pseudintermedius	8508A_17	USA	North-America	no source information	2017	Dog	environmental/other	SAMN12669268	GCA_015590805.1	N/A	Staphpseud1469	2	24	2	1	5	1	2	1495	42	480336	2725496	207585	4	0	Staphpseud1469	BetaL	noAG	Tetra	noST	noML	noQL	noTP	noPC	noLin	noFus	noRF	noMup	Staphpseud1469	0	0	0	0
1090	Staphpseud1341	MSSP	noMR	ST1122	nondisease	Staphylococcus pseudintermedius	14-00876	United Kingdom	Europe	ear	2009	Dog	environmental/other	SAMN12861544	GCA_015588005.1	N/A	Staphpseud1341	1	2	2	1	14	1	1	1122	101	172797	2700367	65612	14	0	Staphpseud1341	BetaL	noAG	Tetra	noST	noML	noQL	noTP	noPC	noLin	noFus	noRF	noMup	Staphpseud1341	0	0	0	0
1091	Staphpseud1215	MRSP	noMR	ST0276	nondisease	Staphylococcus pseudintermedius	740a	Australia	Oceania	nasal swab	2017	Dog	clinical	SAMN15182561	GCA_015584665.1	N/A	Staphpseud1215	1	8	2	4	5	1	2	276	49	253287	2808553	143043	8	0	Staphpseud1215	BetaL	noAG	noTC	noST	noML	noQL	noTP	noPC	noLin	noFus	noRF	noMup	Staphpseud1215	0	0	0	0
1092	Staphpseud1434	MSSP	noMR	ST1464	nondisease	Staphylococcus pseudintermedius	5992_1a_18	USA	North-America	no source information	2018	Dog	environmental/other	SAMN12669362	GCA_015590105.1	N/A	Staphpseud1434	1	13	2	1	19	1	2	1464	42	322845	2689956	129061	7	0	Staphpseud1434	BetaL	noAG	noTC	noST	noML	noQL	noTP	noPC	noLin	noFus	noRF	noMup	Staphpseud1434	0	0	0	0
1093	Staphpseud1603	MSSP	noMR	STnone	nondisease	Staphylococcus pseudintermedius	SPSE-20-VL-NY-FL-0017	USA	North-America	Vaginal swab (Canis lupis familiaris)	2020	Dog	environmental/other	SAMN16662046	GCA_015631145.1	N/A	Staphpseud1603	2	7	11	1	5	1	1	none	29	461271	2707461	173753	6	0	Staphpseud1603	BetaL	noAG	Tetra	noST	noML	noQL	noTP	noPC	noLin	noFus	noRF	noMup	Staphpseud1603	0	0	0	0
1094	Staphpseud1318	MSSP	noMR	ST1143	nondisease	Staphylococcus pseudintermedius	15-00685	United Kingdom	Europe	ear	2010	Dog	environmental/other	SAMN12861568	GCA_015587545.1	N/A	Staphpseud1318	3	8	2	2	13	3	23	1143	68	443111	2640015	98754	8	0	Staphpseud1318	BetaL	noAG	noTC	noST	noML	noQL	noTP	Pheni	noLin	noFus	noRF	noMup	Staphpseud1318	0	0	0	0
1095	Staphpseud1360	MSSP	noMR	ST1124	nondisease	Staphylococcus pseudintermedius	14-00882i	United Kingdom	Europe	ear	2009	Dog	environmental/other	SAMN12861547	GCA_015588445.1	N/A	Staphpseud1360	5	8	1	1	13	33	5	1124	112	172871	2599566	65096	14	0	Staphpseud1360	BetaL	noAG	noTC	noST	noML	noQL	noTP	noPC	noLin	noFus	noRF	noMup	Staphpseud1360	0	qacG	0	0
1096	Staphpseud1355	MSSP	noMR	ST1107	nondisease	Staphylococcus pseudintermedius	13-00248	United Kingdom	Europe	ear	2008	Dog	environmental/other	SAMN12861527	GCA_015588345.1	N/A	Staphpseud1355	4	2	2	1	8	4	1	1107	59	279945	2615398	89468	9	0	Staphpseud1355	BetaL	noAG	Tetra	noST	noML	noQL	noTP	noPC	noLin	noFus	noRF	noMup	Staphpseud1355	0	0	0	0
1097	Staphpseud1723	MSSP	noMR	STnone	disease	Staphylococcus pseudintermedius	SPSE-19-VL-ON-QC-0028	Canada	North-America	Wound (Canis lupus familiaris)	2019	Dog	environmental/other	SAMN16129907	GCA_015635085.1	N/A	Staphpseud1723	3	24	2	1	1	1	2	none	43	277068	2543485	137131	7	0	Staphpseud1723	BetaL	noAG	noTC	noST	noML	noQL	noTP	noPC	noLin	noFus	noRF	noMup	Staphpseud1723	0	0	0	0
1098	Staphpseud1725	MSSP	noMR	STnone	nondisease	Staphylococcus pseudintermedius	SPSE-19-VL-ON-QC-0024	Canada	North-America	Ear Swab (Canis lupus familiaris)	2019	Dog	environmental/other	SAMN16129906	GCA_015635125.1	N/A	Staphpseud1725	3	24	2	1	1	1	2	none	42	277068	2580753	137130	7	0	Staphpseud1725	BetaL	noAG	noTC	noST	noML	noQL	noTP	noPC	noLin	noFus	noRF	noMup	Staphpseud1725	0	0	0	0
1099	Staphpseud1701	MSSP	noMR	STnone	disease	Staphylococcus pseudintermedius	SPSE-20-VL-WA-NY-0014	USA	North-America	peritoneal fluid (Canis lupus familiaris)	2020	Dog	environmental/other	SAMN16629931	GCA_015634645.1	N/A	Staphpseud1701	5	13	10	19	~7	1	2	none	29	581390	2575298	199147	4	0	Staphpseud1701	noBL	noAG	noTC	noST	noML	noQL	noTP	noPC	noLin	noFus	noRF	noMup	Staphpseud1701	0	0	0	0
1100	Staphpseud1744	MSSP	noMR	STnone	nondisease	Staphylococcus pseudintermedius	SPSE-19-VL-ON-SK-0018	Canada	North-America	Skin (Canis lupus familiaris)	2019	Dog	environmental/other	SAMN16129881	GCA_015635505.1	N/A	Staphpseud1744	2	13	2	1	1	1	1	none	81	199402	2554063	82819	12	0	Staphpseud1744	BetaL	noAG	noTC	noST	noML	noQL	noTP	noPC	noLin	noFus	noRF	noMup	Staphpseud1744	0	0	0	0
1101	Staphpseud1731	MSSP	noMR	STnone	disease	Staphylococcus pseudintermedius	SPSE-19-VL-ON-MB-0017	Canada	North-America	Draining tract swab (Canis lupus familiaris)	2019	Dog	environmental/other	SAMN16129871	GCA_015635245.1	N/A	Staphpseud1731	17	9	1	1	7	2	1	none	85	157725	2471024	62139	14	0	Staphpseud1731	noBL	noAG	noTC	noST	noML	noQL	noTP	noPC	noLin	noFus	noRF	noMup	Staphpseud1731	0	0	0	0
1102	Staphpseud1694	MSSP	noMR	STnone	nondisease	Staphylococcus pseudintermedius	SPSE-20-VL-WA-NY-0009	USA	North-America	urine (Canis lupus familiaris)	2020	Dog	environmental/other	SAMN16480829	GCA_015634325.1	N/A	Staphpseud1694	4	8	2	1	11	5	1	none	38	498620	2558879	142682	5	0	Staphpseud1694	BetaL	noAG	noTC	noST	noML	noQL	noTP	noPC	noLin	noFus	noRF	noMup	Staphpseud1694	0	0	0	0
1103	Staphpseud1716	MSSP	noMR	STnone	nondisease	Staphylococcus pseudintermedius	SPSE-20-VL-WA-NY-0011	USA	North-America	urine (Canis lupus familiaris)	2020	Dog	environmental/other	SAMN16481066	GCA_015634945.1	N/A	Staphpseud1716	4	8	2	1	11	5	1	none	38	498620	2566716	142682	5	0	Staphpseud1716	BetaL	noAG	noTC	noST	noML	noQL	noTP	noPC	noLin	noFus	noRF	noMup	Staphpseud1716	0	0	0	0
1104	Staphpseud1719	MSSP	noMR	STnone	nondisease	Staphylococcus pseudintermedius	SPSE-19-VL-ON-SK-0035	Canada	North-America	Urine (Canis lupus familiaris)	2019	Dog	environmental/other	SAMN16129900	GCA_015635005.1	N/A	Staphpseud1719	1	~9	2	1	8	1	2	none	36	502949	2635829	237681	4	0	Staphpseud1719	BetaL	noAG	Tetra	noST	noML	noQL	noTP	noPC	noLin	noFus	noRF	noMup	Staphpseud1719	0	0	0	0
1105	Staphpseud0701	MSSP	noMR	STnone	nondisease	Staphylococcus pseudintermedius	SPSE-18-VL-SD-MI-0045	USA	North-America	Dog Ear	2018	Dog	environmental/other	SAMN11604821	N/A	SRR9029558	Staphpseud0701	5	7	1	1	21	~2	1	none	117	142644	2606429	58407	15	0	Staphpseud0701	noBL	noAG	noTC	noST	noML	QuinL	noTP	noPC	noLin	noFus	noRF	noMup	Staphpseud0701	0	0	0	0
[truncated: 1,172 more rows]
[truncated: 80 more columns]

## Sheet: ARGs on plasmid contigs
GENOME ID/CODE	CONTIG	START	END	STRAND	GENE	%COVERAGE	%IDENTITY	DATABASE	ACCESSION	ANTIBIOTIC CLASS	SUBCLASS
SCpseud_UoS001	gnl|UoS|SCPIUoS001_40	5197	6102	-	ant(6)-Ia	100	100	NCBI	aminoglycoside nucleotidyltransferase ANT(6)-Ia	AMINOGLYCOSIDE	STREPTOMYCIN
[truncated: 7,578 more rows]

## Sheet: ARGs on chromosomal contigs
GENOME ID/CODE	CONTIG	START	END	STRAND	GENE	%COVERAGE	%IDENTITY	DATABASE	ACCESSION	CLASS	SUBCLASS
[truncated: 13,007 more rows]

[truncated: 4 more sheets: Scoary-disease.results, Scoary-disseminated.results, Scoary-MDR.results, Scoary-ST-71-45.results]
